# Supplementary material for: SP-A2 contributes to miRNA-mediated sex differences in response to oxidative stress: pro-inflammatory, anti-apoptotic, and anti-oxidant pathways are involved
Source: Biol Sex Differ. 2017 Dec 4;8:37. doi: 10.1186/s13293-017-0158-2 (PMC5716385; doi:10.1186/s13293-017-0158-2)
Supplement: Supplementary file 1 — Original miRNA data used to generate Figs. 1 and 2. (XLSX 1320 kb) [file 13293_2017_158_MOESM1_ESM.xlsx]

## Sheet: Gene Table
PCR Array Catalog #:	MIMM-3001Z
Position	Mature ID
A01	mmu-let-7a-5p
A02	mmu-let-7b-5p
A03	mmu-let-7c-5p
A04	mmu-let-7d-5p
A05	mmu-let-7d-3p
A06	mmu-let-7e-5p
A07	mmu-let-7f-5p
A08	mmu-let-7g-5p
A09	mmu-let-7i-5p
A10	mmu-miR-100-5p
A11	mmu-miR-101a-3p
A12	mmu-miR-101a-5p
A13	mmu-miR-101b-3p
A14	mmu-miR-103-3p
A15	mmu-miR-106a-5p
A16	mmu-miR-106b-5p
A17	mmu-miR-107-3p
A18	mmu-miR-10a-5p
A19	mmu-miR-10b-5p
A20	mmu-miR-122-5p
A21	mmu-miR-124-3p
A22	mmu-miR-124-5p
A23	mmu-miR-125a-5p
A24	mmu-miR-125b-5p
B01	mmu-miR-126a-3p
B02	mmu-miR-126a-5p
B03	mmu-miR-128-3p
B04	mmu-miR-129-5p
B05	mmu-miR-130a-3p
B06	mmu-miR-130b-3p
B07	mmu-miR-132-3p
B08	mmu-miR-133a-3p
B09	mmu-miR-133a-5p
B10	mmu-miR-133b-3p
B11	mmu-miR-134-5p
B12	mmu-miR-135a-5p
B13	mmu-miR-135b-5p
B14	mmu-miR-137-3p
B15	mmu-miR-138-5p
B16	mmu-miR-139-5p
B17	mmu-miR-140-5p
B18	mmu-miR-141-3p
B19	mmu-miR-142a-3p
B20	mmu-miR-142a-5p
B21	mmu-miR-143-3p
B22	mmu-miR-143-5p
B23	mmu-miR-144-3p
B24	mmu-miR-145a-5p
C01	mmu-miR-145a-3p
C02	mmu-miR-146a-5p
C03	mmu-miR-146b-5p
C04	mmu-miR-146b-3p
C05	mmu-miR-147-3p
C06	mmu-miR-148a-3p
C07	mmu-miR-148b-3p
C08	mmu-miR-149-5p
C09	mmu-miR-150-5p
C10	mmu-miR-151-3p
C11	mmu-miR-151-5p
C12	mmu-miR-152-3p
C13	mmu-miR-153-3p
C14	mmu-miR-155-5p
C15	mmu-miR-155-3p
C16	mmu-miR-15a-5p
C17	mmu-miR-15b-5p
C18	mmu-miR-16-5p
C19	mmu-miR-17-5p
C20	mmu-miR-181a-5p
C21	mmu-miR-181b-5p
C22	mmu-miR-181c-5p
C23	mmu-miR-181d-5p
C24	mmu-miR-182-5p
D01	mmu-miR-182-3p
D02	mmu-miR-183-5p
D03	mmu-miR-183-3p
D04	mmu-miR-184-3p
D05	mmu-miR-185-5p
D06	mmu-miR-186-5p
D07	mmu-miR-187-3p
D08	mmu-miR-18a-5p
D09	mmu-miR-190a-5p
D10	mmu-miR-191-5p
D11	mmu-miR-192-5p
D12	mmu-miR-192-3p
D13	mmu-miR-193a-3p
D14	mmu-miR-193b-3p
D15	mmu-miR-194-5p
D16	mmu-miR-195a-5p
D17	mmu-miR-196a-5p
D18	mmu-miR-196b-5p
D19	mmu-miR-196b-3p
D20	mmu-miR-199b-3p
D21	mmu-miR-199a-5p
D22	mmu-miR-199b-5p
D23	mmu-miR-19a-3p
D24	mmu-miR-19b-3p
E01	mmu-miR-1a-3p
E02	mmu-miR-200a-3p
E03	mmu-miR-200b-3p
E04	mmu-miR-200c-3p
E05	mmu-miR-203-3p
E06	mmu-miR-204-5p
E07	mmu-miR-204-3p
E08	mmu-miR-205-5p
E09	mmu-miR-206-3p
E10	mmu-miR-206-5p
E11	mmu-miR-207
E12	mmu-miR-20a-5p
E13	mmu-miR-20b-5p
E14	mmu-miR-21a-5p
E15	mmu-miR-21a-3p
E16	mmu-miR-210-3p
E17	mmu-miR-211-5p
E18	mmu-miR-214-3p
E19	mmu-miR-215-5p
E20	mmu-miR-216a-5p
E21	mmu-miR-217-5p
E22	mmu-miR-217-3p
E23	mmu-miR-218-5p
E24	mmu-miR-22-3p
F01	mmu-miR-22-5p
F02	mmu-miR-221-3p
F03	mmu-miR-221-5p
F04	mmu-miR-222-3p
F05	mmu-miR-222-5p
F06	mmu-miR-223-3p
F07	mmu-miR-224-5p
F08	mmu-miR-23a-3p
F09	mmu-miR-23b-3p
F10	mmu-miR-23b-5p
F11	mmu-miR-24-3p
F12	mmu-miR-25-3p
F13	mmu-miR-26a-5p
F14	mmu-miR-26b-5p
F15	mmu-miR-27a-3p
F16	mmu-miR-27b-3p
F17	mmu-miR-27b-5p
F18	mmu-miR-28c
F19	mmu-miR-292a-3p
F20	mmu-miR-295-3p
F21	mmu-miR-298-5p
F22	mmu-miR-29a-3p
F23	mmu-miR-29b-3p
F24	mmu-miR-29c-3p
G01	mmu-miR-301a-3p
G02	mmu-miR-302a-5p
G03	mmu-miR-302d-3p
G04	mmu-miR-30a-5p
G05	mmu-miR-30b-5p
G06	mmu-miR-30b-3p
G07	mmu-miR-30c-5p
G08	mmu-miR-30d-5p
G09	mmu-miR-30e-5p
G10	mmu-miR-31-5p
G11	mmu-miR-31-3p
G12	mmu-miR-32-5p
G13	mmu-miR-320-3p
G14	mmu-miR-322-5p
G15	mmu-miR-324-5p
G16	mmu-miR-326-3p
G17	mmu-miR-328-3p
G18	mmu-miR-33-5p
G19	mmu-miR-330-5p
G20	mmu-miR-335-5p
G21	mmu-miR-338-3p
G22	mmu-miR-339-5p
G23	mmu-miR-342-3p
G24	mmu-miR-345-5p
H01	mmu-miR-346-5p
H02	mmu-miR-34a-5p
H03	mmu-miR-34c-5p
H04	mmu-miR-34c-3p
H05	mmu-miR-375-3p
H06	mmu-miR-376b-3p
H07	mmu-miR-376c-3p
H08	mmu-miR-378a-3p
H09	mmu-miR-378a-5p
H10	mmu-miR-381-3p
H11	mmu-miR-383-5p
H12	mmu-miR-409-3p
H13	mmu-miR-423-5p
H14	mmu-miR-425-5p
H15	mmu-miR-429-3p
H16	mmu-miR-431-5p
H17	mmu-miR-433-3p
H18	mmu-miR-451a
H19	mmu-miR-467e-5p
H20	mmu-miR-484
H21	mmu-miR-485-5p
H22	mmu-miR-493-3p
H23	mmu-miR-495-3p
H24	mmu-miR-497a-5p
I01	mmu-miR-499-5p
I02	mmu-miR-503-5p
I03	mmu-miR-503-3p
I04	mmu-miR-541-5p
I05	mmu-miR-574-3p
I06	mmu-miR-598-3p
I07	mmu-miR-652-3p
I08	mmu-miR-744-5p
I09	mmu-miR-7a-5p
I10	mmu-miR-872-5p
I11	mmu-miR-880-3p
I12	mmu-miR-9-5p
I13	mmu-miR-92a-3p
I14	mmu-miR-93-5p
I15	mmu-miR-96-5p
I16	mmu-miR-98-5p
I17	mmu-miR-99a-5p
I18	mmu-miR-127-3p
I19	mmu-miR-296-3p
I20	mmu-miR-30c-1-3p
I21	mmu-miR-34b-3p
I22	mmu-miR-367-3p
I23	mmu-miR-677-3p
I24	mmu-miR-709
J01	mmu-miR-714
J02	mmu-miR-762
J03	mmu-miR-1b-5p
J04	mmu-miR-212-3p
J05	mmu-miR-219a-1-3p
J06	mmu-miR-219a-5p
J07	mmu-miR-290a-3p
J08	mmu-miR-335-3p
J09	mmu-miR-338-5p
J10	mmu-miR-377-3p
J11	mmu-miR-486b-5p
J12	mmu-miR-1187
J13	mmu-miR-1191a
J14	mmu-miR-1192
J15	mmu-miR-1195
J16	mmu-miR-1196-5p
J17	mmu-miR-1224-5p
J18	mmu-miR-1249-3p
J19	mmu-miR-1298-5p
J20	mmu-miR-135a-1-3p
J21	mmu-miR-136-5p
J22	mmu-miR-154-5p
J23	mmu-miR-16-1-3p
J24	mmu-miR-188-3p
K01	mmu-miR-188-5p
K02	mmu-miR-1895
K03	mmu-miR-1900
K04	mmu-miR-1901
K05	mmu-miR-1902
K06	mmu-miR-1904
K07	mmu-miR-1931
K08	mmu-miR-1934-5p
K09	mmu-miR-1936
K10	mmu-miR-1940
K11	mmu-miR-1945
K12	mmu-miR-1953
K13	mmu-miR-1957a
K14	mmu-miR-1963
K15	mmu-miR-1965
K16	mmu-miR-1968-3p
K17	mmu-miR-1971
K18	mmu-miR-1983
K19	mmu-miR-19b-1-5p
K20	mmu-miR-1a-1-5p
K21	mmu-miR-1a-2-5p
K22	mmu-miR-202-3p
K23	mmu-miR-208a-3p
K24	mmu-miR-208a-5p
L01	mmu-miR-208b-3p
L02	mmu-miR-2137
L03	mmu-miR-2183
L04	mmu-miR-24-2-5p
L05	mmu-miR-291b-3p
L06	mmu-miR-293-5p
L07	mmu-miR-294-3p
L08	mmu-miR-302a-3p
L09	mmu-miR-302b-3p
L10	mmu-miR-3099-3p
L11	mmu-miR-30c-2-3p
L12	mmu-miR-331-3p
L13	mmu-miR-341-3p
L14	mmu-miR-343
L15	mmu-miR-344d-3-5p
L16	mmu-miR-350-3p
L17	mmu-miR-351-3p
L18	mmu-miR-361-5p
L19	mmu-miR-363-3p
L20	mmu-miR-363-5p
L21	mmu-miR-365-3p
L22	mmu-miR-374c-5p
L23	mmu-miR-376a-3p
L24	mmu-miR-379-5p
M01	mmu-miR-382-5p
M02	mmu-miR-410-3p
M03	mmu-miR-421-3p
M04	mmu-miR-423-3p
M05	mmu-miR-434-3p
M06	mmu-miR-434-5p
M07	mmu-miR-448-3p
M08	mmu-miR-448-5p
M09	mmu-miR-449a-5p
M10	mmu-miR-449b
M11	mmu-miR-449c-5p
M12	mmu-miR-450a-5p
M13	mmu-miR-452-3p
M14	mmu-miR-452-5p
M15	mmu-miR-455-3p
M16	mmu-miR-466d-3p
M17	mmu-miR-466h-5p
M18	mmu-miR-468-3p
M19	mmu-miR-470-5p
M20	mmu-miR-483-5p
M21	mmu-miR-483-3p
M22	mmu-miR-490-3p
M23	mmu-miR-490-5p
M24	mmu-miR-491-5p
N01	mmu-miR-496a-3p
N02	mmu-miR-500-3p
N03	mmu-miR-501-3p
N04	mmu-miR-501-5p
N05	mmu-miR-504-5p
N06	mmu-miR-505-3p
N07	mmu-miR-532-5p
N08	mmu-miR-539-3p
N09	mmu-miR-539-5p
N10	mmu-miR-540-3p
N11	mmu-miR-540-5p
N12	mmu-miR-542-5p
N13	mmu-miR-546
N14	mmu-miR-568
N15	mmu-miR-582-5p
N16	mmu-miR-592-3p
N17	mmu-miR-653-5p
N18	mmu-miR-664-3p
N19	mmu-miR-667-3p
N20	mmu-miR-669p-5p
N21	mmu-miR-669c-5p
N22	mmu-miR-670-5p
N23	mmu-miR-673-3p
N24	mmu-miR-674-5p
O01	mmu-miR-675-3p
O02	mmu-miR-675-5p
O03	mmu-miR-676-3p
O04	mmu-miR-679-5p
O05	mmu-miR-681
O06	mmu-miR-682
O07	mmu-miR-691
O08	mmu-miR-694
O09	mmu-miR-695
O10	mmu-miR-696
O11	mmu-miR-697
O12	mmu-miR-698-3p
O13	mmu-miR-701-5p
O14	mmu-miR-704
O15	mmu-miR-708-5p
O16	mmu-miR-710
O17	mmu-miR-711
O18	mmu-miR-712-5p
O19	mmu-miR-713
O20	mmu-miR-717
O21	mmu-miR-719
O22	mmu-miR-720
O23	mmu-miR-721
O24	mmu-miR-758-3p
P01	mmu-miR-761
P02	mmu-miR-763
P03	mmu-miR-764-3p
P04	mmu-miR-764-5p
P05	mmu-miR-802-5p
P06	mmu-miR-804
P07	mmu-miR-871-3p
P08	mmu-miR-871-5p
P09	mmu-miR-875-3p
P10	mmu-miR-877-5p
P11	mmu-miR-879-5p
P12	mmu-miR-883b-5p
P13	cel-miR-39-3p
P14	cel-miR-39-3p
P15	SNORD61
P16	SNORD68
P17	SNORD72
P18	SNORD95
P19	SNORD96A
P20	RNU6-6P
P21	miRTC
P22	miRTC
P23	PPC
P24	PPC

## Sheet: Raw Data qRT-PCR
	AM KO M FA 1	AM KO M FA 2	AM KO M FA 3	AM KO M O3 1	AM KO M O3 2	AM KO M O3 3	AM KO F FA 1	AM KO F FA 2	AM KO F FA 3	AM KO F O3 1	AM KO F O3 2	AM KO F O3 3	AM SP-A1 M FA 1	AM SP-A1 M FA 2	AM SP-A1 M FA 3	AM SP-A1 M O3 1	AM SP-A1 M O3 2	AM SP-A1 M O3 3	AM SP-A1 F FA 1	AM SP-A1 F FA 2	AM SP-A1 F FA 3	AM SP-A1 F O3 1	AM SP-A1 F O3 2	AM SP-A1 F O3 3	AM SP-A2 M FA 1	AM SP-A2 M FA 2	AM SP-A2 M FA 3	AM SP-A2 M O3 1	AM SP-A2 M O3 2	AM SP-A2 M O3 3	AM SP-A2 F FA 1	AM SP-A2 F FA 2	AM SP-A2 F FA 3	AM SP-A2 F O3 1	AM SP-A2 F O3 2	AM SP-A2 F O3 3
A01	18.581	18.725	19.946	18.577	19.454	18.642	18.974	18.534	18.768	18.598	19.641	18.466	18.985	25.428	22.318	21.47	21.774	21.687	20.579	20.55	20.605	20.136	14.279	17.294	21.85	19.259	21.387	19.259	19.993	19.259	19.213	18.412	18.412	21.387	19.946	19.934
A02	25.905	20.515	23.777	25.13	24.698	24.426	25.414	25.845	22.551	24.743	24.461	23.78	27.748	30.395	29.217	25.157	25.815	25.562	26.715	26.521	26.671	25.531	19.012	22.383	27.117	23.6	25.848	23.6	23.854	23.6	26.199	25.93	25.93	25.848	23.777	25.011
A03	22.278	18.998	22.251	22.359	22.528	22.004	22.92	22.627	21.275	22.211	22.549	21.625	23.847	28.748	26.429	23.789	24.107	24.02	24.158	24.114	24.184	23.321	16.373	19.946	24.977	22.016	24.105	22.016	22.224	22.016	23.189	22.714	22.714	24.105	22.251	22.984
A04	19.338	19.608	20.21	19.486	20.047	19.379	19.107	19.711	19.447	19.375	19.936	18.989	19.885	25.89	23.002	21.295	22.645	22.036	20.328	20.751	20.581	20.7	14.91	17.894	22.571	20.338	21.251	20.338	20.529	20.338	19.521	19.54	19.54	21.251	20.21	20.141
A05	23.556	24.019	25.376	24.581	25.228	24.416	23.415	23.657	25.701	25.043	24.471	23.933	25.121	32.306	28.857	24.879	25.591	25.311	24.331	25.152	24.791	25.11	19.399	22.366	27.409	24.494	25.296	24.494	26.236	24.494	23.419	23.046	23.046	25.296	25.376	24.441
A06	19.627	20.339	21.124	19.996	20.765	19.981	20.043	19.784	19.914	20.095	20.933	19.816	20.889	25.627	23.374	22.607	23.097	22.921	21.292	21.546	21.462	21.412	14.922	18.258	23.044	20.704	22.475	20.704	21.39	20.704	20.225	19.808	19.808	22.475	21.124	21.098
A07	18.103	17.695	20.105	18.304	19.397	18.481	19.297	18.708	18.422	18.108	19.213	18.021	18.332	24.971	21.76	21.087	21.453	21.334	20.239	20.329	20.325	19.38	Undetermined	19.477	21.208	19.584	20.447	19.584	19.643	19.584	19.223	18.32	18.32	20.447	20.105	19.479
A08	19.262	18.291	19.723	19.266	19.689	19.096	19.172	19.109	19.272	19.34	19.692	18.857	19.995	26.441	23.334	20.831	22.153	21.556	20.228	20.677	20.494	20.285	15.526	17.995	22.385	19.889	22.035	19.889	20.192	19.889	19.07	19.051	19.051	22.035	19.723	20.152
A09	21.264	20.065	21.259	21.2	21.442	20.903	19.775	20.798	20.98	21.39	21.595	20.769	22.458	28.007	25.359	22.664	23.638	23.22	21.92	22.067	22.037	21.929	18.173	20.151	24.241	21.105	25.164	21.105	21.879	21.105	20.785	20.524	20.524	25.164	21.259	22.165
A10	32.606	23.926	31.243	30.785	31.324	30.446	31.448	29.839	30.069	31.231	30.709	29.937	33.371	34.104	33.906	31.415	32.054	31.83	31.351	31.66	31.569	31.33	19.665	25.625	31.803	30.37	35.579	30.37	31.003	30.37	33.211	31.594	31.594	35.579	31.243	32.396
A11	25.823	21.153	24.849	25.52	25.436	24.978	22.604	24.437	25.08	26.036	25.678	24.994	27.808	34.138	31.128	26.346	26.169	26.336	25.301	25.71	25.557	26.188	21.508	23.967	28.919	24.759	31.432	24.759	26.033	24.759	25.12	24.512	24.512	31.432	24.849	26.517
A12	34.576	30.533	33.976	32.778	33.711	32.592	30.966	32.516	33.552	32.913	31.303	31.05	33.249	35.476	34.534	30.945	33.428	32.283	30.243	32.124	31.246	34.739	23.52	29.275	34.78	32.127	34.633	32.127	33.146	32.127	33.462	32.6	32.6	34.633	33.976	33.372
A13	25.547	21.877	24.83	25.488	25.411	24.951	22.611	24.424	25.182	25.998	25.551	24.915	27.624	33.575	30.752	26.125	26.506	26.394	23.869	25.1	24.534	25.94	19.158	22.662	28.521	24.624	31.121	24.624	25.596	24.624	24.84	24.323	24.323	31.121	24.83	26.355
A14	22.415	20.126	22.104	21.732	22.137	21.505	20.648	21.402	22.082	21.896	21.782	21.107	22.365	28.318	25.468	22.539	23.964	23.321	22.102	22.568	22.379	22.105	18.42	20.364	24.683	22.073	23.992	22.073	21.995	22.073	20.868	20.986	20.986	23.992	22.104	22.106
A15	24.57	21.972	24.283	24.555	24.663	24.126	22.875	23.831	24.341	24.901	24.772	24.005	26.229	31.655	29.087	25.635	26.274	26.032	24.816	25.145	25.03	24.895	20.044	22.582	27.442	24.038	28.803	24.038	24.584	24.038	24.136	23.438	23.438	28.803	24.283	25.33
A16	24.188	21.571	23.531	24.121	24.064	23.62	21.409	23.29	23.975	24.52	24.228	23.559	25.821	31.714	28.911	24.905	25.699	25.378	24.054	24.251	24.201	24.614	20.119	22.478	27	23.393	29.107	23.393	24.242	23.393	23.487	23.072	23.072	29.107	23.531	25.019
A17	30.306	24.925	29.118	29.302	29.502	28.826	27.504	28.887	29.396	29.502	28.856	28.208	30.502	34.258	32.542	29.365	31.341	30.444	29.093	29.708	29.459	29.831	22.794	26.444	32.173	29.302	31.158	29.302	28.941	29.302	28.313	28.608	28.608	31.158	29.118	29.268
A18	29.697	22.865	28.775	29.126	29.24	28.611	30.88	30.204	26.733	28.565	28.379	27.519	31.314	34.068	32.854	29.329	30.911	30.21	30.929	30.895	30.974	29.842	22.98	26.543	30.508	28.136	32.001	28.136	28.198	28.136	29.942	30.249	30.249	32.001	28.775	29.982
A19	32.149	24.678	31.316	31.573	31.759	31.045	33.858	32.35	28.669	31.151	30.865	29.971	34.648	34.366	34.68	31.813	32.96	32.484	31.946	32.846	32.461	31.447	23.476	27.599	32.341	30.221	33.545	30.221	30.541	30.221	33.072	31.857	31.857	33.545	31.316	32.046
A20	29.078	27.396	28.917	28.058	28.773	27.858	29.112	27.491	26.963	28.315	28.743	27.567	30.563	33.185	32.033	30.321	31.334	30.92	30.418	30.166	30.352	29.06	24.204	26.765	30.606	27.358	Undetermined	27.358	29.902	27.358	29.155	29.172	29.172	Undetermined	28.917	28.55
A21	32.014	32.347	31.512	31.395	31.768	30.962	30.245	31.401	30.676	31.378	30.574	29.946	33.049	Undetermined	33.214	30.992	31.032	31.105	32.561	32.073	32.382	32.715	21.95	27.469	33.031	30.323	Undetermined	30.323	32.24	30.323	32.212	30.942	30.942	Undetermined	31.512	31.412
A22	38.191	36.233	36.198	36.917	36.923	36.196	36.687	38.274	36.298	Undetermined	Undetermined	Undetermined	Undetermined	Undetermined	Undetermined	33.218	35.814	34.62	34.512	37.013	35.834	34.621	25.033	29.976	39.399	Undetermined	Undetermined	Undetermined	37.449	Undetermined	Undetermined	36.515	36.515	Undetermined	36.198	36.105
A23	18.789	18.953	19.659	19.255	19.652	19.072	18.933	18.625	19.702	19.566	19.647	18.948	20.016	28.384	24.321	20.515	21.973	21.308	19.376	20.656	20.056	19.537	16.038	17.876	23.413	19.517	21.888	19.517	20.276	19.517	18.493	18.784	18.784	21.888	19.659	19.795
A24	26.495	19.383	25.813	26.379	26.357	25.851	26.529	26.631	24.311	26.223	25.653	25.074	28.985	34.674	31.989	26.109	26.123	26.194	27.091	27.346	27.273	25.932	19.53	22.845	28.092	24.413	28.745	24.413	24.734	24.413	27.078	26.315	26.315	28.745	25.813	26.66
B01	30.99	16.003	28.023	29.241	28.918	28.509	29.385	30.365	26.961	28.659	28.288	27.523	31.274	33.178	32.387	29.049	28.114	28.667	30.67	30.213	30.502	28.481	24.192	26.468	30.222	27.349	33.302	27.349	28.111	27.349	30.367	30.383	30.383	33.302	28.023	29.749
B02	30.547	16.645	28.24	28.83	28.821	28.26	31.36	30.389	26.747	28.041	27.793	26.983	30.22	31.063	30.795	28.657	28.02	28.424	29.668	29.944	29.865	28.217	Undetermined	28.358	28.445	28.02	31.284	28.02	28.103	28.02	30.235	30.247	30.247	31.284	28.24	29.23
B03	26.004	27.049	27.745	27.319	27.807	27.023	25.619	26.721	27.194	27.605	27.717	26.731	28.862	35.893	32.539	28.937	31.765	30.442	28.594	28.673	28.691	27.997	22.963	25.607	31.463	26.644	30.136	26.644	28.332	26.644	26.384	25.945	25.945	30.136	27.745	27.837
B04	33.448	31.013	33.371	32.512	33.271	32.246	34.533	33.572	32.769	31.998	30.493	30.215	32.17	34.272	33.387	30.208	32.403	31.399	31.914	33.702	32.874	33.627	21.206	27.554	34.257	30.975	35.546	30.975	34.729	30.975	34.252	33.32	33.32	35.546	33.371	33.433
B05	30.551	20.407	26.428	28.092	27.532	27.267	29.704	29.936	24.565	27.142	26.4	25.881	30.617	32.453	31.693	26.713	27.115	26.995	29.758	29.491	29.684	27.21	20.725	24.087	28.66	26.345	30.523	26.345	25.246	26.345	29.792	29.402	29.402	30.523	26.428	28.271
B06	27.334	23.48	27.354	26.279	27.085	26.159	26.141	26.902	26.041	25.971	26.275	25.243	26.683	31.499	29.236	27.631	29.032	28.416	27.297	27.794	27.601	26.81	18.987	23.013	29.612	27.094	28.49	27.094	26.726	27.094	26.275	26.069	26.069	28.49	27.354	27.048
B07	28.305	25.805	28.162	28.029	28.376	27.65	28.171	28.227	27.338	27.92	28.043	27.041	29.363	35.735	32.712	29.287	30.894	30.181	29.266	29.829	29.606	28.476	24.267	26.503	31.692	28.171	30.281	28.171	28.501	28.171	28.188	28.016	28.016	30.281	28.162	28.542
B08	35.705	31.415	34.851	36.269	35.916	35.385	37.788	37.875	35.402	35.474	32.046	32.668	36.619	34.263	35.618	29.9	33.18	31.635	32.389	35.844	34.185	36.462	21.243	28.997	36.928	33.454	39.373	33.454	35.472	33.454	Undetermined	34.988	34.988	39.373	34.851	35.684
B09	Undetermined	36.243	Undetermined	38.021	38.402	37.462	38.824	38.312	Undetermined	Undetermined	Undetermined	Undetermined	38.491	Undetermined	38.683	36.817	39.489	38.267	35.904	37.513	36.782	Undetermined	22.74	22.854	Undetermined	Undetermined	Undetermined	Undetermined	Undetermined	Undetermined	38.477	Undetermined	Undetermined	Undetermined	Undetermined	Undetermined
B10	37.916	32.392	Undetermined	Undetermined	Undetermined	Undetermined	37.007	Undetermined	Undetermined	Undetermined	Undetermined	Undetermined	Undetermined	35.424	35.601	33.528	35.512	34.624	35.349	36.323	35.908	37.01	24.649	30.984	Undetermined	39.107	Undetermined	39.107	Undetermined	39.107	Undetermined	Undetermined	Undetermined	Undetermined	Undetermined	38.805
B11	Undetermined	29.475	36.545	34.678	35.968	34.63	36.164	35.56	33.121	34.224	33.619	32.79	36.394	Undetermined	36.576	34.358	34.973	34.769	Undetermined	35.715	35.786	36.795	24.98	31.042	34.981	35.132	Undetermined	35.132	33.515	35.132	36.558	Undetermined	Undetermined	Undetermined	36.545	35.5
B12	25.75	27.074	26.511	26.304	26.671	25.968	25.293	25.564	25.784	26.652	26.166	25.529	28.352	34.741	31.704	26.726	28.648	27.77	27.014	27.319	27.221	26.58	20.715	23.766	29.323	26.534	28.969	26.534	26.722	26.534	25.143	25.419	25.419	28.969	26.511	26.686
B13	28.431	26.671	29.639	28.877	29.551	28.641	28.678	28.471	27.258	29.047	28.63	27.876	31.768	Undetermined	31.927	29.358	30.932	30.235	29.323	30.196	29.819	29.659	21.605	25.76	32.225	28.983	32.139	28.983	29.133	28.983	28.679	28.265	28.265	32.139	29.639	29.734
B14	Undetermined	28.134	34.461	34.931	35.043	34.301	Undetermined	37.011	33.55	Undetermined	Undetermined	Undetermined	Undetermined	Undetermined	Undetermined	34.264	36.788	35.633	Undetermined	Undetermined	Undetermined	35.85	Undetermined	36.029	Undetermined	33.424	Undetermined	33.424	34.643	33.424	38.208	39.809	39.809	Undetermined	34.461	33.785
B15	25.312	28.045	25.153	24.936	25.295	24.623	23.661	24.079	24.64	25.345	24.872	24.272	26.836	35.056	31.101	25.395	25.766	25.657	25.154	25.527	25.391	25.046	21.437	23.358	27.461	24.741	30.144	24.741	25.121	24.741	24.464	24.428	24.428	30.144	25.153	26.253
B16	28.214	25.756	26.064	27.376	26.987	26.649	27.638	28.181	25.844	26.96	27.499	26.309	28.924	33.224	31.229	29.137	30.803	30.06	28.767	29.37	29.126	28.248	21.075	24.785	31.353	26.34	30.215	26.34	27	26.34	28.346	27.738	27.738	30.215	26.064	27.746
B17	24.431	23.702	24.633	24.704	24.915	24.323	23.085	24.278	24.32	24.903	24.729	23.986	26.256	33.798	30.177	25.545	26.785	26.243	25.18	25.577	25.429	25.084	21.02	23.167	28.16	24.407	29.177	24.407	24.968	24.407	24.166	23.929	23.929	29.177	24.633	25.556
B18	32.075	20.066	25.908	30.524	28.498	28.932	28.296	34.544	25.317	28.494	26.992	26.83	32.627	36.311	34.641	26.57	27.389	27.06	30.844	30.454	30.71	27.199	20.133	23.784	31.859	25.518	32.986	25.518	25.315	25.518	31.233	30.61	30.61	32.986	25.908	29.064
B19	21.026	22.862	20.492	21.5	21.206	20.934	17.846	20.348	20.694	22.045	21.714	21.149	24.103	30.042	27.208	22.251	22.357	22.371	20.725	21.403	21.106	21.453	Undetermined	21.56	25.381	20.288	27.536	20.288	21.436	20.288	20.544	19.984	19.984	27.536	20.492	22.24
B20	26.56	27.014	25.277	26.711	26.254	25.963	22.589	25.807	26.208	27.14	26.729	26.035	28.919	33.499	31.365	27.388	27.292	27.422	26.148	26.207	26.23	26.74	20.805	23.891	29.571	24.961	31.678	24.961	26.306	24.961	26.058	25.235	25.235	31.678	25.277	27.048
B21	32.626	21.075	28.555	33.348	31.261	31.671	30.131	32.146	29.455	33.871	31.652	31.689	39.443	31.731	35.765	30.7	29.749	30.315	32.44	31.231	31.899	30.542	22.716	26.762	30.748	29.287	34.347	29.287	29.796	29.287	31.631	31.902	31.902	34.347	28.555	30.884
B22	35.403	28.51	34.966	35.845	35.759	35.1	36.98	35.768	36.638	Undetermined	Undetermined	Undetermined	Undetermined	Undetermined	Undetermined	34.347	35.763	35.16	34.436	35.798	35.187	36.016	26.808	31.569	35.551	38.851	Undetermined	38.851	35.641	38.851	39.598	Undetermined	Undetermined	Undetermined	34.966	35.226
B23	Undetermined	Undetermined	36.462	39.341	38.28	38.049	36.216	Undetermined	Undetermined	Undetermined	Undetermined	Undetermined	39.734	Undetermined	39.933	36.843	35.294	36.177	35.573	36.023	35.87	Undetermined	28.638	28.781	35.849	35.132	29.545	35.132	36.212	35.132	39.326	37.289	37.289	29.545	36.462	33.004
B24	31.558	21.939	28.503	31.493	30.298	30.29	30.51	31.559	29.89	31.435	30.134	29.767	33.976	38.038	36.187	30.039	29.894	30.056	30.531	30.54	30.597	31.089	20.072	25.708	30.214	29.356	34.245	29.356	29.423	29.356	31.923	31.792	31.792	34.245	28.503	31.045
C01	39.762	33.338	Undetermined	Undetermined	Undetermined	Undetermined	Undetermined	Undetermined	Undetermined	Undetermined	Undetermined	Undetermined	Undetermined	Undetermined	Undetermined	35.347	Undetermined	35.453	35.03	35.17	35.17	38.026	25.747	32.046	Undetermined	Undetermined	Undetermined	Undetermined	Undetermined	Undetermined	Undetermined	Undetermined	Undetermined	Undetermined	Undetermined	Undetermined
C02	24.531	23.536	24.607	24.607	24.853	24.245	23.976	23.89	23.851	24.942	25.284	24.266	26.819	30.733	28.92	26.637	27.173	26.986	21.588	24.203	22.941	25.784	18.373	22.189	26.755	24.925	25.337	24.925	24.769	24.925	24.278	24.054	24.054	25.337	24.607	24.502
C03	18.374	21.275	19.122	18.8	19.151	18.603	17.913	18.182	18.816	19.099	18.908	18.368	19.967	26.973	23.587	19.474	21.265	20.431	19.129	19.802	19.504	19.209	15.123	17.252	22.126	19.016	21.884	19.016	19.456	19.016	18.061	18.068	18.068	21.884	19.122	19.494
C04	28.667	30.596	28.29	28.033	28.443	27.684	26.712	27.632	27.996	28.224	28.153	27.244	29.311	33.072	31.347	29.209	30.303	29.845	29.172	28.74	29.014	28.9	23.991	26.578	29.993	28.336	32.914	28.336	28.903	28.336	27.366	27.561	27.561	32.914	28.29	29.433
C05	31.085	31.785	31.411	32.395	32.222	31.675	28.964	31.068	30.998	33.016	32.696	31.757	36.091	Undetermined	36.271	33.684	33.003	33.444	32.95	32.463	32.772	31.067	25.979	28.666	35.086	30.659	Undetermined	30.659	32.6	30.659	31.453	30.363	30.363	Undetermined	31.411	30.796
C06	27.628	20.028	24.85	26.754	26.06	25.89	27.578	27.737	23.789	26.232	25.527	25.019	29.54	35.788	32.827	25.844	26.397	26.199	28.599	28.809	28.761	26.531	21.567	24.169	29.906	24.567	30.957	24.567	24.561	24.567	27.997	27.554	27.554	30.957	24.85	27.375
C07	23.609	22.673	24.332	24.01	24.412	23.736	23.695	24.191	23.512	23.912	23.989	23.146	25.046	33.966	29.654	25.026	26.122	25.651	24.918	25.415	25.217	24.283	20.464	22.485	27.329	23.906	27.6	23.906	24.418	23.906	23.696	23.59	23.59	27.6	24.332	24.856
C08	32.271	29.033	32.161	32.475	32.641	31.919	31.296	31.779	31.25	32.791	32.186	31.406	35.369	Undetermined	35.546	32.869	34.416	33.743	32.071	32.58	32.39	32.743	24.073	28.55	33.983	31.139	33.339	31.139	33.094	31.139	32.2	31.918	31.918	33.339	32.161	32.198
C09	23.306	22.982	24.99	24.855	25.172	24.523	25.523	24.309	23.728	25.102	25.47	24.433	27.275	33.093	30.335	26.858	28.031	27.527	26.503	27.08	26.845	25.107	21.338	23.339	28.889	24.959	25.554	24.959	26.021	24.959	25.701	24.872	24.872	25.554	24.99	24.957
C10	28.448	24.335	28.224	28.271	28.53	27.844	28.895	28.84	27.285	27.978	27.794	26.952	29.536	33.378	31.614	28.723	30.15	29.525	29.594	29.971	29.842	28.87	23.292	26.211	31.066	27.677	29.352	27.677	28.168	27.677	28.777	28.565	28.565	29.352	28.224	28.336
C11	27.513	21.534	26.603	27.082	27.111	26.565	27.131	27.729	25.994	26.749	26.53	25.749	28.335	34.179	31.413	27.373	28.507	28.024	28.846	28.712	28.837	27.574	23.01	25.418	29.817	26.446	30.578	26.446	26.766	26.446	27.402	27.319	27.319	30.578	26.603	27.779
C12	24.123	20.459	24.211	23.805	24.248	23.556	23.511	24	23.675	23.707	23.492	22.81	24.455	31.533	28.134	24.217	25.653	25.01	24.503	25.124	24.863	23.959	20.402	22.291	27.058	24.118	28.007	24.118	23.958	24.118	23.663	23.587	23.587	28.007	24.211	24.902
C13	35.267	28.207	30.799	33.274	32.357	32.172	34.594	35.722	28.724	32.016	31.24	30.576	36.375	Undetermined	36.557	31.713	32.353	32.129	36.57	36	36.357	31.37	27.744	29.705	36.405	29.982	Undetermined	29.982	30.314	29.982	39.25	37.363	37.363	Undetermined	30.799	33.423
C14	25.464	23.003	25.761	25.544	25.909	25.222	25.525	25.889	24.767	25.362	25.646	24.645	26.741	30.654	28.841	26.955	27.625	27.372	27.331	27.219	27.33	25.768	20.504	23.252	28.477	26.112	25.533	26.112	26.025	26.112	26.312	26.11	26.11	25.533	25.761	25.299
C15	31.58	28.989	33.552	31.491	32.847	31.538	31.965	31.119	31.442	31.668	31.988	30.756	32.857	Undetermined	33.021	33.588	39.081	36.444	32.713	34.389	33.618	33.413	27.415	30.566	38.078	32.54	33.049	32.54	32.981	32.54	31.982	31.146	31.146	33.049	33.552	31.994
C16	24.57	23.159	23.792	24.556	24.416	24.006	20.978	23.736	24.273	24.948	24.627	23.96	26.397	31.306	28.996	25.291	25.444	25.444	24.481	24.414	24.496	25.11	20.043	22.689	27.49	23.617	29.775	23.617	24.742	23.617	23.675	23.421	23.421	29.775	23.792	25.311
C17	19.898	21.26	22.081	21.147	21.83	21.067	19.882	20.925	21.969	21.265	21.477	20.652	21.182	31.137	26.29	22.549	25.074	23.883	21.58	22.567	22.118	21.696	17.454	19.673	25.969	21.521	23.517	21.521	22.109	21.521	20.284	20.107	20.107	23.517	22.081	21.786
C18	17.858	17.044	17.669	17.496	17.758	17.281	16.306	17.281	17.746	17.602	17.688	17.052	17.985	24.971	21.585	18.482	19.331	18.963	17.491	18.361	17.962	17.947	14.27	16.189	21.068	17.921	19.921	17.921	18.048	17.921	17.42	17.291	17.291	19.921	17.669	17.969
C19	23.585	21.017	23.233	23.593	23.647	23.157	21.769	22.88	23.328	23.933	23.812	23.073	25.28	31.301	28.432	24.642	25.214	25.003	23.53	24.077	23.851	23.987	19.764	21.985	26.643	23.108	27.849	23.108	23.641	23.108	22.956	22.512	22.512	27.849	23.233	24.303
C20	24.308	22.437	23.625	23.822	23.961	23.423	22.025	23.266	23.922	24.091	23.994	23.237	24.993	30.494	27.882	24.856	25.913	25.461	24.123	24.431	24.326	24.42	20.545	22.595	26.853	23.817	29.551	23.817	24.068	23.817	23.222	23.178	23.178	29.551	23.625	25.069
C21	24.006	25.02	25.433	24.582	25.257	24.431	23.132	24.134	25.099	24.804	25.024	24.076	25.25	33.225	29.384	26.245	28.861	27.636	25.061	25.63	25.396	26.292	19.141	22.83	28.39	25.575	25.355	25.575	26.796	25.575	24.163	24.21	24.21	25.355	25.433	24.856
C22	25.006	23.572	24.589	24.693	24.887	24.304	22.951	24.119	24.64	24.968	24.809	24.055	26.06	31.914	29.132	25.642	26.543	26.171	25.043	25.287	25.215	25.391	21.004	23.313	27.564	24.484	30.116	24.484	25.067	24.484	24.253	23.97	23.97	30.116	24.589	26.04
C23	23.882	24.283	25.139	24.279	24.956	24.135	23.097	23.969	24.852	24.436	24.931	23.849	24.745	30.66	27.841	26.423	28.818	27.703	24.933	25.461	25.248	25.961	18.308	22.245	28.05	25.24	25.336	25.24	26.158	25.24	24.057	24.106	24.106	25.336	25.139	24.653
C24	31.655	23.989	29.044	31.499	30.574	30.428	31.926	32.621	28.385	30.905	29.543	29.226	34.435	34.053	34.415	29.362	30.65	30.096	31.678	32.221	32.013	30.712	21.526	26.25	32.674	28.999	Undetermined	28.999	28.625	28.999	32.493	31.648	31.648	Undetermined	29.044	30.001
D01	39.213	32.024	38.14	35.688	37.283	35.77	Undetermined	37.641	34.448	Undetermined	Undetermined	Undetermined	Undetermined	Undetermined	Undetermined	34.058	Undetermined	34.16	35.897	36.119	36.08	35.587	23.792	29.838	36.054	34.719	Undetermined	34.719	34.52	34.719	35.958	37.511	37.511	Undetermined	38.14	37.392
D02	29.495	23.926	28.37	29.259	29.103	28.609	29.807	29.941	26.497	28.885	27.907	27.455	32.218	35.15	33.852	28.044	29.621	28.919	31.411	30.746	31.141	29.368	20.931	25.275	30.652	27.33	31.721	27.33	27.885	27.33	30.15	29.884	29.884	31.721	28.37	29.702
D03	33.192	28.854	32.301	32.552	32.751	32.011	32.832	32.319	30.816	32.637	31.553	31.031	35.498	35.888	35.871	31.732	33.121	32.524	31.967	33.581	32.84	34.042	24.203	29.268	35.544	31.599	35.42	31.599	32.723	31.599	33.98	32.674	32.674	35.42	32.301	33.198
D04	31.307	33.414	31.358	31.294	31.639	30.849	29.929	31.484	31.222	31.197	30.959	30.038	32.114	35.627	34.04	31.96	34.681	33.42	33.53	32.339	33	32.082	24.17	28.267	33.172	31.375	32.096	31.375	32.846	31.375	31.202	30.803	30.803	32.096	31.358	31.081
D05	24.27	23.807	24.38	23.775	24.318	23.575	22.907	23.891	23.641	23.715	23.833	22.975	24.507	30.484	27.633	24.904	26.466	25.762	24.982	25.055	25.069	24.299	20.551	22.537	26.978	23.929	27.884	23.929	23.879	23.929	23.328	23.23	23.23	27.884	24.38	24.942
D06	25.897	24.566	25.937	24.771	25.608	24.695	24.263	25.615	24.935	24.361	24.854	23.776	24.506	31.664	28.225	26.341	27.827	27.165	25.51	26.198	25.906	25.074	20.532	22.917	28.507	25.328	25.51	25.328	25.429	25.328	25.109	25.015	25.015	25.51	25.937	24.898
D07	30.923	25.92	29.204	29.871	29.833	29.267	28.462	29.794	28.447	29.885	29.353	28.632	32.269	35.066	33.836	29.996	30.283	30.23	30.636	30.678	30.718	29.951	21.772	25.991	32.57	28.971	33.789	28.971	29.769	28.971	29.996	29.651	29.651	33.789	29.204	30.365
D08	26.946	24.738	26.63	27.255	27.212	26.7	24.483	26.393	26.885	27.666	27.405	26.615	29.306	34.91	32.269	28.24	28.876	28.644	26.966	27.454	27.265	27.259	23.017	25.264	30.586	26.453	30.557	26.453	27.106	26.453	26.304	25.884	25.884	30.557	26.63	27.325
D09	31.837	25.802	30.887	31.008	31.257	30.522	30.828	32.078	30.344	30.476	30.16	29.304	31.532	Undetermined	31.69	31.051	31.495	31.367	31.429	32.17	31.863	31.144	25.786	28.607	33.868	30.459	Undetermined	30.459	30.413	30.459	31.282	31.947	31.947	Undetermined	30.887	30.409
D10	20.244	19.713	21.229	20.548	21.097	20.414	20.032	20.119	21.085	20.762	20.982	20.169	21.056	27.985	24.643	22.041	23.441	22.809	20.985	21.71	21.39	21.035	17.575	19.402	23.855	21.195	23.879	21.195	21.725	21.195	20.092	19.919	19.919	23.879	21.229	21.473
D11	24.662	24.032	25.253	24.462	25.106	24.298	23.94	24.968	24.209	24.211	24.338	23.458	24.944	37.272	31.264	25.438	27.162	26.379	24.879	25.711	25.346	24.497	19.849	22.284	28.008	25.018	27.831	25.018	24.961	25.018	24.227	24.165	24.165	27.831	25.253	25.384
D12	32.917	29.798	31.956	31.913	32.254	31.454	30.172	31.815	31.932	31.958	31.076	30.47	32.949	Undetermined	33.114	31.437	Undetermined	31.531	32.539	32.793	32.731	32.489	24.098	28.435	35.276	31.244	Undetermined	31.244	32.111	31.244	31.597	31.296	31.296	Undetermined	31.956	31.712
D13	29.628	26.601	27.847	28.591	28.501	27.986	27.2	28.512	28.271	28.622	28.012	27.374	29.847	32.534	31.346	28.522	28.861	28.778	28.957	29.095	29.084	28.973	22.715	25.973	30.781	28.048	30.786	28.048	28.236	28.048	28.829	28.982	28.982	30.786	27.847	28.541
D14	33.736	27.593	32.385	32.645	32.84	32.101	31.598	31.955	31.703	32.963	32.436	31.609	35.257	37.937	36.78	33.207	33.495	33.451	33.006	33.134	33.136	34.762	25.249	30.156	34.403	31.384	36.108	31.384	32.571	31.384	32.962	33.897	33.897	36.108	32.385	33.124
D15	22.943	22.117	23.172	23.017	23.326	22.717	22.034	22.838	22.725	23.098	22.997	22.275	24.179	31.176	27.816	23.817	25.315	24.64	23.359	24.007	23.73	22.853	19.278	21.171	26.34	23.236	27.296	23.236	23.374	23.236	22.452	22.338	22.338	27.296	23.172	23.974
D16	19.085	18.109	19.644	19.078	19.554	18.937	17.994	18.596	19.033	19.309	19.498	18.75	20.176	27.436	23.925	20.467	21.021	20.806	19.22	20.018	19.658	19.58	15.131	17.442	22.602	19.032	21.399	19.032	19.301	19.032	19.2	18.457	18.457	21.399	19.644	19.621
D17	35.297	37.058	36.826	34.22	35.878	34.362	37.222	36.492	35.212	33.129	29.883	30.487	31.983	32.84	32.574	27.832	31.108	29.558	30.726	35.745	33.302	32.499	18.395	25.574	38.861	32.72	Undetermined	32.72	34.637	32.72	36.617	36.026	36.026	Undetermined	36.826	33.326
D18	36.37	33.105	Undetermined	34.013	34.353	33.513	35.946	37.278	33.199	32.413	30.464	30.407	32.583	32.479	32.694	29.733	33.781	31.852	30.456	33.733	32.159	33.585	20.63	27.243	34.394	33.38	Undetermined	33.38	38.473	33.38	37.05	Undetermined	Undetermined	Undetermined	Undetermined	33.697
D19	36.981	33.433	35.931	35.104	35.873	34.792	35.355	35.919	34.991	Undetermined	Undetermined	Undetermined	Undetermined	35.66	35.838	36.643	35.725	36.293	33.18	35.06	34.188	Undetermined	24.283	24.404	36.227	35.591	35.272	35.591	34.156	35.591	37.101	34.499	34.499	35.272	35.931	36.022
D20	29.542	22.009	28.099	30.394	29.539	29.379	29.223	30.166	28.145	30.469	29.463	28.972	33.783	34.516	34.32	29.636	28.276	29.043	30.347	29.507	29.987	29.146	23.9	26.656	28.599	28.375	29.999	28.375	29.169	28.375	29.834	29.597	29.597	29.999	28.099	28.851
D21	Undetermined	25.825	32.794	36.313	34.899	34.908	33.601	35.256	35.354	36.808	34.553	34.51	39.417	Undetermined	39.614	33.681	33.251	33.566	37.503	35.838	36.744	34.671	23.537	29.25	35.981	34.185	Undetermined	34.185	35.957	34.185	Undetermined	35.4	35.4	Undetermined	32.794	33.372
D22	Undetermined	25.622	35.249	36.134	36.048	35.383	33.475	35.76	34.971	36.294	32.84	33.448	38.754	35.619	37.372	30.699	32.17	31.529	32.269	33.614	33.007	34.272	21.89	28.221	34.696	33.719	Undetermined	33.719	35.304	33.719	34.965	35.66	35.66	Undetermined	35.249	34.096
D23	24.946	20.015	23.949	25.094	24.767	24.442	22.135	24.104	24.359	25.561	25.398	24.627	27.572	33.319	30.598	26.251	25.935	26.171	24.956	25.236	25.146	25.433	21.066	23.366	28.315	23.522	30.414	23.522	24.765	23.522	24.393	23.724	23.724	30.414	23.949	25.718
D24	24.936	19.91	23.904	25.061	24.727	24.406	22.117	24.133	24.36	25.498	25.258	24.529	27.441	33.958	30.853	26.028	25.812	25.998	24.931	25.22	25.126	25.434	21.012	23.339	28.31	23.575	30.582	23.575	24.783	23.575	24.484	23.776	23.776	30.582	23.904	25.825
E01	33.494	24.603	32.246	33.638	33.271	32.798	33.418	32.89	32.931	33.987	33.448	32.593	36.101	33.926	35.189	34.248	32.547	33.498	33.558	33.22	33.456	32.63	25.292	29.106	32.286	31.864	33.487	31.864	32.664	31.864	34.286	33.462	33.462	33.487	32.246	32.27
E02	27.978	19.119	23.341	26.174	25.005	25.087	26.66	27.619	22.125	25.41	24.151	23.964	29.562	34.519	32.201	23.857	24.68	24.341	28.04	27.991	28.071	24.581	20.487	22.647	28.937	22.736	28.668	22.736	22.842	22.736	27.906	27.028	27.028	28.668	23.341	25.994
E03	24.901	17.371	21.55	23.533	22.767	22.696	25.389	25.635	19.981	22.458	21.905	21.444	25.689	30.876	28.424	22.227	23.069	22.716	26.559	26.073	26.368	22.085	17.729	20.007	25.958	21.12	25.804	21.12	20.608	21.12	25.657	25.156	25.156	25.804	21.55	23.879
E04	25.525	18.447	22.417	24.406	23.645	23.554	25.856	26.368	21.306	23.405	22.742	22.307	26.275	29.841	28.198	22.988	24.175	23.652	26.837	26.496	26.72	23.315	18.299	20.911	26.477	22.311	26.061	22.311	22.122	22.311	26.156	25.837	25.837	26.061	22.417	24.445
E05	31.147	22.02	27.528	30.526	29.317	29.335	30.886	32.144	27.269	29.69	28.497	28.131	33.08	35.715	34.569	28.444	29.054	28.835	31.495	31.477	31.549	28.927	22.979	26.083	31.673	27.494	33.117	27.494	26.902	27.494	31.97	30.887	30.887	33.117	27.528	29.935
E06	33.862	29.143	33.906	33.791	34.187	33.322	36.037	35.397	32.03	32.982	31.204	31.038	34.959	Undetermined	35.134	30.675	33.776	32.322	32.48	34.806	33.71	34.516	22.343	28.572	35.485	31.875	Undetermined	31.875	33.066	31.875	34.955	33.778	33.778	Undetermined	33.906	33.167
E07	37.242	35.007	35.834	35.745	36.147	35.241	34.04	Undetermined	33.643	35.537	34.583	33.895	38.562	36.428	37.682	35.012	35.066	35.144	34.201	35.174	34.757	36.803	23.642	30.374	36.861	34.929	Undetermined	34.929	35.941	34.929	37.628	36.137	36.137	Undetermined	35.834	35.131
E08	30.982	23.155	27.496	29.94	29.005	28.895	29.131	31.058	26.452	29.344	28.815	28.11	33.209	35.049	34.3	29.439	29.648	29.632	29.812	30.101	30.017	29.021	20.972	25.121	31.001	27.377	34.903	27.377	27.816	27.377	30.258	30.756	30.756	34.903	27.496	30.294
E09	Undetermined	33.101	36.846	35.755	36.663	35.499	35.786	Undetermined	35.094	35.568	33.602	33.448	37.131	35.042	36.267	32.98	36.179	34.683	34.311	35.236	34.843	35.38	22.954	29.313	35.19	33.767	Undetermined	33.767	35.001	33.767	Undetermined	Undetermined	Undetermined	Undetermined	36.846	36.124
E10	Undetermined	37.049	Undetermined	39.177	39.569	38.601	Undetermined	Undetermined	Undetermined	Undetermined	Undetermined	Undetermined	39.569	Undetermined	39.767	32.538	Undetermined	32.636	Undetermined	Undetermined	Undetermined	Undetermined	22.641	22.754	Undetermined	36.554	Undetermined	36.554	Undetermined	36.554	Undetermined	Undetermined	Undetermined	Undetermined	Undetermined	Undetermined
E11	31.636	29.358	31.886	31.986	32.255	31.491	31.937	31.688	31.934	32.126	31.015	30.525	33.295	Undetermined	33.461	31.145	31.925	31.63	30.457	31.83	31.206	34.287	21.681	28.124	32.715	30.938	34.225	30.938	31.76	30.938	32.407	31.18	31.18	34.225	31.886	32.154
E12	23.239	20.768	22.802	23.336	23.3	22.861	21.042	22.517	23.055	23.728	23.698	22.918	25.137	Undetermined	25.263	24.617	24.941	24.853	23.182	23.664	23.47	23.736	19.77	21.862	26.486	22.819	27.553	22.819	23.221	22.819	22.577	22.188	22.188	27.553	22.802	23.937
E13	24.51	22.398	24.669	24.819	24.992	24.417	23.199	23.963	24.326	25.225	25.049	24.295	26.913	Undetermined	27.048	25.874	26.465	26.248	24.813	25.395	25.154	25.208	20.321	22.878	27.869	24.107	28.511	24.107	24.882	24.107	24.359	23.487	23.487	28.511	24.669	25.338
E14	14.664	15.201	15.442	14.416	15.078	14.458	14.757	14.917	14.514	14.173	14.768	13.978	14.25	22.546	18.49	15.954	17.188	16.621	15.4	15.848	15.655	15.023	10.208	12.679	17.198	15.624	17.21	15.624	15.345	15.624	14.578	14.641	14.641	17.21	15.442	15.566
E15	30.786	27.58	29.46	29.062	29.554	28.733	27.389	29.196	27.707	28.975	29.112	28.067	31.156	34.579	33.032	30.414	29.825	30.21	30.778	29.553	30.226	30.304	23.586	27.08	30.138	28.757	33.06	28.757	29.737	28.757	30.493	29.853	29.853	33.06	29.46	30.242
E16	29.717	26.428	28.794	28.492	28.929	28.148	28.475	28.967	28.13	28.253	26.465	26.462	29.233	31.755	30.646	25.736	29.004	27.452	28.384	29.273	28.886	28.384	18.09	23.353	30.611	28.034	31.587	28.034	27.676	28.034	29.778	29.045	29.045	31.587	28.794	29.016
E17	33.794	29.932	33.95	32.987	33.803	32.741	33.155	33.528	31.452	32.699	31.63	31.098	34.972	Undetermined	35.147	31.825	34.623	33.324	32.053	33.526	32.855	35.043	23.239	29.287	34.97	32.952	36.18	32.952	32.573	32.952	35.096	35.005	35.005	36.18	33.95	34.011
E18	35.965	25.876	31.374	34.443	33.237	33.176	31.423	34.113	31.952	34.563	31.03	31.738	38.296	32.792	35.722	28.739	31.654	30.287	31.332	31.437	31.447	32.329	20.875	26.735	31.181	30.152	33.355	30.152	30.909	30.152	32.83	32.585	32.585	33.355	31.374	31.792
E19	32.559	27.328	31.35	31.662	31.821	31.119	32.701	33.48	29.586	30.746	29.673	29.209	32.869	Undetermined	33.033	29.788	31.967	30.97	32.497	34.097	33.364	30.97	21.498	26.365	36.686	30.884	35.669	30.884	29.442	30.884	32.936	33.37	33.37	35.669	31.35	32.898
E20	35.258	33.196	36.621	35.322	36.331	35.124	35.507	Undetermined	36.355	35.163	33.204	33.059	34.996	Undetermined	35.171	32.573	35.08	33.928	33.867	35.597	34.801	39.027	24.604	31.975	36.991	35.037	36.006	35.037	36.507	35.037	38.026	39.553	39.553	36.006	36.621	35.235
E21	35.061	32.277	35.481	34.216	35.197	34.026	34.512	34.93	34.186	Undetermined	Undetermined	Undetermined	Undetermined	Undetermined	Undetermined	31.868	33.847	32.956	33.546	34.576	34.129	38.73	23.711	31.377	35.258	32.918	39.756	32.918	32.962	32.918	Undetermined	34.167	34.167	39.756	35.481	35.973
E22	36.374	34.963	37.255	36.093	37.041	35.85	36.217	33.964	37.697	37.146	34.637	34.717	37.701	36.631	37.352	33.513	36.91	35.317	33.737	35.637	34.756	36.813	16.17	26.624	36.53	34.786	36.421	34.786	36.061	34.786	36.97	35.976	35.976	36.421	37.255	35.715
E23	34.41	24.469	29.441	32.63	31.346	31.361	33.284	34.285	28.142	31.758	30.233	29.973	36.442	36.511	36.659	29.917	30.884	30.492	34.131	33.364	33.815	30.405	24.616	27.648	32.279	29.598	33.817	29.598	28.449	29.598	34.012	33.49	33.49	33.817	29.441	31.759
E24	23.617	19.753	22.308	23.162	22.963	22.61	19.922	22.282	22.668	23.58	23.326	22.669	25.232	32.017	28.768	24.005	24.276	24.213	23.185	23.289	23.284	23.548	20.58	22.174	26.483	21.861	28.212	21.861	23.029	21.861	22.385	21.997	21.997	28.212	22.308	23.904
F01	25.484	24.488	25.622	25.888	26.013	25.442	23.728	24.887	26.103	26.375	26.322	25.465	27.451	33.19	30.472	27.323	28.496	27.993	26.155	26.459	26.359	26.506	22.8	24.776	29.177	25.775	30.044	25.775	26.988	25.775	24.916	24.676	24.676	30.044	25.622	26.542
F02	26.189	25.065	26.254	25.57	26.171	25.363	25.52	25.346	25.766	25.679	25.931	24.936	26.365	31.139	28.896	27.22	28.578	27.983	26.225	27.107	26.719	26.417	21.09	23.872	29.252	26.335	27.499	26.335	26.801	26.335	25.626	25.491	25.491	27.499	26.254	26.174
F03	29.544	26.509	29.993	29.4	29.993	29.114	29.349	29.042	29.789	29.576	29.691	28.638	30.25	34.847	32.711	30.994	32.315	31.749	30.188	31.265	30.788	30.987	24.032	27.647	33.885	30.1	32.468	30.1	30.815	30.1	29.86	29.455	29.455	32.468	29.993	30.36
F04	25.511	22.931	25.301	25.414	25.611	25.012	25.209	25.31	24.632	25.45	25.691	24.71	27.062	32.115	29.736	26.959	28.04	27.582	26.798	27.013	26.959	26.502	21.094	23.917	28.71	25.292	29.136	25.292	25.981	25.292	25.468	25.07	25.07	29.136	25.301	26.55
F05	33.375	31.805	32.512	33.489	33.33	32.754	31.611	33.273	32.719	33.579	32.774	32.073	35.479	Undetermined	35.656	33.279	34.917	34.2	33.05	32.46	32.82	33.924	23.916	29.065	Undetermined	32.247	Undetermined	32.247	33.927	32.247	33.093	32.048	32.048	Undetermined	32.512	32.205
F06	17.954	22.947	18.596	18.16	18.562	18.001	18.116	18.06	18.384	18.211	18.221	17.604	18.582	25.764	22.284	18.96	20.377	19.728	18.477	19.349	18.951	18.042	14.275	16.239	21.224	18.669	21.283	18.669	18.601	18.669	18.097	17.954	17.954	21.283	18.596	18.9
F07	30.9	22.915	26.802	29.897	28.633	28.691	31.606	32.092	26.511	28.779	28.068	27.478	31.985	35.58	33.951	28.479	28.52	28.585	31.418	31.846	31.695	28.954	22.978	26.096	32.132	26.404	32.094	26.404	26.632	26.404	31.456	31.212	31.212	32.094	26.802	29.858
F08	16.943	18.127	18.107	17.297	17.879	17.243	17.151	17.389	17.454	17.253	17.732	16.9	17.567	22.896	20.333	18.92	20.237	19.637	18.548	18.666	18.644	18.018	14.104	16.141	20.076	17.979	19.447	17.979	18.949	17.979	17.416	17.321	17.321	19.447	18.107	18.191
F09	19.624	19.148	20.589	19.716	20.354	19.642	19.936	20.077	19.793	19.54	19.983	19.093	19.869	25.654	22.875	21.225	22.757	22.057	21.079	21.345	21.255	20.657	16.622	18.733	22.766	20.455	22.055	20.455	20.759	20.455	20.008	19.957	19.957	22.055	20.589	20.728
F10	30.457	31.398	31.662	30.741	31.514	30.517	30.671	30.688	30.777	30.765	30.513	29.614	31.681	26.074	29.022	31.482	34.994	33.338	30.707	31.777	31.304	31.841	25.715	28.922	33.573	31.485	31.866	31.485	19.698	31.485	31.307	30.143	30.143	31.866	31.662	31.006
F11	18.968	18.129	18.968	18.943	19.145	18.67	17.908	18.496	18.895	19.157	19.215	18.541	20.005	26.315	23.276	20.041	20.649	20.406	19.421	19.694	19.597	19.434	16.218	17.915	21.518	18.962	22.677	18.962	19.666	18.962	18.517	18.278	18.278	22.677	18.968	19.805
F12	21.334	21.734	22.963	21.76	22.585	21.738	21.306	21.909	22.462	21.695	21.902	21.065	21.561	29.645	25.731	22.985	25.248	24.189	24.584	23.918	24.3	22.124	18.038	20.181	25.579	22.293	23.505	22.293	22.314	22.293	21.237	21.166	21.166	23.505	22.963	22.307
F13	19.429	16.985	19.986	19.517	19.949	19.346	19.504	19.486	19.511	19.53	19.795	19	20.14	Undetermined	20.241	20.852	21.941	21.461	20.339	20.824	20.623	20.009	15.865	18.027	22.38	20.071	22.52	20.071	20.004	20.071	19.481	19.328	19.328	22.52	19.986	20.419
F14	18.738	17.321	20.529	18.897	19.91	19.023	19.944	19.173	18.996	18.762	19.646	18.549	19.088	33.262	26.306	21.316	22.182	21.814	20.382	20.854	20.659	19.758	15.031	17.481	21.986	19.965	21.703	19.965	20.103	19.965	19.665	18.979	18.979	21.703	20.529	20.244
F15	19.771	17.83	19.475	19.69	19.778	19.347	18.323	19.333	19.104	19.852	19.828	19.175	21.223	30.252	25.866	20.596	21.032	20.876	19.94	20.523	20.272	19.753	16.192	18.062	23.062	19.387	23.393	19.387	19.949	19.387	19.376	19.088	19.088	23.393	19.475	20.361
F16	20.988	19.708	21.294	20.992	21.354	20.758	19.899	20.817	21.025	21.075	21.387	20.515	21.763	29.431	25.725	22.554	23.024	22.857	21.229	22.319	21.818	21.386	16.796	19.186	25.563	21.073	24.171	21.073	21.924	21.073	20.776	20.5	20.5	24.171	21.294	21.701
F17	28.067	27.892	28.69	28.519	28.891	28.142	28.221	28.391	29.04	28.587	28.349	27.515	28.983	Undetermined	29.128	29.245	31.42	30.423	28.907	29.523	29.274	28.644	21.952	25.424	31.089	28.455	31.053	28.455	28.98	28.455	28.571	27.976	27.976	31.053	28.69	29.004
F18	24.956	23.291	25.369	24.683	25.276	24.49	23.583	24.827	24.748	24.612	24.448	23.709	25.215	32.05	28.776	25.261	27.164	26.291	25.581	25.681	25.682	25.238	21.122	23.296	27.572	24.924	29.289	24.924	25.46	24.924	24.189	24.094	24.094	29.289	25.369	25.935
F19	Undetermined	36.334	35.666	35.327	35.851	34.891	37.132	37.104	Undetermined	Undetermined	Undetermined	Undetermined	34.256	Undetermined	34.427	35.032	37.21	36.229	33.312	35.363	34.406	Undetermined	23.098	23.213	Undetermined	39.354	Undetermined	39.354	35.71	39.354	35.838	38.053	38.053	Undetermined	35.666	36.768
F20	Undetermined	Undetermined	39.799	36.568	38.565	36.83	Undetermined	36.934	Undetermined	Undetermined	Undetermined	Undetermined	Undetermined	Undetermined	Undetermined	34.522	Undetermined	34.626	35.877	36.021	36.021	35.879	24.706	30.444	Undetermined	33.907	Undetermined	33.907	Undetermined	33.907	35.976	Undetermined	Undetermined	Undetermined	39.799	37.936
F21	33.601	31.397	33.432	33.375	33.737	32.898	32.354	33.483	33.255	33.317	32.179	31.663	34.387	35.637	35.187	32.329	32.661	32.592	32.47	32.973	32.787	33.384	23.358	28.513	33.7	33.109	Undetermined	33.109	32.919	33.109	35.217	34.968	34.968	Undetermined	33.432	32.452
F22	20.765	17.626	19.502	20.562	20.233	19.997	18.105	19.809	19.555	20.911	20.545	20.037	22.94	27.507	25.35	21.001	21.471	21.3	20.544	20.749	20.688	20.966	17.183	19.17	23.349	19.492	25.142	19.492	20.546	19.492	20.018	19.847	19.847	25.142	19.502	21.199
F23	23.826	21.112	23.268	22.831	23.28	22.604	22.024	23.064	22.755	22.715	22.938	22.058	23.36	31.349	27.491	24.079	23.966	24.095	23.281	24.064	23.72	22.827	19.403	21.221	26.598	23.385	27.456	23.385	22.862	23.385	23.447	23.451	23.451	27.456	23.268	24.29
F24	20.68	17.693	19.553	20.54	20.247	19.994	18.309	19.833	19.567	20.867	20.571	20.028	22.837	27.945	25.518	21.098	21.802	21.514	20.873	20.945	20.951	20.949	17.458	19.3	23.403	19.742	25.145	19.742	20.814	19.742	20.196	19.823	19.823	25.145	19.553	21.299
G01	27.937	23.046	26.833	27.878	27.629	27.21	24.998	26.984	27.312	28.301	27.689	27.063	30.175	34.057	32.277	28.184	28.15	28.252	27.034	28.249	27.697	27.436	22.896	25.292	32.377	26.666	33.078	26.666	27.472	26.666	27.594	26.831	26.831	33.078	26.833	28.365
G02	Undetermined	37.306	Undetermined	36.493	36.858	35.957	Undetermined	36.606	35.659	36.423	34.557	34.321	38.31	34.881	36.778	34.073	37.172	35.729	35.363	35.504	35.505	Undetermined	24.567	24.69	Undetermined	25.513	Undetermined	25.513	Undetermined	25.513	38.072	Undetermined	Undetermined	Undetermined	Undetermined	Undetermined
G03	36.937	33.703	35.556	33.185	34.714	33.284	34.891	33.596	33.91	32.993	30.054	30.501	33.045	Undetermined	33.21	28.317	31.513	30.005	30.934	33.727	32.395	33.104	16.703	25.028	34.952	32.002	Undetermined	32.002	34.407	32.002	37.317	34.486	34.486	Undetermined	35.556	33.184
G04	20.797	16.967	20.242	20.467	20.558	20.11	19.812	20.247	19.913	20.563	20.378	19.786	21.854	27.605	24.853	21.007	21.91	21.523	21.469	21.724	21.64	20.556	16.246	18.493	23.631	20.062	24.665	20.062	20.094	20.062	20.324	20.074	20.074	24.665	20.242	21.332
G05	21.525	18.211	20.654	20.973	21.022	20.586	19.951	20.624	20.447	21.133	21.004	20.363	22.477	28.911	25.822	21.715	22.588	22.218	21.123	21.894	21.552	21.054	17.178	19.212	24.347	20.526	24.079	20.526	20.885	20.526	20.643	20.465	20.465	24.079	20.654	21.342
G06	27.484	28.184	28.205	27.413	28.087	27.206	27.028	27.378	27.703	27.431	27.56	26.571	27.979	31.846	30.062	28.792	30.671	29.821	28.206	28.552	28.436	28.77	23.613	26.322	30.08	28.652	29.973	28.652	28.264	28.652	26.997	27.511	27.511	29.973	28.205	28.16
G07	20.746	17.317	20.678	20.688	20.89	20.381	20.126	20.708	20.306	20.671	20.643	19.964	21.671	27.963	24.941	21.441	23.395	22.485	20.986	21.925	21.499	20.877	16.804	18.935	24.402	20.468	23.27	20.468	20.591	20.468	20.597	20.366	20.366	23.27	20.678	21.06
G08	20.937	18.196	20.601	20.73	20.872	20.393	20.096	20.587	20.259	20.79	20.459	19.937	21.965	27.367	24.789	20.947	22.158	21.617	20.82	21.716	21.31	20.71	17.163	19.031	23.971	20.387	24.721	20.387	20.334	20.387	20.47	20.229	20.229	24.721	20.601	21.5
G09	21.338	17.26	20.965	21.193	21.29	20.825	20.168	20.907	20.461	21.32	21.168	20.533	22.848	28.582	25.844	21.863	22.449	22.222	21.655	22.117	21.93	21.275	17.218	19.343	24.263	20.521	25.681	20.521	20.459	20.521	21.107	20.683	20.683	25.681	20.965	22.104
G10	29.91	20.204	27.393	29.895	28.93	28.836	29.543	29.858	27.333	29.873	28.674	28.305	33.391	25.985	29.836	28.622	28.523	28.658	31.597	30.837	31.28	28.626	24.626	26.759	31.003	27.677	31.133	27.677	27.682	27.677	30.973	30.207	30.207	31.133	27.393	29.273
G11	Undetermined	26.211	34.163	35.605	35.233	34.724	36.893	37.667	34.255	Undetermined	Undetermined	Undetermined	Undetermined	35.608	35.786	32.706	33.855	33.38	35.671	36.098	35.956	35.479	23.654	29.714	35.299	34.447	Undetermined	34.447	35.473	34.447	Undetermined	Undetermined	Undetermined	Undetermined	34.163	33.493
G12	29.994	27.442	30.381	29.286	30.132	29.127	27.413	29.997	29.116	28.936	28.852	27.926	29.625	34.405	32.175	29.922	31.235	30.67	29.972	29.992	30.042	29.944	22.443	26.324	32.233	29.889	33.506	29.889	29.577	29.889	30.131	29.475	29.475	33.506	30.381	30.567
G13	24.019	24.515	24.57	24.059	24.558	23.832	23.436	24.022	24.216	24.078	24.526	23.481	24.662	28.288	26.607	25.955	27.062	26.588	24.939	25.275	25.157	25.322	18.023	21.781	27.148	24.845	25.237	24.845	25.46	24.845	24.032	24.08	24.08	25.237	24.57	24.446
G14	19.916	20.111	20.69	19.69	20.392	19.648	19.551	19.653	19.932	19.71	19.754	19.069	20.077	30.934	25.633	20.587	21.895	21.305	20.597	21.174	20.927	20.304	16.582	18.535	23.122	20.636	23.866	20.636	20.46	20.636	19.589	19.587	19.587	23.866	20.69	21.072
G15	25.817	24.539	25.259	25.014	25.388	24.707	24.145	25.118	24.73	24.957	24.961	24.121	25.944	Undetermined	26.074	25.964	26.876	26.499	25.578	25.875	25.778	25.485	20.65	23.183	27.594	25.005	28.008	25.005	25.264	25.005	24.95	24.866	24.866	28.008	25.259	25.635
G16	31.107	26.518	29.95	30.717	30.637	30.075	28.393	29.886	30.961	31.12	30.527	29.796	32.224	32.302	32.424	31.154	30.847	31.094	30.621	31.042	30.893	31.027	19.297	25.288	33.74	29.653	33.141	29.653	30.858	29.653	30.615	30.131	30.131	33.141	29.95	30.598
G17	25.711	25.043	26.767	26.385	26.842	26.091	23.925	25.138	27.296	27.001	26.664	25.936	27.512	29.957	28.878	27.393	28.774	28.168	26.043	26.72	26.434	27.213	20.754	24.103	29.873	26.092	29.613	26.092	28.055	26.092	25.716	25.242	25.242	29.613	26.767	26.941
G18	32.596	26.821	31.085	30.622	31.162	30.287	27.507	30.52	30.789	30.672	30.845	29.724	31.477	34.121	32.963	32.252	32.077	32.261	31.054	31.418	31.299	32.363	23.365	28.003	35.318	31.073	Undetermined	31.073	31.954	31.073	31.583	31.415	31.415	Undetermined	31.085	30.499
G19	29.702	27.41	29.122	29.691	29.701	29.114	28.01	29.867	28.919	29.592	29.596	28.601	31.179	39.838	35.686	30.783	31.128	31.048	30.444	30.487	30.526	30.115	25.153	27.772	32.643	28.993	34.423	28.993	29.507	28.993	29.489	29.542	29.542	34.423	29.122	30.673
G20	33.627	25.468	34.502	33.976	34.581	33.606	35.181	34.656	33.321	33.633	32.319	31.885	34.97	35.581	35.452	32.297	34.13	33.313	32.999	35.883	34.51	33.298	24.321	28.954	39.039	33.934	36.389	33.934	34.12	33.934	33.757	33.971	33.971	36.389	34.502	33.87
G21	24.963	25.846	25.573	24.946	25.512	24.734	23.915	25.237	25.003	24.803	24.972	24.05	25.345	34.648	30.146	26.141	27.824	27.063	25.929	26.354	26.194	25.61	21.224	23.534	28.902	25.161	29.086	25.161	25.796	25.161	24.737	24.708	24.708	29.086	25.573	26.054
G22	24.43	24.58	24.456	24.602	24.774	24.204	22.959	24.047	24.399	24.866	24.874	24.036	26.098	32.317	29.354	25.878	26.794	26.415	24.762	25.327	25.095	24.741	21.526	23.249	27.958	24.06	28.437	24.06	24.88	24.06	24.382	23.897	23.897	28.437	24.456	25.228
G23	19.588	25.837	21.459	20.619	21.249	20.524	19.365	19.796	21.239	21.025	21.349	20.472	21.44	29.569	25.632	22.527	25.175	23.923	20.727	21.785	21.299	20.959	17.522	19.337	25.003	21.266	23.053	21.266	22.058	21.266	19.539	19.19	19.19	23.053	21.459	21.122
G24	30.655	24.776	28.473	29.631	29.343	28.909	28.203	30.53	27.678	29.164	27.881	27.581	31.575	34.349	33.127	27.714	29.069	28.477	30.12	29.942	30.091	29.376	20.026	24.825	31.144	27.529	33.852	27.529	27.56	27.529	30.156	29.833	29.833	33.852	28.473	30.245
H01	34.133	31.197	31.926	31.979	32.272	31.496	32.436	32.16	31.256	31.877	29.936	29.893	33.48	30.989	32.396	29.192	29.075	29.221	31.812	31.42	31.679	32.428	21.104	26.9	29.635	30.484	35.076	30.484	30.737	30.484	35.062	34.371	34.371	35.076	31.926	32.537
H02	21.06	22.946	20.878	21.252	21.276	20.847	18.645	20.172	21.213	21.774	21.942	21.123	23.01	28.969	26.119	22.988	23.252	23.189	21.596	21.614	21.648	22.225	18.164	20.295	24.342	20.831	26.484	20.831	22.266	20.831	20.395	20.175	20.175	26.484	20.878	22.367
H03	29.582	20.102	22.927	26.875	25.15	25.502	26.962	28.129	22.086	26.193	24.329	24.436	31.216	33.573	32.556	23.438	24.608	24.095	29.275	29.103	29.248	23.375	19.275	21.432	30.725	22.603	34.39	22.603	22.318	22.603	30.568	28.875	28.875	34.39	22.927	28.257
H04	29.142	23.3	23.842	27.544	25.95	26.222	29.565	29.593	22.088	26.467	25.058	24.915	31.777	33.955	33.03	24.652	25.791	25.297	30.325	30.044	30.245	24.864	19.372	22.229	29.882	22.893	30.084	22.893	23.225	22.893	30.974	29.351	29.351	30.084	23.842	27.464
H05	28.999	22.162	24.709	27.127	26.177	26.13	29.299	28.929	23.079	26.191	25.343	24.912	30.187	32.403	31.451	25.509	26.892	26.279	29.086	29.698	29.451	25.701	18.436	22.179	30.354	24.076	28.9	24.076	24.121	24.076	29.901	29.019	29.019	28.9	24.709	27.06
H06	38.052	28.497	34.53	35.49	35.36	34.731	Undetermined	37.293	34.397	Undetermined	Undetermined	Undetermined	Undetermined	Undetermined	Undetermined	36.035	Undetermined	36.143	35.955	35.842	35.97	Undetermined	25.529	25.657	35.443	34.664	37.687	34.664	34.409	34.664	39.522	Undetermined	Undetermined	37.687	34.53	35.4
H07	34.998	26.297	34.167	34.837	34.847	34.159	32.951	38.298	32.073	Undetermined	Undetermined	Undetermined	Undetermined	31.028	31.183	34.978	33.78	34.482	32.264	33.439	32.917	33.971	25.395	29.831	34.701	32.499	Undetermined	32.499	33.16	32.499	35.907	37.337	37.337	Undetermined	34.167	33.26
H08	21.984	23.504	22.835	21.86	22.571	21.78	21.334	22.203	21.789	21.69	22.016	21.116	22.243	24.242	23.359	23.222	24.86	24.113	23.045	23.145	23.141	22.876	18.106	20.593	24.778	22.373	25.1	22.373	22.394	22.373	21.546	21.554	21.554	25.1	22.835	22.949
H09	26.96	27.389	27.283	27.49	27.66	27.035	24.955	26.69	27.291	27.873	27.21	26.625	29.314	29.659	29.634	27.635	29.646	28.726	27.396	27.869	27.688	27.853	20.906	24.501	30.923	26.801	31.745	26.801	27.838	26.801	26.643	26.176	26.176	31.745	27.283	28.091
H10	38.195	31.396	35.605	34.239	35.271	34.073	33.094	35.665	33.497	Undetermined	Undetermined	Undetermined	Undetermined	32.967	33.132	31.668	32.886	32.374	35.053	34.45	34.821	33.225	24.974	29.245	34.791	34.092	Undetermined	34.092	35.013	34.092	35.958	34.838	34.838	Undetermined	35.605	35.257
H11	33.634	30.006	33.151	32.921	33.366	32.494	33.738	33.138	32.652	32.808	30.889	30.803	33.96	33.719	34.009	30.206	32.254	31.324	30.924	32.554	31.802	32.168	20.208	26.319	32.61	31.23	36.003	31.23	33.043	31.23	33.632	32.063	32.063	36.003	33.151	33.093
H12	37.796	29.286	35.517	34.938	35.58	34.568	34.029	37.262	33.632	33.787	32.487	32.041	34.968	Undetermined	35.143	32.487	34.336	33.512	32.643	34.745	33.762	35.084	20.919	28.142	37.149	31.51	36.672	31.51	34.113	31.51	34.368	34.369	34.369	36.672	35.517	35.387
H13	24.114	26.451	25.228	24.521	25.123	24.336	23.266	24.559	24.435	24.499	24.738	23.789	25.305	30.368	27.976	25.966	27.989	27.058	25.668	25.53	25.65	25.546	19.965	22.869	27.351	24.578	25.231	24.578	25.302	24.578	24.062	24.095	24.095	25.231	25.228	24.692
H14	25.221	23.329	24.892	25.44	25.418	24.93	23.063	24.787	24.989	25.748	25.385	24.713	27.307	33.744	30.678	26.037	26.938	26.567	25.392	25.976	25.735	25.264	21.701	23.6	29.163	24.434	29.789	24.434	25.28	24.434	24.698	24.378	24.378	29.789	24.892	26.016
H15	27.46	20.675	23.507	26.215	25.11	25.159	27.079	27.232	22.368	25.663	24.794	24.392	29.832	30.729	30.432	24.917	25.239	25.153	27.782	27.949	27.921	24.963	Undetermined	25.088	28.653	23.073	29.485	23.073	23.178	23.073	27.709	27.124	27.124	29.485	23.507	26.435
H16	32.603	30.17	34.17	32.414	33.625	32.372	33.999	32.961	32.162	32.142	30.929	30.492	33.092	34.767	34.099	30.953	33.098	32.122	30.443	32.991	31.781	33.882	20.618	27.386	34.138	31.17	34.826	31.17	32.505	31.17	34.483	32.93	32.93	34.826	34.17	33.103
H17	32.257	29.107	32.949	30.665	32.125	30.78	32.933	31.508	30.258	30.247	28.697	28.502	31.15	31.557	31.51	28.295	30.425	29.448	28.542	31.61	30.136	31.528	19.178	25.48	32.977	28.393	33.524	28.393	31.978	28.393	33.324	30.954	30.954	33.524	32.949	31.834
H18	28.718	24.658	26.129	28.056	27.364	27.167	25.928	26.707	26.651	28.688	28.196	27.494	31.653	34.657	33.321	28.832	25.145	27.069	27.563	27.045	27.358	27.766	22.367	25.192	27.32	24.062	23.539	24.062	28.701	24.062	28.142	27.44	27.44	23.539	26.129	24.874
H19	30.236	28.567	30.226	29.894	30.36	29.536	29.23	29.73	29.913	29.971	30.233	29.089	30.935	Undetermined	31.09	31.705	34.796	33.35	31.18	31.473	31.389	30.011	25.451	27.87	33.632	30.236	34.597	30.236	30.629	30.236	30.384	30.279	30.279	34.597	30.226	31.181
H20	23.181	22.364	23.103	23.36	23.464	22.953	21.459	22.307	23.406	23.87	23.94	23.102	25.068	32.091	28.722	24.969	26.122	25.622	23.129	24.004	23.614	23.894	19.883	21.998	27.138	22.971	27.98	22.971	24.527	22.971	22.596	22.32	22.32	27.98	23.103	24.209
H21	35.803	33.191	35.936	37.326	36.997	36.433	34.065	35.243	39.506	38.365	35.5	35.727	38.348	39.926	39.333	34.055	34.323	34.292	35.124	35.174	35.219	35.395	23.704	29.697	35.913	34.09	38.748	34.09	34.566	34.09	Undetermined	34.553	34.553	38.748	35.936	35.677
H22	33.475	29.975	31.661	31.533	31.913	31.101	33.189	32.121	30.617	31.231	29.885	29.549	32.806	34.426	33.784	29.735	31.266	30.592	31.219	32.32	31.833	32.648	20.465	26.689	32.167	31.762	37.135	31.762	30.711	31.762	34.349	33.862	33.862	37.135	31.661	32.982
H23	33.728	29.302	33.317	33.56	33.773	33.006	34.525	34.141	32.388	33.257	32.007	31.552	35.157	Undetermined	35.333	32.038	33.083	32.658	34.003	34.477	34.308	33.529	24.653	29.236	34.491	32.812	Undetermined	32.812	34.586	32.812	34.14	34.385	34.385	Undetermined	33.317	33.216
H24	32.053	23.766	32.332	32.779	32.881	32.186	32.012	33.185	31.964	32.566	32.658	31.517	34.17	35.899	35.21	34.057	31.789	33.022	32.911	32.696	32.869	34.127	21.86	28.133	32.775	31.364	38.233	31.364	32.028	31.364	33.264	32.469	32.469	38.233	32.332	33.89
I01	39.755	31.196	34.885	35.001	35.292	34.458	32.933	35.401	33.941	34.788	34.019	33.258	36.711	Undetermined	36.895	34.611	35.951	35.387	36.317	36.168	36.315	34.969	24.59	29.928	38.823	34.386	37.191	34.386	35.577	34.386	37.601	36.738	36.738	37.191	34.885	35.343
I02	27.206	25.787	26.159	26.303	26.493	25.881	24.603	25.933	26.491	26.483	26.148	25.436	27.275	33.043	30.31	26.858	27.613	27.317	26.436	26.783	26.663	26.882	21.313	24.218	28.99	26.441	31.198	26.441	26.266	26.441	25.618	25.62	25.62	31.198	26.159	27.319
I03	28.097	26.851	28.21	27.965	28.368	27.614	27.435	28.036	28.064	27.929	27.482	26.781	28.633	34.678	31.814	28.135	29.936	29.123	28.895	29.203	29.107	28.961	20.101	24.654	30.931	27.968	30.952	27.968	28.782	27.968	28.449	28.085	28.085	30.952	28.21	28.789
I04	31.13	29.377	32.219	31.229	32.041	31.015	30.365	30.985	31.887	31.355	29.707	29.526	31.753	36.777	34.436	29.248	30.208	29.817	30.531	30.897	30.775	31.096	21.483	26.421	31.426	30.601	34.151	30.601	31.225	30.601	32.013	30.604	30.604	34.151	32.219	31.793
I05	26.164	25.785	26.975	26.517	27.014	26.241	25.682	25.96	26.831	26.79	26.838	25.913	27.556	31.648	29.75	27.959	28.484	28.306	26.465	27.259	26.916	26.766	20.564	23.783	29.304	26.739	28.915	26.739	27.358	26.739	25.976	25.982	25.982	28.915	26.975	26.892
I06	30.693	27.756	30.957	30.496	31.034	30.161	29.826	30.629	30.268	30.425	30.03	29.218	31.505	31.317	31.568	30.837	33.091	32.06	31.015	31.522	31.331	31.689	24.748	28.36	33.349	29.992	35.386	29.992	31.46	29.992	30.828	31.028	31.028	35.386	30.957	31.767
I07	21.622	20.96	22.447	22.22	22.557	21.95	21.888	21.985	22.392	22.335	22.682	21.749	22.951	28.51	25.859	23.936	25.26	24.672	23.215	23.545	23.427	23.314	18.544	21.034	25.252	22.599	24.121	22.599	23.721	22.599	22.226	22.025	22.025	24.121	22.447	22.734
I08	23.656	22.79	24.936	23.759	24.591	23.701	24.094	24.506	23.862	23.395	23.618	22.715	23.621	28.672	26.277	24.785	26.847	25.893	25.065	25.42	25.293	24.33	19.67	22.11	26.796	24.48	25.208	24.48	24.257	24.48	23.949	24.033	24.033	25.208	24.936	24.345
I09	22.99	22.919	24.193	22.92	23.792	22.898	22.88	23.392	22.857	22.687	23.242	22.188	23.198	30.958	27.213	24.727	26.389	25.635	24.484	24.617	24.6	23.795	19.407	21.709	26.193	23.684	25.271	23.684	23.917	23.684	22.777	22.757	22.757	25.271	24.193	23.86
I10	26.079	21.983	24.556	25.02	25.036	24.537	26.034	26.552	22.803	24.242	23.894	23.265	26.456	32.356	29.553	24.503	26.001	25.328	27.036	27.324	27.234	24.796	21.031	23.028	28.576	24.118	29.402	24.118	23.261	24.118	25.979	25.884	25.884	29.402	24.556	26.125
I11	36.184	Undetermined	Undetermined	34.9	35.25	34.387	38.015	Undetermined	37.031	34.759	31.304	31.964	33.468	Undetermined	33.635	29.101	30.952	30.117	34.598	37.674	36.208	33.59	21.808	27.837	39.96	33.247	Undetermined	33.247	35.76	33.247	36.363	Undetermined	Undetermined	Undetermined	Undetermined	33.654
I12	30.074	30.194	30.492	29.925	30.51	29.625	30.838	30.248	30.319	29.771	30.098	28.926	30.105	34.431	32.429	31.63	32.937	32.38	31.346	32.431	31.952	29.977	23.624	26.935	34.721	31.056	30.96	31.056	31.455	31.056	30.262	30.137	30.137	30.96	30.492	30.254
I13	23.058	21.929	23.54	23.627	23.819	23.258	22.662	23.491	22.91	23.68	23.728	22.908	25.189	33.466	29.474	24.725	26.912	25.896	24.533	25.179	24.906	24.406	18.419	21.52	28.041	22.907	24.95	22.907	23.793	22.907	23.302	22.991	22.991	24.95	23.54	23.711
I14	22.564	22.154	22.242	22.423	22.556	22.049	20.579	21.895	22.317	22.676	22.57	21.865	23.731	29.172	26.584	23.366	24.39	23.95	22.836	22.98	22.954	22.933	19.107	21.125	25.25	22.293	27.06	22.293	22.903	22.293	21.947	21.759	21.759	27.06	22.242	23.433
I15	33.012	25.399	31.542	33.3	32.745	32.375	33.333	35.305	31.96	Undetermined	Undetermined	Undetermined	Undetermined	38.471	38.663	33.972	31.931	33.05	32.85	34.011	33.497	33.101	25.984	29.69	35.442	32.117	Undetermined	32.117	31.821	32.117	35.736	Undetermined	Undetermined	Undetermined	31.542	32.75
I16	23.447	22.453	24.499	23.473	24.226	23.382	23.883	23.65	23.524	23.385	23.978	22.88	23.949	32.438	28.334	25.53	26.976	26.332	25.031	25.383	25.257	24.841	18.669	21.864	26.932	24.376	25.446	24.376	24.81	24.376	23.476	23.52	23.52	25.446	24.499	24.299
I17	28.966	19.832	26.122	28.654	27.662	27.606	27.263	28.633	25.825	28.621	27.6	27.179	32.365	34.25	33.474	27.683	27.08	27.464	29.188	28.689	28.996	27.208	24.029	25.747	29.272	25.546	32.673	25.546	26.07	25.546	28.961	27.954	27.954	32.673	26.122	28.572
I18	31.566	25.694	32.048	30.808	31.742	30.662	32.254	31.306	30.345	30.556	29.003	28.799	31.697	31.099	31.555	28.61	31.333	30.061	29.602	31.405	30.565	31.568	19.421	25.622	31.985	29.296	32.868	29.296	32.041	29.296	32.939	31.134	31.134	32.868	32.048	31.529
I19	32.012	30.105	31.269	31.365	31.63	30.88	31.259	32.027	30.074	31.022	29.972	29.486	32.935	32.822	33.043	30.122	30.355	30.329	32.257	31.388	31.886	31.957	21.062	26.642	30.273	30.578	34.073	30.578	30.143	30.578	33.475	31.886	31.886	34.073	31.269	32.025
I20	32.58	32.183	32.373	31.073	32.04	30.938	29.538	30.949	32.288	31.148	30.059	29.59	30.915	34.864	33.054	30.172	34.445	32.405	31.407	33.226	32.381	33.406	24.984	29.341	38.336	31.966	34.193	31.966	33.237	31.966	32.024	32.119	32.119	34.193	32.373	31.982
I21	28.56	23.236	23.407	27.447	25.681	26.043	28.633	29.334	22.011	26.449	25.016	24.886	31.82	36.901	34.532	24.583	26.06	25.397	29.143	29.816	29.539	24.984	17.586	21.391	31.316	22.564	28.736	22.564	23.47	22.564	31.689	29.81	29.81	28.736	23.407	27.038
I22	Undetermined	Undetermined	Undetermined	38.884	39.273	38.312	Undetermined	Undetermined	Undetermined	Undetermined	Undetermined	Undetermined	39.273	35.795	37.722	34.604	Undetermined	34.708	32.842	32.973	32.973	Undetermined	27.161	27.297	Undetermined	35.191	Undetermined	35.191	37.314	35.191	Undetermined	Undetermined	Undetermined	Undetermined	Undetermined	35.318
I23	23.382	23.611	23.543	23.69	23.853	23.305	22.1	22.984	23.803	24.032	23.489	22.97	24.993	30.897	28.085	23.886	24.934	24.483	23.48	23.841	23.708	23.991	19.979	22.095	25.658	23.485	27.727	23.485	24.146	23.485	23.091	22.843	22.843	27.727	23.543	24.349
I24	26.793	24.318	25.64	25.852	26.004	25.42	26.511	26.911	24.409	25.315	24.527	24.094	27.013	27.186	27.235	24.719	25.096	24.982	26.95	26.454	26.755	26.499	17.233	21.975	25.584	24.953	27.402	24.953	24.699	24.953	26.567	26.679	26.679	27.402	25.64	26.253
J01	28.433	26.843	24.962	26.622	26.05	25.819	27.177	27.859	24.694	25.99	24.487	24.41	28.111	29.191	28.794	23.963	26.194	25.154	27.351	27.498	27.479	26.273	18.939	22.719	27.636	24.859	29.667	24.859	24.056	24.859	29.044	28.189	28.189	29.667	24.962	26.938
J02	32.022	30.509	30.974	31.564	31.582	30.954	31.044	32.392	30.68	31.147	30.126	29.621	32.568	33.197	33.047	30.311	31.142	30.819	32.157	31.898	32.092	32.138	21.676	27.042	32.112	30.83	34.026	30.83	31.01	30.83	33.301	31.457	31.457	34.026	30.974	31.667
J03	32.892	31.248	33.517	33.103	33.643	32.719	32.961	37.581	31.727	30.906	30.904	29.868	30.994	Undetermined	31.149	32.137	33.65	32.992	34.739	34.142	34.509	32.053	25.837	29.09	34.318	33.501	Undetermined	33.501	32.325	33.501	32.481	32.637	32.637	Undetermined	33.517	32.64
J04	33.468	28.536	31.7	31.78	32.057	31.293	31.446	32.724	30.652	31.302	29.971	29.624	32.917	35.289	34.274	29.839	31.981	31.003	33.049	34.487	33.836	31.784	21.315	26.682	38.554	31.052	35.429	31.052	32.492	31.052	32.288	31.934	31.934	35.429	31.7	32.384
J05	32.016	32.555	33.462	32.036	33.076	31.918	30.758	31.956	32.649	32.081	31.916	30.926	32.464	35.46	34.132	33.027	34.915	34.073	32.923	32.746	32.9	33.915	25.722	29.968	34.166	32.284	35.46	32.284	33.064	32.284	31.569	31.246	31.246	35.46	33.462	33.598
J06	31.268	26.947	30.397	30.685	30.846	30.162	28.333	30.069	30.799	30.982	30.637	29.78	32.107	33.207	32.82	31.518	33.51	32.612	30.64	30.87	30.817	30.609	26.414	28.654	33.269	29.795	33.803	29.795	30.497	29.795	31.089	29.947	29.947	33.803	30.397	30.772
J07	Undetermined	Undetermined	39.689	35.627	38.035	36.109	37.845	Undetermined	36.295	35.461	34.201	33.677	35.672	Undetermined	35.85	34.309	Undetermined	34.412	34.965	36.551	35.829	Undetermined	23.884	24.003	Undetermined	36.634	Undetermined	36.634	39.776	36.634	Undetermined	38.053	38.053	Undetermined	39.689	38.911
J08	33.974	27.5	35.341	34.317	35.177	34.066	34.464	34.358	33.901	34.288	31.703	31.919	35.722	29.083	32.565	30.386	32.566	31.57	32.195	34.05	33.189	33.587	18.226	26.036	35.083	32.451	Undetermined	32.451	32.598	32.451	36.612	34.489	34.489	Undetermined	35.341	33.192
J09	27.327	29.131	28.982	27.366	28.456	27.364	27.586	28.008	27.928	27.06	26.469	25.874	26.984	33.17	30.227	26.937	29.652	28.379	28.119	28.543	28.388	28.334	20.218	24.397	29.584	28.004	29.35	28.004	28.072	28.004	27.391	27.309	27.309	29.35	28.982	28.056
J10	Undetermined	31.427	36.577	34.75	36.02	34.691	36.51	Undetermined	35.097	Undetermined	Undetermined	Undetermined	Undetermined	Undetermined	Undetermined	36.748	Undetermined	36.858	Undetermined	37.409	37.483	Undetermined	25.784	25.913	38.009	38.361	Undetermined	38.361	Undetermined	38.361	Undetermined	Undetermined	Undetermined	Undetermined	36.577	35.86
J11	30.5	29.004	30.281	29.612	30.246	29.342	29.967	29.656	29.586	29.587	27.236	27.486	30.482	35.323	33.067	25.975	29.285	27.713	29.572	30.614	30.153	29.681	18.425	24.173	31.937	28.362	25.051	28.362	29.738	28.362	30.507	29.752	29.752	25.051	30.281	27.578
J12	27.953	26.385	27.379	27.404	27.665	26.995	28.378	28.391	25.984	26.901	26.978	26.035	28.658	31.471	30.215	28.135	28.551	28.428	28.941	28.542	28.799	29.147	20.522	24.959	27.965	26.105	29.664	26.105	26.61	26.105	28.923	28.014	28.014	29.664	27.379	28.111
J13	28.901	28.053	29.744	28.918	29.625	28.698	28.223	29.214	28.761	28.77	28.822	27.829	29.648	34.316	32.142	30.027	30.995	30.603	29.77	30.387	30.139	30.079	22.075	26.207	32.806	28.944	33.199	28.944	29.919	28.944	28.472	28.346	28.346	33.199	29.744	30.169
J14	Undetermined	35.268	Undetermined	34.973	35.323	34.459	Undetermined	Undetermined	35.323	Undetermined	Undetermined	Undetermined	Undetermined	31.257	31.413	Undetermined	35.684	35.791	Undetermined	Undetermined	Undetermined	Undetermined	27.152	27.288	Undetermined	34.347	Undetermined	34.347	Undetermined	34.347	Undetermined	39.358	39.358	Undetermined	Undetermined	Undetermined
J15	32.117	28.812	30.671	31.414	31.353	30.768	31.026	31.645	29.967	31.278	29.388	29.338	33.573	Undetermined	33.741	28.674	30.25	29.55	31.348	31.673	31.573	31.572	20.585	26.209	32.266	29.497	34.764	29.497	30.064	29.497	32.201	31.935	31.935	34.764	30.671	31.794
J16	33.197	27.851	30.225	31.075	30.956	30.408	31.739	31.863	30.083	30.675	28.891	28.805	32.211	35.415	33.982	28.262	30.529	29.484	30.991	31.654	31.385	31.123	20.442	25.911	31.853	29.026	36.741	29.026	29.092	29.026	31.961	31.535	31.535	36.741	30.225	31.982
J17	26.382	29.301	26.928	25.576	26.514	25.534	26.161	26.144	26.241	25.307	23.948	23.817	25.109	29.15	27.265	23.546	25.19	24.441	25.316	26.446	25.933	26.916	18.041	22.591	27.546	25.647	28.826	25.647	27.004	25.647	27.055	26.431	26.431	28.826	26.928	26.559
J18	26.164	27.359	28.239	27.383	28.089	27.192	26.166	26.99	27.965	27.579	27.786	26.751	28.014	34.236	31.281	29.105	30.824	30.054	28.153	28.87	28.569	28.444	23.281	25.992	31.947	26.978	27.893	26.978	29.182	26.978	26.611	26.179	26.179	27.893	28.239	27.286
J19	21.697	29.756	21.248	21.504	21.59	21.124	19.922	20.85	21.522	21.819	21.946	21.147	22.784	30.09	26.569	22.95	24.652	23.872	21.426	22.339	21.926	22.053	18.11	20.182	25.402	21.547	23.51	21.547	22.157	21.547	20.997	20.83	20.83	23.51	21.248	21.609
J20	30.501	29.943	30.629	30.83	31.037	30.327	30.254	30.994	30.471	30.743	29.287	29.025	31.951	32.798	32.536	29.003	31.155	30.169	30.82	31.167	31.055	31.277	17.634	24.578	32.054	29.532	32.261	29.532	29.843	29.532	30.98	30.616	30.616	32.261	30.629	30.992
J21	38.025	27.813	Undetermined	35.58	35.936	35.056	35.782	Undetermined	35.426	35.401	32.824	32.999	36.445	36.243	36.526	31.559	33.952	32.854	32.253	34.865	33.626	34.512	19.621	27.202	36.144	32.998	Undetermined	32.998	33.609	32.998	Undetermined	38.51	38.51	Undetermined	Undetermined	33.512
J22	34.343	26.944	32.545	31.899	32.544	31.59	34.283	32.972	31.697	31.373	28.35	28.895	31.986	32.634	32.472	26.462	29.813	28.222	29.425	32.918	31.234	31.815	20.327	26.201	34.653	29.986	Undetermined	29.986	32.094	29.986	35.884	32.077	32.077	Undetermined	32.545	30.923
J23	29.47	29.286	29.273	29.111	29.484	28.723	27.217	28.069	29.166	29.615	29.234	28.441	30.971	35.768	33.536	30.023	30.359	30.282	28.965	29.415	29.248	30.137	22.248	26.323	31.71	29.068	31.191	29.068	29.89	29.068	29.185	29.123	29.123	31.191	29.273	29.288
J24	29.995	26.743	30.503	28.521	29.807	28.592	28.536	29.471	29.812	28.076	26.228	26.263	27.135	33.91	30.675	25.429	27.936	26.763	27.511	29.65	28.638	28.605	19.324	24.084	32.549	28.149	31.784	28.149	30.784	28.149	30.513	29.146	29.146	31.784	30.503	29.366
K01	26.332	26.387	26.935	26.29	26.879	26.063	25.46	26.539	26.134	26.164	25.092	24.781	26.986	31.911	29.596	25.024	27.989	26.586	27.725	27.485	27.66	27.192	19.364	23.394	28.941	26.474	31.174	26.474	27.172	26.474	26.094	26.165	26.165	31.174	26.935	27.868
K02	29.39	29.306	28.801	28.317	28.845	28.021	29.107	29.136	27.25	27.901	27.112	26.593	29.415	31.449	30.584	27.407	28.936	28.256	29.505	29.5	29.561	29.584	18.517	24.171	29.534	27.967	31.614	27.967	27.831	27.967	29.885	29.182	29.182	31.614	28.801	29.452
K03	34.013	32.108	34.802	34.855	35.177	34.329	33.953	34.117	35.011	35.212	33.503	33.225	36.483	34.766	35.803	33.133	33.669	33.501	32.959	33.59	33.341	35.397	23.915	29.804	Undetermined	33.492	37.755	33.492	34.583	33.492	34.466	34.261	34.261	37.755	34.802	34.735
K04	34.442	34.4	33.311	32.915	33.444	32.529	33.31	33.579	32.604	32.585	30.92	30.707	33.549	39.709	36.812	30.492	32.777	31.729	32.699	33.878	33.355	33.544	20.552	27.183	35.22	31.399	35.321	31.399	32.388	31.399	34.413	33.919	33.919	35.321	33.311	33.327
K05	37.277	32.267	35.969	34.129	35.4	34.083	37.838	32.878	34.152	34.733	34.405	33.413	36.381	37.89	37.321	35.453	36.075	35.871	36.094	36.386	36.312	36.46	24.892	30.829	34.79	33.971	37.404	33.971	35.503	33.971	Undetermined	35.704	35.704	37.404	35.969	36.552
K06	Undetermined	35.025	36.711	35.515	36.474	35.289	35.285	36.634	35.107	Undetermined	Undetermined	Undetermined	Undetermined	29.946	30.096	32.884	34.269	33.677	36.647	36.11	36.451	36.35	23.836	30.243	Undetermined	35.44	Undetermined	35.44	34.542	35.44	38.884	35.691	35.691	Undetermined	36.711	35.768
K07	30.308	29.917	29.713	30.941	30.63	30.182	29.28	31.176	30.257	30.814	30.597	29.678	32.319	33.445	33.046	31.604	31.991	31.893	31.48	30.741	31.173	30.658	21.972	26.447	31.095	30.137	33.153	30.137	30.676	30.137	30.83	29.642	29.642	33.153	29.713	30.736
K08	29.723	28.368	30.758	29.174	30.265	29.137	31.345	29.448	29.487	29.042	27.708	27.439	29.461	29.296	29.525	27.483	29.398	28.526	28.209	29.954	29.14	30.001	19.186	24.716	29.95	28.569	30.416	28.569	30.5	28.569	30.998	29.516	29.516	30.416	30.758	29.584
K09	37.076	33.069	35.069	34.522	35.144	34.15	34.843	34.576	35.493	34.507	31.574	31.967	34.534	33.167	34.02	29.904	32.592	31.342	29.649	33.593	31.684	33.98	20.638	27.446	35.884	32.235	Undetermined	32.235	35.403	32.235	35.668	35.171	35.171	Undetermined	35.069	33.141
K10	31.77	27.997	29.464	29.9	29.979	29.352	30.544	31.359	28.986	29.175	27.607	27.457	30.251	31.179	30.869	27.144	28.705	28.008	30.94	30.45	30.756	29.882	20.018	25.075	29.502	28.69	31.857	28.69	27.543	28.69	31.501	32.147	32.147	31.857	29.464	29.874
K11	34.921	32.561	39.889	34.622	37.628	35.417	35.57	34.862	34.871	34.506	32.922	32.602	35.172	37.199	36.366	32.655	35.652	34.256	33.462	35.992	34.796	35.879	22.348	29.259	38.514	34.084	37.183	34.084	34.729	34.084	39.478	35.463	35.463	37.183	39.889	36.318
K12	35.873	33.203	34.414	33.842	34.469	33.486	33.822	35.588	33.745	32.99	30.85	30.874	33.208	Undetermined	33.374	29.944	32.472	31.302	32.76	33.899	33.396	33.259	21.34	27.436	34.71	33.58	34.742	33.58	35.461	33.58	34.386	34.052	34.052	34.742	34.414	33.404
K13	26.027	24.862	26.13	25.496	26.071	25.278	26.13	26.072	26.209	25.224	24.233	23.911	24.972	29.577	27.411	24.21	27.276	25.82	25.652	26.453	26.105	25.519	18.044	21.89	27.262	25.701	27.288	25.701	25.953	25.701	26.659	26.044	26.044	27.288	26.13	25.822
K14	35.698	31.178	34.601	35.403	35.352	34.684	35.391	35.495	34.173	35.337	32.882	32.994	37.604	Undetermined	37.792	31.742	32.808	32.372	34.98	35.103	35.112	35.798	22.123	29.105	34.519	33.188	Undetermined	33.188	34.594	33.188	38.787	36.145	36.145	Undetermined	34.601	35.119
K15	33.638	32.711	33.841	33.43	33.972	33.04	32.769	34.222	33.419	33.043	31.293	31.109	33.653	37.488	35.748	30.795	32.512	31.748	31.695	33.042	32.433	34.083	21.271	27.815	34.266	33.855	35.666	33.855	32.876	33.855	34.867	34.187	34.187	35.666	33.841	33.291
K16	35.004	34.47	34.178	34.539	34.702	33.942	34.518	35.995	33.574	33.815	31.57	31.622	35.084	29.977	32.693	30.589	32.546	31.662	33.096	34.185	33.708	34.434	23.623	29.174	34.532	32.985	37.736	32.985	33.812	32.985	34.964	35.21	35.21	37.736	34.178	34.22
K17	32.202	28.74	30.262	31.072	30.974	30.415	31.753	31.97	29.908	30.616	29.245	28.943	32.271	33.505	33.052	29.044	29.973	29.597	31.606	31.571	31.652	31.202	20.166	25.812	30.976	29.964	33.883	29.964	29.446	29.964	32.193	31.92	31.92	33.883	30.262	31.452
K18	32.576	30.93	31.773	31.792	32.101	31.32	31.34	31.306	31.12	32.016	31.687	30.786	33.905	Undetermined	34.075	32.626	33.338	33.081	32.186	32.635	32.475	32.984	25.585	29.431	33.988	32.267	35.227	32.267	32.17	32.267	32.143	31.504	31.504	35.227	31.773	32.901
K19	32.797	28.17	31.856	33.19	32.848	32.372	30.215	32.344	32.604	33.589	32.437	31.919	35.618	Undetermined	35.796	32.582	33.367	33.073	32.477	32.06	32.333	32.708	25.529	29.264	33.106	31.711	35.351	31.711	32.861	31.711	31.583	30.916	30.916	35.351	31.856	32.537
K20	Undetermined	32.48	Undetermined	35.108	35.459	34.592	Undetermined	Undetermined	35.459	Undetermined	Undetermined	Undetermined	Undetermined	Undetermined	Undetermined	32.08	Undetermined	32.176	34.539	34.677	34.677	Undetermined	20.941	21.046	Undetermined	Undetermined	Undetermined	Undetermined	Undetermined	Undetermined	Undetermined	36.392	36.392	Undetermined	Undetermined	33.914
K21	39.553	34.643	Undetermined	35.215	35.567	34.697	Undetermined	35.011	36.847	35.334	32.166	32.655	34.843	34.4	34.795	30.284	33.261	31.868	35.915	35.604	35.831	Undetermined	23.804	23.923	35.01	34.377	Undetermined	34.377	35.689	34.377	Undetermined	Undetermined	Undetermined	Undetermined	Undetermined	34.573
K22	33.898	32.483	36.29	34.287	35.641	34.278	35.062	33.692	35.857	34.595	32.328	32.366	34.34	34.904	34.795	31.353	33.388	32.468	32.795	34.462	33.696	37.086	21.734	29.557	35.118	33.007	38.555	33.007	34.162	33.007	35.185	34.89	34.89	38.555	36.29	35.672
K23	Undetermined	34.683	Undetermined	33.901	34.24	33.402	Undetermined	34.24	Undetermined	Undetermined	Undetermined	Undetermined	Undetermined	Undetermined	Undetermined	Undetermined	Undetermined	Undetermined	Undetermined	Undetermined	Undetermined	Undetermined	27.054	27.189	Undetermined	34.737	Undetermined	34.737	Undetermined	34.737	Undetermined	Undetermined	Undetermined	Undetermined	Undetermined	Undetermined
K24	Undetermined	34.957	39.135	37.029	38.463	37.006	Undetermined	37.399	Undetermined	Undetermined	Undetermined	Undetermined	Undetermined	Undetermined	Undetermined	36.879	Undetermined	36.99	Undetermined	Undetermined	Undetermined	Undetermined	26.852	26.986	Undetermined	35.567	Undetermined	35.567	38.039	35.567	Undetermined	Undetermined	Undetermined	Undetermined	39.135	38.368
L01	35.236	24.925	31.026	32.352	32.006	31.548	34.949	34.995	30.356	Undetermined	Undetermined	Undetermined	Undetermined	37.601	37.789	30.964	31.339	31.245	33.377	34.315	33.914	32.791	22.17	27.618	34.21	29.981	Undetermined	29.981	30.28	29.981	36.115	35.413	35.413	Undetermined	31.026	32.307
L02	28.003	29.551	25.16	27.078	26.38	26.205	27.932	28.304	23.23	26.424	25.978	25.327	30.512	27.47	29.136	26.572	25.97	26.35	29.263	28.405	28.892	26.67	18.276	22.585	27.681	23.107	30.288	23.107	23.915	23.107	29.464	28.408	28.408	30.288	25.16	27.734
L03	34.804	32.069	34.155	34.846	34.845	34.162	35.985	33.534	34.215	35.469	33.545	33.372	37.833	36.606	37.406	32.963	32.99	33.075	33.012	34.624	33.885	33.936	22.974	28.597	34.46	32.346	39.335	32.346	33.595	32.346	36.022	33.674	33.674	39.335	34.155	34.668
L04	27.565	25.335	26.329	27.02	26.941	26.452	24.522	26.543	26.6	27.243	26.965	26.198	28.728	33.826	31.433	27.765	27.671	27.801	26.941	27.233	27.141	27.536	22.106	24.945	29.91	26.668	31.961	26.668	27.081	26.668	26.756	26.459	26.459	31.961	26.329	27.733
L05	Undetermined	Undetermined	Undetermined	38.146	38.527	37.585	35.554	Undetermined	38.527	Undetermined	Undetermined	Undetermined	Undetermined	Undetermined	Undetermined	33.774	Undetermined	33.875	33.674	34.752	34.282	Undetermined	23.053	23.168	Undetermined	Undetermined	Undetermined	Undetermined	Undetermined	Undetermined	Undetermined	Undetermined	Undetermined	Undetermined	Undetermined	34.481
L06	Undetermined	35.282	Undetermined	Undetermined	Undetermined	Undetermined	Undetermined	Undetermined	Undetermined	Undetermined	Undetermined	Undetermined	Undetermined	Undetermined	Undetermined	35.466	Undetermined	35.572	39.797	39.956	39.956	Undetermined	25.896	26.025	Undetermined	Undetermined	Undetermined	Undetermined	Undetermined	Undetermined	Undetermined	Undetermined	Undetermined	Undetermined	Undetermined	Undetermined
L07	39.41	38.714	36.732	38.19	37.836	37.268	35.624	38.846	Undetermined	Undetermined	Undetermined	Undetermined	38.298	Undetermined	38.489	32.055	37.4	34.832	34.395	35.528	35.032	35.3	22.682	29.136	36.141	33.088	Undetermined	33.088	38.528	33.088	Undetermined	34.029	34.029	Undetermined	36.732	35.864
L08	Undetermined	34.663	36.052	36.658	36.719	35.969	Undetermined	Undetermined	39.04	36.511	33.561	33.896	35.009	35.524	35.443	31.954	33.528	32.839	34.399	36.862	35.702	37.454	23.24	30.499	39.032	35.181	Undetermined	35.181	Undetermined	35.181	Undetermined	39.877	39.877	Undetermined	36.052	34.978
L09	Undetermined	Undetermined	Undetermined	Undetermined	Undetermined	Undetermined	Undetermined	Undetermined	Undetermined	Undetermined	Undetermined	Undetermined	Undetermined	Undetermined	Undetermined	34.918	Undetermined	35.023	Undetermined	Undetermined	Undetermined	Undetermined	24.054	24.174	Undetermined	39.483	Undetermined	39.483	Undetermined	39.483	Undetermined	Undetermined	Undetermined	Undetermined	Undetermined	Undetermined
L10	36.433	32.855	35.908	35.384	36.003	34.994	38.2	35.935	36.492	35.13	32.58	32.749	34.788	33.221	34.175	31.333	34.193	32.861	32.208	35.006	33.674	33.794	21.691	27.881	34.191	32.59	35.991	32.59	35.202	32.59	38.286	35.768	35.768	35.991	35.908	35.23
L11	31.392	26.726	30.137	30.447	30.595	29.922	30.104	31.098	29.693	30.117	30.144	29.119	31.463	Undetermined	31.62	31.377	33.316	32.444	31.718	31.916	31.881	31.937	24.982	28.602	33.544	30.298	35.193	30.298	30.337	30.298	31.086	31.093	31.093	35.193	30.137	32.006
L12	29.536	25.385	28.928	28.611	29.057	28.269	26.142	28.26	28.323	28.775	28.542	27.699	30.109	37.605	34.026	29.451	30.684	30.158	29.088	29.24	29.223	28.939	24.199	26.702	32.142	28.03	32.509	28.03	28.516	28.03	28.156	27.99	27.99	32.509	28.928	29.31
L13	32.342	31.105	31.769	31.521	31.961	31.119	31.893	31.652	30.503	31.439	30.511	29.947	33.353	Undetermined	33.52	30.804	31.364	31.177	30.847	31.702	31.337	32.621	20.903	26.896	31.987	30.1	34.926	30.1	30.277	30.1	32.3	31.667	31.667	34.926	31.769	32.481
L14	30.55	29.614	31.413	29.659	30.841	29.657	28.088	27.942	30.486	30.502	29.363	28.942	31.439	Undetermined	31.596	29.399	29.345	29.46	28.119	28.329	28.281	31.179	20.891	26.165	28.442	30.663	32.614	30.663	29.067	30.663	28.281	27.738	27.738	32.614	31.413	30.108
L15	Undetermined	Undetermined	Undetermined	Undetermined	Undetermined	Undetermined	Undetermined	Undetermined	Undetermined	Undetermined	Undetermined	Undetermined	Undetermined	6.128	6.159	33.281	Undetermined	33.381	36.342	36.487	36.488	Undetermined	24.958	25.083	Undetermined	Undetermined	Undetermined	Undetermined	Undetermined	Undetermined	Undetermined	Undetermined	Undetermined	Undetermined	Undetermined	Undetermined
L16	24.374	25.053	24.916	24.791	25.102	24.457	23.846	24.704	24.14	24.821	24.726	23.943	26.272	11.909	19.186	25.621	27.045	26.412	25.57	25.988	25.83	25.019	21.2	23.225	28.237	24.276	28.65	24.276	24.928	24.276	24.183	24.015	24.015	28.65	24.916	25.546
L17	28.306	26.427	28.322	27.845	28.364	27.553	27.783	28.083	27.153	27.716	27.704	26.78	29.133	36.205	32.832	28.801	27.968	28.47	28.438	28.336	28.444	28.515	20.076	24.417	28.449	26.595	29.47	26.595	26.957	26.595	28.936	28.273	28.273	29.47	28.322	28.189
L18	25.842	27.595	27.255	25.977	26.882	25.912	25.689	26.349	26.122	25.796	26.362	25.198	26.24	Undetermined	26.371	27.983	30.127	29.142	27.42	27.553	27.542	27.376	19.989	23.801	29.222	26.963	26.971	26.963	27.62	26.963	25.959	25.915	25.915	26.971	27.255	26.511
L19	Undetermined	32.263	34.004	34.727	34.709	34.037	33.648	35.217	34.931	Undetermined	Undetermined	Undetermined	Undetermined	Undetermined	Undetermined	32.958	Undetermined	33.057	32.543	33.228	32.951	33.648	21.613	27.769	Undetermined	33.51	Undetermined	33.51	37.501	33.51	Undetermined	Undetermined	Undetermined	Undetermined	34.004	33.337
L20	Undetermined	Undetermined	35.795	35.728	36.119	35.219	Undetermined	37.532	34.639	Undetermined	Undetermined	Undetermined	Undetermined	Undetermined	Undetermined	Undetermined	Undetermined	Undetermined	36.111	36.255	36.256	35.847	27.914	32.04	Undetermined	36.022	Undetermined	36.022	Undetermined	36.022	39.123	Undetermined	Undetermined	Undetermined	35.795	35.953
L21	19.855	22.002	20.96	20.521	20.948	20.328	20.125	19.909	20.64	20.818	21.027	20.218	21.63	29.918	25.903	22.077	23.858	23.036	20.958	21.769	21.406	21.259	Undetermined	21.365	23.965	20.818	23.101	20.818	21.539	20.818	19.689	19.737	19.737	23.101	20.96	21.105
L22	24.052	21.228	24.356	23.451	24.143	23.33	23.518	24.013	23.122	23.171	23.103	22.362	23.922	32.97	28.588	23.959	26.379	25.245	24.254	24.838	24.595	23.706	19.324	21.623	26.445	24.284	25.921	24.284	23.975	24.284	23.366	23.268	23.268	25.921	24.356	24.245
L23	35.08	32.042	38.082	35.811	37.316	35.846	35.644	35.476	37.599	35.996	33.835	33.77	35.432	33.184	34.48	33.027	34.367	33.798	33.349	35.05	34.268	36.42	23.213	29.966	35.737	34.128	Undetermined	34.128	33.81	34.128	39.974	38.082	38.082	Undetermined	38.082	35.23
L24	Undetermined	26.362	35.806	33.589	35.045	33.644	35.378	34.143	33.707	Undetermined	Undetermined	Undetermined	Undetermined	38.319	38.511	33.748	34.065	34.008	35.313	35.362	35.408	33.482	25.364	29.57	34.973	34.381	Undetermined	34.381	33.338	34.381	33.882	35.685	35.685	Undetermined	35.806	34.468
M01	35.006	27.694	33.997	32.05	33.354	32.061	34.791	33.787	31.348	31.193	28.995	29.111	31.976	32.49	32.394	27.957	30.546	29.339	31.003	33.805	32.469	32.481	19.565	26.153	35.217	32.217	Undetermined	32.217	32.879	32.217	35.124	33.481	33.481	Undetermined	33.997	32.166
M02	37.672	31.334	34.926	34.906	35.265	34.397	35.978	36.401	33.974	34.163	31.602	31.81	35.389	Undetermined	35.566	30.306	33.007	31.751	31.851	34.17	33.077	34.007	21.697	27.991	34.274	34.469	39.114	34.469	35.432	34.469	38.919	38.143	38.143	39.114	34.926	35.278
M03	27	25.446	27.839	26.858	27.622	26.706	26.861	27.465	26.6	26.558	26.746	25.755	27.316	32.413	30.014	28.005	30.585	29.383	29.11	28.753	28.989	27.822	17.131	22.589	29.943	27.73	29.208	27.73	28.789	27.73	26.592	26.643	26.643	29.208	27.839	27.949
M04	25.077	25.571	25.63	25.611	25.877	25.239	23.045	24.992	25.52	25.907	25.752	24.965	27.089	33.728	30.561	26.626	28.368	27.579	26.038	26.141	26.142	26.173	20.961	23.685	29.029	24.894	30.195	24.894	26.225	24.894	24.907	24.414	24.414	30.195	25.63	26.447
M05	30.238	27.152	32.402	28.485	30.748	29.036	31.968	29.006	29.247	28.241	27.024	26.72	28.057	26.31	27.319	26.888	28.267	27.66	25.035	30.128	27.637	28.607	17.559	23.198	33.021	27.301	38.881	27.301	30.262	27.301	33.818	28.94	28.94	38.881	32.402	32.475
M06	Undetermined	28.474	Undetermined	34.825	35.173	34.313	39.887	Undetermined	35.173	Undetermined	Undetermined	Undetermined	Undetermined	Undetermined	Undetermined	33.813	36.923	35.474	34.134	37.159	35.718	37.107	23.945	30.679	Undetermined	37.077	Undetermined	37.077	34.696	37.077	Undetermined	37.711	37.711	Undetermined	Undetermined	35.008
M07	25.961	33.936	26.817	25.642	26.492	25.555	26.026	25.806	25.931	25.564	25.692	24.766	25.957	33.068	29.66	26.849	28.352	27.683	26.587	27.239	26.967	26.271	21.855	24.183	28.779	26.896	28.756	26.896	26.929	26.896	25.669	25.602	25.602	28.756	26.817	26.745
M08	27.826	32.145	27.955	27.782	28.147	27.416	26.51	27.061	27.811	28.129	27.962	27.106	29.306	38.085	33.864	28.913	30.283	29.687	27.798	28.738	28.325	28.08	22.971	25.653	31.564	27.962	31.43	27.962	28.814	27.962	27.177	26.893	26.893	31.43	27.955	28.427
M09	25.96	21.788	23.885	25.05	24.712	24.393	23.794	25.035	23.197	25.028	24.58	23.977	27.67	31.977	29.973	25.116	25.579	25.424	26.225	26.614	26.473	25.177	19.922	22.662	29.506	23.06	30.351	23.06	23.909	23.06	25.321	24.934	24.934	30.351	23.885	26.271
M10	32.217	26.209	29.077	30.885	30.281	29.983	28.745	30.489	28.083	31.033	29.768	29.396	35.01	36.57	35.969	29.694	29.528	29.7	30.97	31.37	31.232	30.077	22.373	26.356	34.021	27.961	36.541	27.961	28.336	27.961	30.983	30.837	30.837	36.541	29.077	31.439
M11	32.23	26.985	30.107	31.044	30.881	30.356	30.11	31.64	29.788	30.734	29.697	29.214	32.636	32.373	32.667	29.849	31.296	30.664	30.995	32.203	31.662	30.941	22.855	27.032	35.119	29.074	34.783	29.074	29.95	29.074	31.52	32.239	32.239	34.783	30.107	31.668
M12	22.992	22.482	23.922	23.335	23.865	23.137	22.352	23.138	23.568	23.432	23.607	22.728	23.999	33.398	28.842	24.727	26.531	25.706	23.992	24.833	24.461	24	20.136	22.178	27.857	23.631	27.348	23.631	24.643	23.631	23.04	22.664	22.664	27.348	23.922	24.421
M13	35.219	29.943	34.527	33.46	34.334	33.232	39.836	32.457	33.501	33.945	33.436	32.566	35.427	39.918	37.861	34.264	35.918	35.196	34.038	36.228	35.203	Undetermined	27.044	27.179	34.377	33.246	Undetermined	33.246	38.676	33.246	38.915	35.985	35.985	Undetermined	34.527	35.706
M14	36.626	30.631	37.646	35.374	36.875	35.416	36.053	36.831	34.624	Undetermined	Undetermined	Undetermined	Undetermined	Undetermined	Undetermined	34.236	34.012	34.226	35.552	35.745	35.72	35.511	24.389	30.1	35.203	34.899	Undetermined	34.899	34.582	34.899	35.835	34.843	34.843	Undetermined	37.646	35.446
M15	32.04	27.379	29.526	29.527	29.822	29.093	29.639	29.834	28.376	29.358	28.099	27.78	31.257	36.118	33.856	27.964	31.413	29.778	30.952	31.081	31.078	29.573	20.572	25.198	32.28	28.726	29.164	28.726	29.74	28.726	30.501	30.573	30.573	29.164	29.526	29.076
M16	29.834	28.951	29.948	28.955	29.746	28.775	29.017	29.365	28.939	28.753	29.009	27.908	29.429	35.916	32.836	30.425	32.903	31.759	30.087	30.872	30.541	29.093	24.506	26.933	33.144	29.974	30.786	29.974	30.161	29.974	29.522	29.876	29.876	30.786	29.948	29.552
M17	33.446	30.961	32.532	32.196	32.688	31.806	32.034	32.67	31.812	31.958	30.541	30.217	33.073	33.895	33.651	30.345	32.345	31.439	31.944	32.869	32.471	33.047	23.358	28.344	34.237	31.355	Undetermined	31.355	32.039	31.355	33.055	32.265	32.265	Undetermined	32.532	32.004
M18	34.736	33.11	37.377	35.196	36.649	35.218	35.13	34.351	35.611	35.609	33.145	33.253	36.682	39.135	38.098	32.007	34.644	33.425	33.615	34.702	34.227	35.867	22.938	29.55	34.945	34.663	39.387	34.663	33.967	34.663	37.378	35.475	35.475	39.387	37.377	36.752
M19	36.077	31.979	34.442	35.228	35.184	34.516	34.89	35.547	35.054	35.068	33.55	33.176	36.141	37.532	37.021	33.375	33.823	33.7	34.072	34.712	34.461	34.308	24.171	29.386	34.76	33.344	Undetermined	33.344	34.263	33.344	35.402	36.194	36.194	Undetermined	34.442	33.855
M20	38.067	31.68	32.088	33.636	33.191	32.758	35.054	35.164	31.906	32.866	30.854	30.815	34.847	32.216	33.699	30.076	31.83	31.046	32.071	33.321	32.762	33.336	18.882	26.24	32.441	31.576	34.433	31.576	31.527	31.576	35	33.495	33.495	34.433	32.088	32.754
M21	34.353	32.158	34.508	32.965	34.074	32.862	34.063	33.732	33.611	32.599	29.641	30.111	32.54	Undetermined	32.703	27.869	31.611	29.829	32.045	34.342	33.26	32.482	22.416	27.586	36.508	32.298	36.107	32.298	32.955	32.298	34.981	33.888	33.888	36.107	34.508	33.364
M22	35.118	32.057	36.863	35.435	36.51	35.267	35.869	36.618	35.358	34.856	33.141	32.878	35.392	Undetermined	35.569	32.752	33.232	33.091	31.673	34.825	33.316	34.934	22.74	28.981	36.517	33.313	Undetermined	33.313	34.722	33.313	36.001	36.329	36.329	Undetermined	36.863	37.479
M23	34.645	31.183	35.238	33.503	34.714	33.44	33.409	33.315	34.24	33.602	31.677	31.567	33.959	35.738	35.023	31.019	32.186	31.697	32.277	32.777	32.592	34.767	21.348	28.198	32.252	33.142	36.106	33.142	33.391	33.142	33.431	33.531	33.531	36.106	35.238	34.347
M24	31.78	30.67	32.909	31.927	32.742	31.7	31.092	32.762	31.986	31.519	30.896	30.168	31.99	Undetermined	32.15	31.509	34.444	33.075	32.319	33.026	32.738	32.411	24.869	28.783	35.271	32.804	32.854	32.804	32.392	32.804	31.761	32.396	32.396	32.854	32.909	31.91
N01	38.769	30.892	36.739	34.708	36.081	34.701	36.204	35.126	34.985	Undetermined	Undetermined	Undetermined	Undetermined	Undetermined	Undetermined	33.195	36.987	35.196	34.099	36.035	35.137	36.644	23.04	29.991	37.372	35.018	Undetermined	35.018	35.559	35.018	37.237	35.911	35.911	Undetermined	36.739	35.705
N02	24.176	25.261	24.826	24.061	24.688	23.897	23.804	24.182	24.211	24.003	24.495	23.429	24.513	29.695	27.24	25.968	27.187	26.657	25.147	25.563	25.406	25.423	19.593	22.621	27.433	24.801	26.49	24.801	25.654	24.801	24.346	24.306	24.306	26.49	24.826	24.94
N03	25.628	26.968	26.962	25.904	26.697	25.785	25.746	25.918	26.431	25.902	26.113	25.132	26.139	31.405	28.916	27.369	29.117	28.328	26.534	27.132	26.887	27.047	20.392	23.838	28.793	26.946	27.006	26.946	27.537	26.946	25.929	25.699	25.699	27.006	26.962	26.237
N04	29.356	27.066	28.406	28.099	28.535	27.762	27.552	28.345	27.894	27.974	26.632	26.403	28.901	32.568	30.888	26.355	28.982	27.752	28.227	28.902	28.622	28.119	18.022	23.186	30.582	28.078	31.271	28.078	28.085	28.078	28.468	28.104	28.104	31.271	28.406	28.654
N05	38.958	35.573	39.05	36.178	37.99	36.357	35.095	36.54	Undetermined	Undetermined	Undetermined	Undetermined	Undetermined	Undetermined	Undetermined	34.019	Undetermined	34.121	35.806	35.906	35.928	36.987	26.681	31.993	36.387	35.083	Undetermined	35.083	35.06	35.083	36.444	35.911	35.911	Undetermined	39.05	38.284
N06	28.017	28.521	29.735	28.928	29.625	28.702	27.261	28.357	29.479	29.21	28.969	28.117	29.816	35.259	32.7	29.887	31.848	30.96	28.907	29.785	29.405	29.631	21.914	25.901	32.83	29.675	30.769	29.675	30.242	29.675	27.933	27.876	27.876	30.769	29.735	29.097
N07	26.071	25.367	26.356	25.731	26.304	25.507	24.366	25.538	26.127	25.828	25.684	24.893	26.299	31.819	29.204	26.568	28.646	27.69	26.12	26.746	26.486	26.286	20.264	23.391	29.431	25.806	27.571	25.806	26.384	25.806	25.169	24.99	24.99	27.571	26.356	25.99
N08	Undetermined	33.599	Undetermined	34.884	35.233	34.371	Undetermined	35.233	Undetermined	Undetermined	Undetermined	Undetermined	Undetermined	Undetermined	Undetermined	34.458	Undetermined	34.561	37.3	37.449	37.449	Undetermined	23.009	23.124	Undetermined	Undetermined	Undetermined	Undetermined	Undetermined	Undetermined	Undetermined	Undetermined	Undetermined	Undetermined	Undetermined	Undetermined
N09	34.187	31.816	Undetermined	33.569	33.905	33.075	39.255	33.935	33.156	33.382	31.941	31.583	34.623	33.318	34.14	31.778	34.271	33.124	30.283	35.54	32.977	34.66	17.424	26.172	36.657	31.977	Undetermined	31.977	35.752	31.977	Undetermined	34.118	34.118	Undetermined	Undetermined	33.249
N10	28.957	28.341	30.601	28.453	29.822	28.566	30.492	28.795	28.51	28.285	27.098	26.777	28.907	28.514	28.854	26.996	28.799	27.981	26.666	29.018	27.897	29.837	16.535	23.302	29.548	27.04	30.162	27.04	29.871	27.04	30.741	28.58	28.58	30.162	30.601	29.362
N11	Undetermined	36.123	36.437	35.255	36.204	35.029	39.833	36.09	35.125	Undetermined	Undetermined	Undetermined	Undetermined	Undetermined	Undetermined	34.141	Undetermined	34.243	34.051	36.795	35.494	35.508	25.605	30.709	36.061	34.383	35.62	34.383	36.048	34.383	Undetermined	35.447	35.447	35.62	36.437	36.173
N12	28.08	27.698	28.455	27.562	28.289	27.378	27.79	28.157	27.427	27.269	27.155	26.3	27.929	33.22	30.727	28.128	30.154	29.228	28.714	28.91	28.87	28.474	20.107	24.412	29.881	28.322	33.57	28.322	28.499	28.322	27.974	27.653	27.653	33.57	28.455	29.651
N13	34.26	32.069	33.16	34.369	34.102	33.564	33.185	33.943	33.619	34.561	33.437	32.872	36.575	34.001	35.464	33.651	34.219	34.037	34.32	33.942	34.199	34.651	23.401	29.171	33.914	33.569	36.29	33.569	32.128	33.569	35.324	33.523	33.523	36.29	33.16	33.596
N14	39.277	Undetermined	Undetermined	34.834	35.182	34.321	Undetermined	Undetermined	35.182	Undetermined	Undetermined	Undetermined	Undetermined	38.015	38.205	35.537	Undetermined	35.644	32.716	32.847	32.847	Undetermined	26.707	26.841	Undetermined	38.199	Undetermined	38.199	Undetermined	38.199	Undetermined	Undetermined	Undetermined	Undetermined	Undetermined	34.925
N15	Undetermined	23.184	32.555	33.041	33.126	32.435	31.696	32.687	32.026	33.195	32.456	31.733	35.402	Undetermined	35.579	33.015	33.004	33.109	32.978	34.362	33.737	32.827	26.556	29.84	38.002	31.857	35.476	31.857	32.186	31.857	33.171	33.89	33.89	35.476	32.555	33.194
N16	33.974	31.118	33.845	31.256	32.876	31.437	33.218	31.956	32.007	30.924	29.468	29.2	30.742	31.33	31.191	29.191	31.116	30.244	29.638	32.145	30.953	31.999	20.136	26.198	33.195	31.607	Undetermined	31.607	32.452	31.607	33.052	32.702	32.702	Undetermined	33.845	31.73
N17	33.6	32.324	32.034	33.434	33.061	32.596	35.148	34.79	32.042	32.752	30.987	30.821	34.473	34.807	34.813	30.461	30.895	30.77	32.659	33.581	33.186	32.646	19.584	26.246	32.536	31.423	34.632	31.423	31.892	31.423	35.966	33.724	33.724	34.632	32.034	33.036
N18	24.498	24.298	24.98	24.587	25.031	24.323	24.285	24.373	24.63	24.689	25.043	24.027	25.495	29.868	27.82	26.398	25.008	25.78	25.034	25.012	25.073	25.504	20.952	23.344	25.418	24.461	26.203	24.461	25.418	24.461	24.73	24.506	24.506	26.203	24.98	24.958
N19	34.83	30.591	33.141	32.945	33.373	32.509	32.806	33.414	31.902	32.699	30.14	30.396	34.507	37.961	36.415	28.787	29.962	29.463	33.771	33.109	33.507	33.963	20.264	27.249	32.353	31.67	38.245	31.67	31.657	31.67	34.14	33.995	33.995	38.245	33.141	34.32
N20	30.488	30.526	31.067	30.598	31.141	30.264	29.327	30.481	30.63	30.652	30.077	29.353	31.6	Undetermined	31.758	30.706	33.56	32.229	30.94	31.411	31.238	30.958	22.553	26.889	33.592	30.997	38.034	30.997	31.751	30.997	30.513	30.584	30.584	38.034	31.067	32.814
N21	30.209	28.217	29.722	29.308	29.81	28.98	30.293	30.253	28.554	28.836	27.457	27.218	29.997	32.694	31.502	27.176	28.033	27.687	29.622	30.19	29.966	29.976	20.011	25.118	30.295	28.239	31.446	28.239	29.502	28.239	30.932	30.361	30.361	31.446	29.722	30.093
N22	36.789	33.105	37.474	33.709	35.948	34.145	35.351	34.493	34.533	33.338	31.025	31.129	33.113	32.893	33.168	29.953	32.256	31.198	29.295	33.985	31.703	34.658	20.947	27.942	36.904	32.893	Undetermined	32.893	34.797	32.893	36.555	34.477	34.477	Undetermined	37.474	34.564
N23	37.209	32.328	34.744	34.592	35.015	34.121	33.194	34.489	34.806	34.641	31.469	31.984	35.518	35.983	35.929	29.555	31.815	30.777	31.973	33.509	32.806	33.878	19.646	26.896	34.958	33.008	35.112	33.008	34.757	33.008	35.536	34.845	34.845	35.112	34.744	32.642
N24	25.898	25.677	27.511	26.637	27.345	26.462	25.496	26.575	26.29	26.659	27.237	26.037	27.845	32.704	30.426	28.905	30.109	29.596	27.91	27.841	27.931	28.132	21.349	24.864	29.785	26.945	27.45	26.945	27.986	26.945	26.423	26.599	26.599	27.45	27.511	26.945
O01	36.745	34.732	Undetermined	37.147	37.518	36.601	36.487	36.314	39.817	37.587	34.884	35.052	36.424	39.123	37.962	33.577	35.615	34.7	35.308	36.065	35.758	34.727	24.646	29.835	35.97	37.421	Undetermined	37.421	36.388	37.421	37.852	37.699	37.699	Undetermined	Undetermined	36.871
O02	37.062	32.233	34.24	34.187	34.556	33.698	33.596	34.906	33.086	33.819	32.977	32.287	35.596	34.915	35.432	33.453	33.409	33.531	35.814	34.459	35.207	35.47	23.972	29.87	33.556	33.603	38.141	33.603	32.745	33.603	35.617	34.002	34.002	38.141	34.24	35.326
O03	32.802	27.299	31.402	31.076	31.552	30.7	32.788	32.049	29.992	30.585	28.233	28.45	32.12	32.872	32.658	27.011	29.668	28.425	30.287	32.06	31.236	32.047	20.627	26.469	32.722	29.066	33.537	29.066	31.289	29.066	33.481	31.586	31.586	33.537	31.402	32.016
O04	Undetermined	33.894	Undetermined	36.947	37.316	36.403	Undetermined	39.639	34.993	Undetermined	Undetermined	Undetermined	Undetermined	Undetermined	Undetermined	33.024	35.495	34.362	34.222	34.359	34.359	37.316	22.679	30.147	Undetermined	35.273	Undetermined	35.273	37.462	35.273	35.983	Undetermined	Undetermined	Undetermined	Undetermined	35.585
O05	34.172	30.544	32.758	32.559	32.985	32.13	32.199	33.08	31.428	32.287	31.7	30.927	34.146	36.889	35.695	32.381	31.915	32.244	33.426	32.916	33.238	34.257	24.892	29.722	32.731	31.577	33.528	31.577	32.328	31.577	35.945	32.077	32.077	33.528	32.758	32.517
O06	33.959	33.531	34.637	35.394	35.365	34.686	Undetermined	37.599	33.896	Undetermined	Undetermined	Undetermined	Undetermined	32.652	32.815	32.28	35.224	33.853	31.828	33.532	32.745	35.412	24.157	29.933	34.968	33.688	37.759	33.688	35.417	33.688	36.11	38.059	38.059	37.759	34.637	35.741
O07	33.83	31.274	32.738	32.481	32.936	32.067	32.912	33.222	31.563	32.105	30.732	30.381	33.633	33.245	33.606	30.588	31.895	31.335	33.057	33.117	33.153	33.788	21.519	27.792	32.985	32.135	34.972	32.135	32.212	32.135	33.759	33.98	33.98	34.972	32.738	33.774
O08	Undetermined	33.128	36.608	35.874	36.604	35.528	Undetermined	36.166	36.3	Undetermined	Undetermined	Undetermined	Undetermined	33.981	34.151	33.96	36.15	35.16	33.793	34.766	34.348	38.209	24.118	31.319	35.461	34.652	Undetermined	34.652	Undetermined	34.652	36.307	38.032	38.032	Undetermined	36.608	35.89
O09	Undetermined	34.677	37.163	34.477	36.178	34.635	Undetermined	36.201	35.233	33.647	31.936	31.712	33.03	32.789	33.074	31.503	34.891	33.297	30.858	33.038	32.012	Undetermined	24.083	24.203	34.954	35.444	Undetermined	35.444	37.223	35.444	Undetermined	36.036	36.036	Undetermined	37.163	34.641
O10	32.252	29.266	30.537	30.811	30.981	30.29	31.475	31.299	30.704	30.569	28.392	28.517	31.353	30.668	31.166	27.351	28.286	27.902	28.914	30.137	29.584	30.877	16.872	23.994	29.661	30.324	33.973	30.324	30.388	30.324	32.716	32.276	32.276	33.973	30.537	31.202
O11	34.723	31.193	34.263	33.382	34.16	33.109	35.637	33.321	33.609	33.411	31.701	31.484	34.216	37.017	35.795	31.259	32.537	31.994	34.921	34.711	34.885	34.923	22.401	28.805	33.159	32.668	Undetermined	32.668	33.214	32.668	34.845	35.277	35.277	Undetermined	34.263	33.665
O12	34.854	35.997	35.425	34.93	35.529	34.539	35.124	34.46	36.027	35.17	32.482	32.723	35.35	33.84	34.768	31.093	33.629	32.458	32.541	33.968	33.321	34.818	21.153	28.125	Undetermined	33.643	36.926	33.643	33.985	33.643	35.122	35.001	35.001	36.926	35.425	34.561
O13	Undetermined	31.443	Undetermined	35.147	35.499	34.63	Undetermined	35.522	35.475	Undetermined	Undetermined	Undetermined	Undetermined	9.653	9.701	33.773	35.615	34.798	34.603	34.741	34.742	Undetermined	23.197	23.313	Undetermined	37.574	Undetermined	37.574	Undetermined	37.574	Undetermined	35.464	35.464	Undetermined	Undetermined	35.054
O14	35.767	35.126	34.971	35.954	35.817	35.182	33.966	34.299	39.011	36.799	33.33	33.929	35.632	Undetermined	35.81	31.194	34.094	32.742	33.277	35.603	34.509	35.076	23.906	29.638	39.139	35.858	Undetermined	35.858	Undetermined	35.858	35.358	36.723	36.723	Undetermined	34.971	33.761
O15	32.045	27.555	29.244	29.462	29.647	28.975	30.86	31.49	26.722	28.435	27.271	26.932	31.058	32.694	32.035	27.198	31.367	29.37	30.177	31.667	30.984	30.103	18.701	24.524	33.586	28.666	33.326	28.666	28.346	28.666	32.487	31.35	31.35	33.326	29.244	30.83
O16	34.993	33.013	34.637	33.682	34.501	33.423	38.056	35.518	31.312	32.753	30.6	30.639	35.226	38.37	36.982	29.672	32.742	31.301	32.986	35.067	34.095	34.671	21.616	28.284	33.741	32.116	Undetermined	32.116	32.859	32.116	38.456	35.573	35.573	Undetermined	34.637	33.169
O17	Undetermined	Undetermined	36.248	37.659	37.323	36.756	Undetermined	Undetermined	38.036	Undetermined	Undetermined	Undetermined	Undetermined	35.871	36.05	33.093	37.908	35.607	34.265	34.402	34.402	Undetermined	24.159	24.28	Undetermined	Undetermined	Undetermined	Undetermined	Undetermined	Undetermined	Undetermined	Undetermined	Undetermined	Undetermined	36.248	35.537
O18	30.41	27.391	28.921	28.862	29.18	28.452	29.359	29.641	29.117	28.484	27.459	27.045	28.693	30.368	29.678	27.531	26.962	27.328	28.444	28.794	28.676	28.345	21.279	24.936	28.236	28.654	32.326	28.654	28.215	28.654	30.406	29.327	29.327	32.326	28.921	29.275
O19	33.303	30.63	32.02	32.32	32.492	31.771	31.81	32.414	31.193	32.255	31.183	30.668	34.324	34.331	34.499	31.358	32.385	31.967	33.324	32.492	32.974	32.475	22.01	27.379	31.954	31.48	34.952	31.48	31.767	31.48	33.7	32.946	32.946	34.952	32.02	32.519
O20	Undetermined	Undetermined	Undetermined	Undetermined	Undetermined	Undetermined	Undetermined	Undetermined	Undetermined	Undetermined	Undetermined	Undetermined	Undetermined	Undetermined	Undetermined	Undetermined	Undetermined	Undetermined	38.247	38.4	38.4	Undetermined	31.228	31.384	Undetermined	Undetermined	Undetermined	Undetermined	Undetermined	Undetermined	Undetermined	Undetermined	Undetermined	Undetermined	Undetermined	Undetermined
O21	Undetermined	Undetermined	Undetermined	Undetermined	Undetermined	Undetermined	Undetermined	Undetermined	Undetermined	Undetermined	Undetermined	Undetermined	Undetermined	Undetermined	Undetermined	34.43	Undetermined	34.533	34.429	34.567	34.567	Undetermined	28.879	29.023	Undetermined	35.891	Undetermined	35.891	Undetermined	35.891	Undetermined	Undetermined	Undetermined	Undetermined	Undetermined	34.893
O22	19.725	18.943	20.324	19.163	19.941	19.168	18.958	19.387	20.217	19.067	19.474	18.619	18.459	23.902	21.286	20.659	23.048	21.919	20.103	20.762	20.473	19.938	15.226	17.67	22.977	20.319	22.681	20.319	20.085	20.319	20.435	20.069	20.069	22.681	20.324	20.686
O23	Undetermined	38.938	Undetermined	Undetermined	Undetermined	Undetermined	Undetermined	Undetermined	Undetermined	Undetermined	Undetermined	Undetermined	Undetermined	37.541	37.729	33.053	Undetermined	33.152	32.499	32.629	32.629	Undetermined	19.431	19.528	Undetermined	33.845	Undetermined	33.845	Undetermined	33.845	Undetermined	Undetermined	Undetermined	Undetermined	Undetermined	34.014
O24	Undetermined	34.392	36.036	35.646	36.199	35.218	Undetermined	36.698	35.306	Undetermined	Undetermined	Undetermined	Undetermined	35.498	35.675	33.961	36.385	35.279	36.563	36.901	36.805	37.813	25.904	32.018	36.944	36.647	Undetermined	36.647	36.042	36.647	Undetermined	Undetermined	Undetermined	Undetermined	36.036	35.329
P01	34.998	35.675	34.964	33.133	34.389	33.099	33.598	32.629	34.3	Undetermined	Undetermined	Undetermined	Undetermined	36.55	36.733	33.905	33.934	34.021	31.48	34.345	32.978	35.338	22.033	28.829	37.547	33.559	39.375	33.559	34.602	33.559	35.336	32.923	32.923	39.375	34.964	35.258
P02	34.385	30.585	32.471	32.497	32.809	32.013	33.454	33.018	31.979	32.234	31.169	30.65	33.47	32.864	33.333	31.35	32.588	32.065	30.807	32.38	31.657	33.339	22.106	27.861	32.492	30.603	37.322	30.603	32.323	30.603	34.179	32.427	32.427	37.322	32.471	33.834
P03	30.335	34.687	29.776	29.78	30.076	29.341	28.241	29.196	29.654	30.058	29.811	28.933	31.382	34.758	33.235	30.756	31.707	31.325	30.952	30.635	30.855	30.357	25.805	28.221	32.347	29.97	34.67	29.97	30.331	29.97	28.923	28.928	28.928	34.67	29.776	30.831
P04	24.937	32.931	25.793	25.431	25.868	25.147	23.747	24.62	26.048	25.832	25.704	24.905	26.389	31.456	29.067	26.604	28.36	27.564	25.384	26.014	25.751	25.612	21.749	23.799	28.601	25.55	28.82	25.55	26.343	25.55	24.322	24.147	24.147	28.82	25.793	26.008
P05	Undetermined	Undetermined	Undetermined	Undetermined	Undetermined	Undetermined	Undetermined	Undetermined	Undetermined	Undetermined	Undetermined	Undetermined	Undetermined	Undetermined	Undetermined	36.981	Undetermined	37.092	35.966	36.11	36.11	Undetermined	26.09	26.22	Undetermined	39.908	Undetermined	39.908	Undetermined	39.908	Undetermined	Undetermined	Undetermined	Undetermined	Undetermined	Undetermined
P06	30.415	26.147	29.543	29.568	29.851	29.127	27.127	28.961	29.176	29.854	27.902	27.933	31.455	32.347	32.061	27.066	29.283	28.259	28.915	28.668	28.849	30.456	21.041	25.877	29.62	28.332	33.487	28.332	28.942	28.332	29.788	29.003	29.003	33.487	29.543	30.237
P07	Undetermined	33.927	35.445	34.538	35.341	34.254	34.938	36.1	33.666	Undetermined	Undetermined	Undetermined	Undetermined	33.289	33.455	34.976	38.314	36.755	32.92	34.649	33.852	39.611	26.176	33.058	35.676	33.812	Undetermined	33.812	34.074	33.812	36.036	35.087	35.087	Undetermined	35.445	34.482
P08	34.999	33.539	37.471	38.884	38.559	37.962	35.545	Undetermined	39.051	38.694	35.217	35.757	39.494	36.318	38.096	33.15	34.46	33.906	34.787	35.545	35.236	39.238	23.297	31.424	35.877	34.152	Undetermined	34.152	38.415	34.152	Undetermined	38.216	38.216	Undetermined	37.471	35.938
P09	38.282	34.198	35.665	34.272	35.318	34.113	37.345	36.029	34.277	33.415	31.491	31.387	33.537	34.206	34.041	30.827	34.112	32.567	30.674	34.146	32.475	37.476	15.048	26.393	Undetermined	32.093	35.203	32.093	34.652	32.093	39.663	35.146	35.146	35.203	35.665	34.076
P10	30.28	28.952	30.029	30.06	30.345	29.61	29.732	30.616	29.069	29.773	28.454	28.152	31.397	32.012	31.863	28.273	30.027	29.237	30.065	30.406	30.296	30.369	19.493	25.056	31.059	28.982	31.713	28.982	30.02	28.982	30.638	30.809	30.809	31.713	30.029	30.207
P11	Undetermined	31.863	36.153	38.562	37.731	37.399	38.83	38.948	Undetermined	Undetermined	Undetermined	Undetermined	Undetermined	Undetermined	Undetermined	38.283	Undetermined	38.398	39.069	39.124	39.175	35.335	25.997	30.819	39.005	38.324	Undetermined	38.324	30.848	38.324	37.502	38.207	38.207	Undetermined	36.153	36.109
P12	38.973	33.608	37.516	37.7	37.984	37.1	Undetermined	36.955	39.2	Undetermined	Undetermined	Undetermined	Undetermined	36.851	37.035	36.534	Undetermined	36.644	35.079	35.219	35.219	38.262	25.985	32.284	Undetermined	37	Undetermined	37	32.403	37	38.433	36.947	36.947	Undetermined	37.516	36.78
P13	39.278	34.212	Undetermined	36.496	36.861	35.959	Undetermined	Undetermined	36.981	36.322	34.809	34.39	36.741	10.52	23.749	34.687	32.138	33.513	34.491	34.629	34.629	Undetermined	24.004	24.124	Undetermined	35.097	Undetermined	35.097	35.592	35.097	Undetermined	Undetermined	Undetermined	Undetermined	Undetermined	34.78
P14	Undetermined	Undetermined	38.938	33.725	36.695	34.519	36.607	Undetermined	34.062	Undetermined	Undetermined	Undetermined	Undetermined	33.846	34.015	34.333	34.203	34.371	34.37	35.63	35.07	39.103	23.769	31.593	Undetermined	34.233	Undetermined	34.233	Undetermined	34.233	Undetermined	Undetermined	Undetermined	Undetermined	38.938	38.175
P15	24.449	21.811	22.821	23.327	23.305	22.859	22.664	23.735	22.725	23.118	22.625	22.11	24.221	28.083	26.283	23.037	21.006	22.088	22.956	22.811	22.929	22.285	20.192	21.345	22.54	22.102	26.41	22.102	22.287	22.102	23.53	23.386	23.386	26.41	22.821	23.585
P16	21.035	19.221	21.583	20.665	21.335	20.589	21.442	21.42	21.926	20.316	19.872	19.425	19.27	26.45	22.974	20.223	19.891	20.117	20.035	20.612	20.364	19.083	16.709	17.985	20.114	20.685	21.86	20.685	20.292	20.685	20.911	21.096	21.096	21.86	21.583	20.578
P17	22.042	22.015	22.606	22.215	22.635	21.985	21.995	21.505	22.356	22.56	22.332	21.696	23.451	28.213	25.961	22.998	21.553	22.342	21.835	21.972	21.947	22.415	15.918	19.262	21.823	21.652	22.287	21.652	22.136	21.652	21.576	21.818	21.818	22.287	22.606	21.828
P18	21.06	21.155	21.195	20.826	21.221	20.611	19.564	20.559	21.195	20.959	20.692	20.13	21.349	27.966	24.781	21.252	20.907	21.143	20.853	20.915	20.926	21.256	15.811	18.626	22.077	21.139	23.965	21.139	21.367	21.139	20.546	20.522	20.522	23.965	21.195	21.571
P19	18.433	19.738	20.269	18.771	19.715	18.866	18.427	18.558	19.325	18.881	18.862	18.238	18.993	26.016	22.617	19.598	20.365	20.041	18.997	19.338	19.206	19.092	15.079	17.171	20.359	19.063	20.252	19.063	19.517	19.063	18.353	18.461	18.461	20.252	20.269	19.45
P20	21.836	19.88	22.343	21.061	21.919	21.069	18.403	20.698	21.771	21.246	21.695	20.745	21.347	27.103	24.346	23.011	20.702	21.922	21.038	20.428	20.775	22.484	18.22	20.454	21.6	21.222	25.848	21.222	18.438	21.222	21.184	20.452	20.452	25.848	22.343	22.45
P21	25.144	24.785	25.104	25.951	25.783	25.36	23.97	24.905	25.079	26.444	26.029	25.361	28.649	31.948	30.45	26.656	25.899	26.356	26.288	25.824	26.108	26.485	21.488	24.106	26.906	24.25	28.43	24.25	26.983	24.25	25.922	24.738	24.738	28.43	25.104	25.966
P22	25.096	24.944	25.154	26.093	25.88	25.477	23.986	25.052	25.198	26.583	26.169	25.496	28.812	32.005	30.561	26.803	25.931	26.446	26.278	25.81	26.096	26.806	21.33	24.188	26.857	24.342	28.352	24.342	27.073	24.342	25.958	24.947	24.947	28.352	25.154	25.975
P23	19.845	19.637	20.694	19.708	20.403	19.662	20.694	20.006	19.89	19.564	20.442	19.322	19.82	20.391	20.206	22.138	20.026	21.145	20.405	20.412	20.449	19.998	10.046	15.097	19.893	20.093	20.229	20.093	20.403	20.093	20.658	20.101	20.101	20.229	20.694	19.91
P24	19.97	19.917	20.833	19.788	20.514	19.756	20.764	20.029	19.93	19.671	20.343	19.328	19.999	20.324	20.262	21.828	20.145	21.049	20.55	20.509	20.571	20.103	9.192	14.721	19.968	20.025	19.716	20.025	20.291	20.025	20.858	20.027	20.027	19.716	20.833	19.831

## Sheet: Average Ct
		AVG Ct												Standard Deviation
Position	Mature ID	AM KO M	AM KO M O3	AM KO F	AM KO F O3	AM SP-A1 M FA	AM SP-A1 M O3	AM SP-A1 F FA	AM SP-A1 F O3	AM SP-A2 M FA	AM SP-A2 M O3	AM SP-A2 F FA	AM SP-A2 F O3	AM KO M	AM KO M O3	AM KO F	AM KO F O3	AM SP-A1 M FA	AM SP-A1 M O3	AM SP-A1 F FA	AM SP-A1 F O3	AM SP-A2 M FA	AM SP-A2 M O3	AM SP-A2 F FA	AM SP-A2 F O3
A01	mmu-let-7a-5p	19.08	18.89	18.76	18.9	22.24	21.64	20.58	17.24	20.83	19.5	18.68	20.42	0.749978	0.488654	0.220148	0.643674	3.22214	0.156564	0.027514	2.92893	1.38179	0.423775	0.462458	0.835447
A02	mmu-let-7b-5p	23.4	24.75	24.6	24.33	29.12	25.51	26.64	22.31	25.52	23.68	26.02	24.88	2.71481	0.355017	1.79039	0.495085	1.32616	0.331913	0.101712	3.26014	1.78106	0.146647	0.155307	1.04182
A03	mmu-let-7c-5p	21.18	22.3	22.27	22.13	26.34	23.97	24.15	19.88	23.7	22.09	22.87	23.11	1.88596	0.267445	0.877475	0.467514	2.45168	0.164344	0.035384	3.47447	1.52161	0.120089	0.274241	0.933742
A04	mmu-let-7d-5p	19.72	19.64	19.42	19.43	22.93	21.99	20.55	17.83	21.39	20.4	19.53	20.53	0.446409	0.358793	0.302796	0.476187	3.00323	0.676075	0.212853	2.89546	1.12267	0.110274	0.01097	0.621898
A05	mmu-let-7d-3p	24.32	24.74	24.26	24.48	28.76	25.26	24.76	22.29	25.73	25.07	23.17	25.04	0.945887	0.429181	1.25581	0.555087	3.59346	0.358694	0.411494	2.85623	1.50583	1.00574	0.215352	0.518274
A06	mmu-let-7e-5p	20.36	20.25	19.91	20.28	23.3	22.88	21.43	18.2	22.07	20.93	19.95	21.57	0.748797	0.448375	0.1295	0.581345	2.36995	0.248218	0.129404	3.24543	1.22037	0.396062	0.240755	0.787613
A07	mmu-let-7f-5p	18.63	18.73	18.81	18.45	21.69	21.29	20.3	24.62	20.41	19.6	18.62	20.01	1.28987	0.586662	0.446158	0.664512	3.32009	0.186693	0.050846	8.99034	0.812534	0.034064	0.521347	0.490894
A08	mmu-let-7g-5p	19.09	19.35	19.18	19.3	23.26	21.51	20.47	17.94	21.44	19.99	19.06	20.64	0.730979	0.305363	0.082197	0.419209	3.2237	0.662032	0.225775	2.38006	1.35141	0.174937	0.01097	1.22984
A09	mmu-let-7i-5p	20.86	21.18	20.52	21.25	25.27	23.17	22.01	20.08	23.5	21.36	20.61	22.86	0.690804	0.269967	0.649574	0.430105	2.77546	0.488627	0.077672	1.87889	2.12767	0.446869	0.150688	2.04385
A10	mmu-miR-100-5p	29.26	30.85	30.45	30.63	33.79	31.77	31.53	25.54	32.39	30.58	32.13	32.88	4.66795	0.44278	0.870194	0.651013	0.379192	0.324223	0.15879	5.83296	2.37034	0.365463	0.933575	1.92463
A11	mmu-miR-101a-3p	23.94	25.31	24.04	25.57	31.02	26.28	25.52	23.89	28.37	25.18	24.71	27.6	2.46367	0.291714	1.28478	0.529431	3.16627	0.09943	0.20665	2.34101	3.3702	0.735544	0.351029	3.42236
A12	mmu-miR-101a-5p	33.03	33.03	32.34	31.76	34.26	32.22	31.2	29.18	33.85	32.47	32.89	33.99	2.18175	0.599617	1.30149	1.01052	0.906861	1.24275	0.941192	5.61013	1.49109	0.58832	0.497676	0.630686
A13	mmu-miR-101b-3p	24.08	25.28	24.07	25.49	30.65	26.34	24.5	22.59	28.09	24.95	24.5	27.44	1.94522	0.290373	1.32108	0.544242	2.9768	0.195817	0.616163	3.39163	3.27001	0.561184	0.29849	3.28169
A14	mmu-miR-103-3p	21.55	21.79	21.38	21.6	25.38	23.27	22.35	20.3	23.58	22.05	20.95	22.73	1.24155	0.32015	0.717318	0.426447	2.9774	0.713629	0.234381	1.84343	1.35229	0.045033	0.068127	1.08946
A15	mmu-miR-106a-5p	23.61	24.45	23.68	24.56	28.99	25.98	25	22.51	26.76	24.22	23.67	26.14	1.42435	0.28404	0.744221	0.48438	2.71429	0.322618	0.166964	2.42637	2.45441	0.315233	0.40299	2.36602
A16	mmu-miR-106b-5p	23.1	23.94	22.89	24.1	28.82	25.33	24.17	22.4	26.5	23.68	23.21	25.89	1.36149	0.274283	1.32864	0.492671	2.94767	0.399417	0.102403	2.24842	2.88963	0.49017	0.2396	2.88726
A17	mmu-miR-107-3p	28.12	29.21	28.6	28.86	32.43	30.38	29.42	26.36	30.88	29.18	28.51	29.85	2.82689	0.347264	0.979067	0.647	1.88033	0.989396	0.309349	3.51932	1.45589	0.208423	0.170318	1.13697
A18	mmu-miR-10a-5p	27.11	28.99	29.27	28.15	32.75	30.15	30.93	26.46	30.22	28.16	30.15	30.25	3.70707	0.335127	2.22495	0.558019	1.38021	0.792705	0.039627	3.43185	1.94909	0.035796	0.177247	1.62994
A19	mmu-miR-10b-5p	29.38	31.46	31.63	30.66	34.56	32.42	32.42	27.51	32.04	30.33	32.26	32.3	4.09416	0.3704	2.66926	0.615553	0.172793	0.576256	0.451562	3.98629	1.6829	0.184752	0.701481	1.13639
A20	mmu-miR-122-5p	28.46	28.23	27.86	28.21	31.93	30.86	30.31	26.68	30.99	28.21	29.17	30.82	0.928124	0.481049	1.11987	0.595212	1.31421	0.509308	0.130675	2.42921	3.83529	1.46878	0.009815	3.62262
A21	mmu-miR-124-3p	31.96	31.38	30.77	30.63	33.75	31.04	32.34	27.38	32.78	30.96	31.37	32.64	0.420341	0.403372	0.584198	0.7178	1.08193	0.057297	0.246869	5.38308	2.34821	1.10678	0.733235	2.04328
A22	mmu-miR-124-5p	35	35	35	35	35	34.28	34.84	29.88	35	35	35	35	0	0	0	0	0	0.938574	0.281747	4.79477	0	0	0	0
A23	mmu-miR-125a-5p	19.13	19.33	19.09	19.39	24.24	21.27	20.03	17.82	21.61	19.77	18.69	20.45	0.462283	0.296507	0.5547	0.382336	4.18458	0.729936	0.640417	1.75025	1.96325	0.438209	0.168009	1.24951
A24	mmu-miR-125b-5p	23.9	26.2	25.82	25.65	31.88	26.14	27.24	22.77	27.08	24.52	26.57	27.07	3.92408	0.298693	1.311	0.574506	2.84599	0.045574	0.131325	3.20168	2.33551	0.185329	0.440518	1.50893
B01	mmu-miR-126a-3p	25.01	28.89	28.9	28.16	32.28	28.61	30.46	26.38	30.29	27.6	30.38	30.36	7.93614	0.366841	1.7523	0.579276	0.956527	0.470099	0.231154	2.14584	2.9771	0.439941	0.009238	2.69168
B02	mmu-miR-126a-5p	25.14	28.64	29.5	27.61	30.69	28.37	29.83	30.53	29.25	28.05	30.24	29.58	7.45019	0.326523	2.43197	0.553318	0.430716	0.322303	0.142142	3.8761	1.77455	0.04792	0.006928	1.55268
B03	mmu-miR-128-3p	26.93	27.38	26.51	27.35	32.13	30.38	28.65	25.52	29.41	27.21	26.09	28.57	0.876311	0.395899	0.808162	0.539848	3.08901	1.41498	0.051598	2.51807	2.48923	0.974567	0.253457	1.35467
B04	mmu-miR-129-5p	32.61	32.68	33.62	30.9	33.28	31.34	32.83	27.46	33.41	32.23	33.63	33.93	1.38416	0.531893	0.883179	0.959288	1.05536	1.09883	0.894812	6.21101	2.14181	2.16737	0.53809	0.923126
B05	mmu-miR-130a-3p	25.8	27.63	28.07	26.47	31.59	26.94	29.64	24.01	28.51	25.98	29.53	28.41	5.10151	0.421199	3.03619	0.633778	0.922521	0.206369	0.137849	3.24323	2.09307	0.634508	0.225167	2.0509
B06	mmu-miR-130b-3p	26.06	26.51	26.36	25.83	29.14	28.36	27.56	22.94	28.4	26.97	26.14	27.63	2.2309	0.503573	0.470893	0.530318	2.40945	0.702197	0.250557	3.91206	1.26148	0.212465	0.118934	0.759769
B07	mmu-miR-132-3p	27.42	28.02	27.91	27.67	32.36	30.12	29.57	26.42	30.05	28.28	28.07	29	1.40392	0.363118	0.497887	0.54647	2.83509	0.805197	0.283519	2.10587	1.77203	0.190526	0.099304	1.1298
B08	mmu-miR-133a-3p	33.76	35	35	33.24	34.75	31.57	33.86	28.41	34.48	33.97	34.99	34.95	2.02816	0	0	1.55731	0.425507	1.64092	1.33586	6.89705	0.892584	0.892584	0.006928	0.086025
B09	mmu-miR-133a-5p	35	35	35	35	35	35	35	26.86	35	35	35	35	0	0	0	0	0	0	0	7.04564	0	0	0	0
B10	mmu-miR-133b-3p	34.13	35	35	35	35	34.38	35	30.21	35	35	35	35	1.50573	0	0	0	0	0.764785	0	5.21861	0	0	0	0
B11	mmu-miR-134-5p	33.16	34.77	34.37	33.54	35	34.7	35	30.34	34.99	34.51	35	35	3.18986	0.2012	1.08484	0.71991	0	0.313252	0	5.04668	0.01097	0.857365	0	0
B12	mmu-miR-135a-5p	26.45	26.31	25.55	26.12	31.6	27.71	27.18	23.69	28.28	26.6	25.33	27.39	0.664463	0.351614	0.245941	0.563189	3.19579	0.962194	0.155712	2.9333	1.51839	0.108542	0.159349	1.3714
B13	mmu-miR-135b-5p	28.25	29.02	28.14	28.52	32.9	30.18	29.78	25.67	31.12	29.03	28.4	30.5	1.49253	0.472241	0.767096	0.593527	1.82183	0.788714	0.43785	4.02768	1.84744	0.086603	0.239023	1.41675
B14	mmu-miR-137-3p	32.53	34.74	34.52	35	35	34.75	35	35	34.47	33.83	35	34.42	3.81801	0.385197	0.837158	0	0	0.42493	0	0	0.909904	0.70379	0	0.608786
B15	mmu-miR-138-5p	26.17	24.95	24.13	24.83	30.98	25.61	25.36	23.28	27.45	24.87	24.44	27.18	1.62574	0.336262	0.491238	0.537751	4.08337	0.190686	0.188765	1.80575	2.70152	0.219393	0.020785	2.62234
B16	mmu-miR-139-5p	26.68	27	27.22	26.92	31.13	30	29.09	24.7	29.3	26.56	27.94	28.01	1.3391	0.363798	1.22303	0.595878	2.15186	0.834619	0.303322	3.58721	2.62808	0.381051	0.351029	2.0879
B17	mmu-miR-140-5p	24.26	24.65	23.89	24.54	30.08	26.19	25.4	23.09	27.25	24.59	24.01	26.46	0.489729	0.300041	0.701218	0.487034	3.77199	0.621633	0.20063	2.03308	2.51238	0.323894	0.136832	2.40179
B18	mmu-miR-141-3p	26.02	29.32	29.39	27.44	34.09	27.01	30.67	23.71	30.12	25.45	30.82	29.32	6.00523	1.06673	4.70902	0.917528	1.27908	0.412129	0.198155	3.53366	4.02595	0.117202	0.359689	3.5459
B19	mmu-miR-142a-3p	21.46	21.21	19.63	21.64	27.12	22.33	21.08	26	24.4	20.67	20.17	23.42	1.24318	0.283071	1.55407	0.453064	2.97053	0.065615	0.339866	7.79066	3.72192	0.662798	0.323316	3.6679
B20	mmu-miR-142a-5p	26.28	26.31	24.87	26.63	31.26	27.37	26.2	23.81	28.74	25.41	25.51	28	0.900868	0.377057	1.98383	0.558507	2.29177	0.067419	0.042297	2.96829	3.43535	0.776536	0.475159	3.3052
B21	mmu-miR-143-3p	27.42	32.09	30.58	32.4	33.91	30.25	31.86	26.67	31.46	29.46	31.81	31.26	5.85874	1.10574	1.39992	1.27059	1.88736	0.478362	0.605611	3.91375	2.60419	0.293871	0.156462	2.91444
B22	mmu-miR-143-5p	32.83	35	35	35	35	34.78	34.81	31.13	35	35	35	34.99	3.73723	0	0	0	0	0.37701	0.325626	4.11395	0	0	0	0.01963
B23	mmu-miR-144-3p	35	35	35	35	35	35	35	30.81	33.18	35	35	32.52	0	0	0	0	0	0	0	3.63253	3.14945	0	0	2.76
B24	mmu-miR-145a-5p	27.33	30.69	30.65	30.45	34.66	30	30.56	25.62	31.27	29.38	31.84	31.26	4.91502	0.692255	0.843639	0.8765	0.591207	0.08903	0.035791	5.50899	2.61047	0.038682	0.075633	2.87728
C01	mmu-miR-145a-3p	34.45	35	35	35	35	35	35	30.93	35	35	35	35	0.959556	0	0	0	0	0	0	4.72619	0	0	0	0
C02	mmu-miR-146a-5p	24.22	24.57	23.91	24.83	28.82	26.93	22.91	22.12	25.67	24.87	24.13	24.82	0.597612	0.305839	0.063956	0.518051	1.95877	0.27205	1.30776	3.70605	0.95998	0.090067	0.129326	0.454817
C03	mmu-miR-146b-5p	19.59	18.85	18.3	18.79	23.51	20.39	19.48	17.19	21.01	19.16	18.07	20.17	1.50614	0.277583	0.463632	0.379131	3.50365	0.896204	0.337233	2.0436	1.72994	0.254034	0.004041	1.49884
C04	mmu-miR-146b-3p	29.18	28.05	27.45	27.87	31.24	29.79	28.98	26.49	30.41	28.53	27.5	30.21	1.23699	0.379908	0.661759	0.546462	1.88264	0.549408	0.21858	2.45569	2.3179	0.327358	0.112583	2.4085
C05	mmu-miR-147-3p	31.43	32.1	30.34	32.49	35	33.38	32.73	28.57	33.55	31.31	30.73	32.4	0.350274	0.375841	1.19505	0.65437	0	0.345408	0.246419	2.54534	2.50628	1.12064	0.629312	2.27056
C06	mmu-miR-148a-3p	24.17	26.23	26.37	25.59	32.46	26.15	28.72	24.09	28.48	24.57	27.7	27.73	3.84554	0.457718	2.23489	0.60916	2.74887	0.28019	0.110036	2.48297	3.42641	0.003464	0.255766	3.06871
C07	mmu-miR-148b-3p	23.54	24.05	23.8	23.68	29.56	25.6	25.18	22.41	26.28	24.08	23.63	25.6	0.831776	0.340014	0.351318	0.466071	4.46082	0.5498	0.250205	1.91058	2.05896	0.295603	0.061199	1.75518
C08	mmu-miR-149-5p	31.16	32.35	31.44	32.13	35	33.68	32.35	28.46	32.82	31.79	32.01	32.57	1.83853	0.378148	0.293043	0.69434	0	0.775673	0.25721	4.33577	1.49126	1.12872	0.162813	0.669693
C09	mmu-miR-150-5p	23.76	24.85	24.52	25	30.23	27.47	26.81	23.26	26.47	25.31	25.15	25.17	1.07803	0.324529	0.915913	0.52573	2.91031	0.588431	0.290149	1.8857	2.11822	0.613146	0.478623	0.335558
C10	mmu-miR-151-3p	27	28.22	28.34	27.57	31.51	29.47	29.8	26.12	29.37	27.84	28.64	28.64	2.31269	0.346412	0.914071	0.547037	1.92314	0.715327	0.191605	2.79001	1.69454	0.283479	0.122398	0.621448
C11	mmu-miR-151-5p	25.22	26.92	26.95	26.34	31.31	27.97	28.8	25.33	28.95	26.55	27.35	28.32	3.22158	0.307204	0.881343	0.525662	2.92339	0.56907	0.074902	2.28316	2.1991	0.184752	0.04792	2.04198
C12	mmu-miR-152-3p	22.93	23.87	23.73	23.34	28.04	24.96	24.83	22.22	26.39	24.06	23.61	25.71	2.14127	0.350503	0.248878	0.468323	3.53992	0.719305	0.311812	1.77964	2.02766	0.092376	0.043879	2.02189
C13	mmu-miR-153-3p	31.34	32.6	32.77	31.28	35	32.07	35	29.61	33.33	30.09	35	33.07	3.42811	0.59013	3.51212	0.720726	0	0.324765	0	1.81501	2.89714	0.19168	0	2.12213
C14	mmu-miR-155-5p	24.74	25.56	25.39	25.22	28.75	27.32	27.29	23.17	26.71	26.08	26.18	25.53	1.5139	0.343724	0.572414	0.515872	1.95825	0.338329	0.064376	2.63285	1.55968	0.050229	0.116625	0.231006
C15	mmu-miR-155-3p	31.37	31.96	31.51	31.47	33.63	34.53	33.57	30.46	33.53	32.69	31.42	32.87	2.28849	0.769678	0.426922	0.639266	1.19274	0.815219	0.838892	3.00028	1.29853	0.254611	0.482665	0.795131
C16	mmu-miR-15a-5p	23.84	24.33	23	24.51	28.9	25.39	24.46	22.61	26.96	23.99	23.51	26.29	0.706741	0.285832	1.76786	0.503996	2.45592	0.088335	0.043662	2.53433	3.11294	0.649519	0.146647	3.10996
C17	mmu-miR-15b-5p	21.08	21.35	20.93	21.13	26.2	23.84	22.09	19.61	23.67	21.72	20.17	22.46	1.10262	0.419336	1.0435	0.428435	4.97807	1.26317	0.494168	2.12175	2.22789	0.339482	0.102191	0.926056
C18	mmu-miR-16-5p	17.52	17.51	17.11	17.45	21.51	18.93	17.94	16.14	19.64	17.96	17.33	18.52	0.426017	0.238886	0.734898	0.345058	3.49355	0.425751	0.435496	1.83909	1.59265	0.073323	0.074478	1.22283
C19	mmu-miR-17-5p	22.61	23.47	22.66	23.61	28.34	24.95	23.82	21.91	25.87	23.29	22.66	25.13	1.39219	0.268673	0.802652	0.465539	3.01161	0.289259	0.274871	2.11245	2.464	0.307728	0.256344	2.41614
C20	mmu-miR-181a-5p	23.46	23.74	23.07	23.77	27.79	25.41	24.29	22.52	26.74	23.9	23.19	26.08	0.946791	0.279275	0.963416	0.467578	2.75166	0.530342	0.156577	1.93859	2.86866	0.144915	0.025403	3.09006
C21	mmu-miR-181b-5p	24.82	24.76	24.12	24.63	29.29	27.58	25.36	22.75	26.44	25.98	24.19	25.21	0.73429	0.43983	0.983558	0.496167	3.9884	1.30888	0.28599	3.5761	1.69233	0.704945	0.027135	0.313053
C22	mmu-miR-181c-5p	24.39	24.63	23.9	24.61	29.04	26.12	25.18	23.24	27.39	24.68	24.06	26.92	0.737624	0.296885	0.864907	0.487744	2.9282	0.452774	0.125369	2.19451	2.82012	0.336595	0.16339	2.86551
C23	mmu-miR-181d-5p	24.43	24.46	23.97	24.41	27.75	27.65	25.21	22.17	26.21	25.55	24.09	25.04	0.642078	0.438388	0.877506	0.541651	2.95858	1.19845	0.265637	3.82703	1.59536	0.530008	0.02829	0.351543
C24	mmu-miR-182-5p	28.23	30.83	30.98	29.89	34.3	30.04	31.97	26.16	32.22	28.87	31.93	31.35	3.89739	0.580801	2.27176	0.892055	0.215007	0.646093	0.273964	4.59362	3.02567	0.215929	0.487861	3.19843
D01	mmu-miR-182-3p	34.01	35	34.82	35	35	34.41	35	29.54	34.91	34.65	35	35	1.71819	0	0.318697	0	0	0.516941	0	5.60981	0.162235	0.114893	0	0
D02	mmu-miR-183-5p	27.26	28.99	28.75	28.08	33.69	28.86	31.1	25.19	29.9	27.52	29.97	29.93	2.94473	0.339331	1.95086	0.730946	1.39806	0.79008	0.334452	4.21912	2.28981	0.320429	0.153575	1.6872
D03	mmu-miR-183-3p	31.45	32.44	31.99	31.74	35	32.46	32.8	29.17	33.87	31.97	33.11	33.5	2.29107	0.382945	1.04773	0.819225	0	0.696778	0.807899	4.92022	1.96357	0.648942	0.754019	1.37455
D04	mmu-miR-184-3p	32.03	31.26	30.88	30.73	33.72	33.35	32.96	28.17	32.21	31.87	30.94	31.51	1.20202	0.396053	0.832518	0.612123	1.4697	1.36171	0.5967	3.95684	0.904325	0.849282	0.230363	0.524658
D05	mmu-miR-185-5p	24.15	23.89	23.48	23.51	27.54	25.71	25.04	22.46	26.26	23.91	23.26	25.74	0.304083	0.384469	0.511454	0.465061	2.98955	0.782264	0.046715	1.87512	2.07201	0.028868	0.05658	1.8819
D06	mmu-miR-186-5p	25.47	25.02	24.94	24.33	28.13	27.11	25.87	22.84	26.45	25.36	25.05	25.45	0.780257	0.506609	0.676004	0.539654	3.57991	0.74447	0.345308	2.27195	1.78518	0.058312	0.054271	0.522238
D07	mmu-miR-187-3p	28.68	29.66	28.9	29.29	33.7	30.17	30.68	25.9	31.78	29.24	29.77	31.12	2.54197	0.338284	0.773397	0.628871	1.37045	0.152717	0.041004	4.09018	2.50506	0.460726	0.199186	2.38376
D08	mmu-miR-18a-5p	26.1	27.06	25.92	27.23	32.16	28.59	27.23	25.18	29.2	26.67	26.02	28.17	1.19407	0.308766	1.26884	0.547239	2.80354	0.321853	0.246058	2.12225	2.37786	0.37701	0.242487	2.09564
D09	mmu-miR-190a-5p	29.51	30.93	31.08	29.98	32.74	31.3	31.82	28.51	33.11	30.44	31.73	32.1	3.24502	0.373814	0.894754	0.606379	1.95823	0.228537	0.372309	2.68025	2.36373	0.026558	0.383938	2.52397
D10	mmu-miR-191-5p	20.4	20.69	20.41	20.64	24.56	22.76	21.36	19.34	22.98	21.37	19.98	22.19	0.769247	0.361904	0.584456	0.420519	3.46522	0.7011	0.36333	1.73091	1.54273	0.305996	0.099882	1.46463
D11	mmu-miR-192-5p	24.65	24.62	24.37	24	30.4	26.33	25.31	22.21	26.95	25	24.19	26.16	0.610604	0.427102	0.533108	0.475664	5.08303	0.863206	0.417041	2.32488	1.67752	0.032909	0.035796	1.45207
D12	mmu-miR-192-3p	31.56	31.87	31.31	31.17	33.69	32.66	32.69	28.34	33.75	31.53	31.4	32.89	1.59732	0.401448	0.984102	0.748254	1.1395	2.03051	0.132429	4.1963	2.16853	0.500563	0.173782	1.83196
D13	mmu-miR-193a-3p	28.03	28.36	27.99	28	31.24	28.72	29.05	25.89	29.87	28.11	28.93	29.06	1.52136	0.326433	0.698387	0.624052	1.3465	0.176704	0.076696	3.12989	1.57934	0.108542	0.088335	1.5362
D14	mmu-miR-193b-3p	31.24	32.53	31.75	32.34	35	33.38	33.09	30.06	33.6	31.78	33.59	33.5	3.22813	0.382989	0.183475	0.682517	0	0.155143	0.074485	4.75729	1.93848	0.685315	0.539823	1.34807
D15	mmu-miR-194-5p	22.74	23.02	22.53	22.79	27.72	24.59	23.7	21.1	25.62	23.28	22.38	24.81	0.554939	0.304511	0.435252	0.448853	3.49941	0.750218	0.325134	1.78854	2.12259	0.079674	0.065818	2.18656
D16	mmu-miR-195a-5p	18.95	19.19	18.54	19.19	23.85	20.76	19.63	17.38	21.01	19.12	18.7	20.22	0.776883	0.323302	0.521679	0.388953	3.63065	0.279303	0.399635	2.22506	1.81635	0.155307	0.428971	1.01995
D17	mmu-miR-196a-5p	35	34.53	35	31.17	32.47	29.5	33.01	25.49	34.24	33.36	35	34.44	0	0.415453	0	1.72634	0.438651	1.63879	2.15198	7.05238	1.31636	1.10678	0	0.966484
D18	mmu-miR-196b-5p	34.37	33.96	34.4	31.09	32.59	31.79	32.12	27.15	34.26	33.92	35	34.57	1.09408	0.422532	1.03981	1.14207	0.107519	2.02474	1.63892	6.47797	0.818518	0.935307	0	0.752287
D19	mmu-miR-196b-3p	34.48	34.93	35	35	35	35	34.12	27.9	35	34.72	34.67	35	0.904708	0.120089	0.005196	0	0	0	0.911757	6.15283	0	0.487284	0.289252	0
D20	mmu-miR-199b-3p	26.55	29.77	29.18	29.63	34.21	28.99	29.95	26.57	28.99	28.64	29.68	28.98	3.99826	0.545718	1.01125	0.763121	0.37949	0.681853	0.421426	2.62412	0.880109	0.458416	0.136832	0.956853
D21	mmu-miR-199a-5p	31.21	34.94	34.53	34.69	35	33.5	35	29.15	34.73	34.46	35	33.72	4.78912	0.055896	0.807713	0.271342	0	0.222617	0	5.56764	0.47054	0.47054	0	1.14389
D22	mmu-miR-199b-5p	31.87	35	34.48	33.76	35	31.47	32.96	28.13	34.47	34.15	34.99	34.7	5.41439	0	0.872208	1.11385	0	0.737521	0.673562	6.19153	0.669316	0.739586	0.020207	0.521925
D23	mmu-miR-19a-3p	22.97	24.77	23.53	25.2	30.5	26.12	25.11	23.29	27.42	23.94	23.95	26.69	2.60721	0.326001	1.21711	0.498893	2.87485	0.164292	0.142945	2.18454	3.53267	0.717646	0.386247	3.34111
D24	mmu-miR-19b-3p	22.92	24.73	23.54	25.1	30.75	25.95	25.09	23.26	27.49	23.98	24.01	26.77	2.65449	0.327522	1.2347	0.504645	3.2597	0.117013	0.147412	2.21201	3.57492	0.697439	0.408764	3.4379
E01	mmu-miR-1a-3p	30.11	33.24	33.08	33.34	34.64	33.43	33.41	29.01	32.55	32.13	33.74	32.67	4.81357	0.421113	0.293722	0.702944	0.620074	0.852477	0.173371	3.66995	0.842082	0.46188	0.475737	0.709665
E02	mmu-miR-200a-3p	23.48	25.42	25.47	24.51	32.09	24.29	28.03	22.57	26.78	22.77	27.32	26	4.43112	0.65254	2.93456	0.786444	2.48023	0.413623	0.040336	2.04804	3.50508	0.061199	0.506914	2.66351
E03	mmu-miR-200b-3p	21.27	23	23.67	21.94	28.33	22.67	26.33	19.94	24.29	20.95	25.32	23.74	3.77258	0.464106	3.19569	0.507695	2.59479	0.422827	0.244848	2.17876	2.74984	0.295603	0.289252	2.1302
E04	mmu-miR-200c-3p	22.13	23.87	24.51	22.82	28.1	23.61	26.68	20.84	24.95	22.25	25.94	24.31	3.54774	0.467851	2.78653	0.552931	1.78483	0.594894	0.173275	2.50872	2.2946	0.109119	0.184175	1.82588
E05	mmu-miR-203-3p	26.9	29.73	30.1	28.77	34.22	28.78	31.51	26	30.76	27.3	31.25	30.19	4.59596	0.692879	2.53084	0.815239	1.00741	0.309015	0.03747	2.97495	2.92025	0.341791	0.62527	2.80344
E06	mmu-miR-204-5p	32.3	33.77	34.01	31.74	34.99	32.26	33.67	28.48	33.96	32.27	34.17	34.02	2.73731	0.433013	1.71473	1.07765	0.023671	1.5515	1.16364	6.08706	1.80422	0.687624	0.679541	0.922212
E07	mmu-miR-204-3p	35	35	34.23	34.49	35	35	34.65	29.67	34.98	34.95	35	35	0	0	0.697694	0.558011	0	0	0.40959	5.71145	0.040992	0.040992	0	0
E08	mmu-miR-205-5p	27.21	29.28	28.88	28.76	34.17	29.57	29.98	25.04	31.09	27.52	30.59	30.9	3.92128	0.574217	2.31321	0.619088	0.902585	0.116323	0.148662	4.02514	3.76386	0.253457	0.28752	3.74022
E09	mmu-miR-206-3p	34.37	35	35	34.02	35	34.22	34.72	29.09	34.59	34.18	35	35	1.09639	0	0	0.855066	0	1.08636	0.361108	6.02612	0.711873	0.711873	0	0
E10	mmu-miR-206-5p	35	35	35	35	35	33.39	35	26.8	35	35	35	35	0	0	0	0	0	1.39401	0	7.10308	0	0	0	0
E11	mmu-miR-207	30.96	31.91	31.85	31.22	33.92	31.57	31.16	28.03	32.63	31.21	31.59	32.76	1.39299	0.387531	0.142902	0.820327	0.940133	0.393838	0.687448	6.30352	1.64531	0.474582	0.708409	1.28009
E12	mmu-miR-20a-5p	22.27	23.17	22.2	23.45	28.47	24.8	23.44	21.79	25.62	22.95	22.32	24.76	1.31871	0.264462	1.04221	0.459239	5.65838	0.167539	0.242523	1.984	2.48315	0.232095	0.224589	2.48112
E13	mmu-miR-20b-5p	23.86	24.74	23.83	24.86	29.65	26.2	25.12	22.8	26.83	24.37	23.78	26.17	1.26776	0.295002	0.575267	0.49403	4.63055	0.298955	0.292428	2.44438	2.37908	0.447446	0.503449	2.0525
E14	mmu-miR-21a-5p	15.1	14.65	14.73	14.31	18.43	16.59	15.63	12.64	16.68	15.53	14.62	16.07	0.398274	0.370677	0.20292	0.411532	4.14834	0.617675	0.224714	2.40778	0.912233	0.161081	0.036373	0.986909
E15	mmu-miR-21a-3p	29.28	29.12	28.1	28.72	32.92	30.15	30.19	26.99	30.65	29.08	30.07	30.92	1.61096	0.413188	0.964667	0.567929	1.71413	0.299099	0.613495	3.3599	2.19701	0.565803	0.369504	1.89353
E16	mmu-miR-210-3p	28.31	28.52	28.52	27.06	30.54	27.4	28.85	23.28	30.08	27.91	29.29	29.8	1.69644	0.391422	0.420646	1.03317	1.26405	1.63469	0.445738	5.14744	1.83563	0.206691	0.423198	1.55243
E17	mmu-miR-211-5p	32.56	33.18	32.71	31.81	34.99	33.26	32.81	29.18	34.31	32.83	35	34.32	2.2761	0.55591	1.10673	0.815372	0.016166	1.40019	0.73747	5.88129	1.17385	0.218816	0	0.589398
E18	mmu-miR-214-3p	30.75	33.62	32.5	32.44	34.26	30.23	31.41	26.65	31.56	30.4	32.67	32.17	4.5939	0.714545	1.42512	1.86922	1.27479	1.45844	0.063705	5.72752	1.63525	0.437054	0.141451	1.04419
E19	mmu-miR-215-5p	30.41	31.53	31.92	29.88	33.63	30.91	33.32	26.28	33.63	30.4	33.23	33.08	2.73866	0.368088	2.06047	0.788352	1.18583	1.09081	0.800935	4.7366	2.37637	0.832539	0.25057	1.83199
E20	mmu-miR-216a-5p	34.4	35	35	33.75	35	33.83	34.56	30.53	35	35	35	35	1.04154	0	0	1.08121	0.002309	1.21625	0.604931	5.34726	0	0	0	0
E21	mmu-miR-217-5p	34.09	34.41	34.54	35	35	32.89	34.08	30.03	34.31	32.93	34.44	35	1.57212	0.516306	0.372947	0	0	0.991133	0.516494	5.7639	1.20204	0.025403	0.480933	0
E22	mmu-miR-217-3p	34.99	35	34.65	34.78	35	34.5	34.5	25.93	34.93	34.86	35	35	0.021362	0	0.598135	0.190726	0	0.85852	0.669958	9.43409	0.123553	0.123553	0	0
E23	mmu-miR-218-5p	29.44	31.78	31.9	30.65	35	30.43	33.77	27.56	31.9	29.22	33.66	31.67	4.9705	0.737026	3.29592	0.964318	0	0.486377	0.385475	2.89559	2.13515	0.663375	0.301377	2.18929
E24	mmu-miR-22-3p	21.89	22.91	21.62	23.19	28.67	24.16	23.25	22.1	25.52	22.25	22.13	24.81	1.9652	0.279557	1.48656	0.470122	3.39351	0.141818	0.058654	1.48536	3.28348	0.674345	0.224012	3.05405
F01	mmu-miR-22-5p	25.2	25.78	24.91	26.05	30.37	27.94	26.32	24.69	28.33	26.18	24.76	27.4	0.618737	0.300162	1.18761	0.510777	2.87083	0.588478	0.154937	1.85436	2.25646	0.700326	0.138564	2.33326
F02	mmu-miR-221-3p	25.84	25.7	25.54	25.52	28.8	27.93	26.68	23.79	27.7	26.49	25.54	26.64	0.668496	0.419705	0.211026	0.517297	2.38845	0.68073	0.44206	2.66438	1.46838	0.269045	0.077942	0.742973
F03	mmu-miR-221-5p	28.68	29.5	29.39	29.3	32.6	31.69	30.75	27.56	32.15	30.34	29.59	30.94	1.89522	0.448346	0.375468	0.577621	2.30041	0.66275	0.539669	3.47841	1.91231	0.412805	0.233827	1.33566
F04	mmu-miR-222-3p	24.58	25.35	25.05	25.28	29.64	27.53	26.92	23.84	27.71	25.52	25.2	27	1.43279	0.305291	0.36579	0.511215	2.52793	0.542595	0.11185	2.70487	2.10715	0.397794	0.229785	1.95596
F05	mmu-miR-222-5p	32.56	33.19	32.53	32.81	35	34.13	32.78	28.97	34.08	32.81	32.4	33.24	0.786291	0.386713	0.846249	0.753598	0	0.821114	0.297377	5.0047	1.58944	0.969948	0.603331	1.53278
F06	mmu-miR-223-3p	19.83	18.24	18.19	18.01	22.21	19.69	18.93	16.19	20.39	18.65	18	19.59	2.71641	0.289138	0.173174	0.353374	3.59157	0.709332	0.436552	1.88407	1.49245	0.03926	0.082561	1.47145
F07	mmu-miR-224-5p	26.87	29.07	30.07	28.11	33.65	28.53	31.65	26.01	30.21	26.48	31.29	29.58	3.99296	0.713617	3.09146	0.651437	1.53056	0.053451	0.217069	2.98894	3.29615	0.131636	0.140873	2.65657
F08	mmu-miR-23a-3p	17.73	17.47	17.33	17.3	20.27	19.6	18.62	16.09	19.17	18.3	17.35	18.58	0.677883	0.352641	0.159519	0.417587	2.66514	0.659366	0.062748	1.95755	1.07611	0.56003	0.054848	0.750577
F09	mmu-miR-23b-3p	19.79	19.9	19.94	19.54	22.8	22.01	21.23	18.67	21.76	20.56	19.97	21.12	0.734198	0.391464	0.142001	0.445001	2.89324	0.766947	0.135297	2.01822	1.18365	0.175514	0.029445	0.80926
F10	mmu-miR-23b-5p	31.17	30.92	30.71	30.3	28.93	33.27	31.26	28.83	32.31	27.56	30.53	31.51	0.633404	0.523086	0.05693	0.605049	2.80474	1.75695	0.536196	3.06413	1.11196	6.80523	0.672036	0.449361
F11	mmu-miR-24-3p	18.69	18.92	18.43	18.97	23.2	20.37	19.57	17.86	21.05	19.2	18.36	20.48	0.484397	0.238383	0.496507	0.373518	3.15571	0.306033	0.138392	1.60882	1.90077	0.406455	0.137987	1.94532
F12	mmu-miR-25-3p	22.01	22.03	21.89	21.55	25.65	24.14	24.27	20.11	23.79	22.3	21.19	22.93	0.848929	0.48279	0.57818	0.435951	4.04268	1.13227	0.3342	2.04382	1.66174	0.012124	0.040992	0.599903
F13	mmu-miR-26a-5p	18.8	19.6	19.5	19.44	25.13	21.42	20.6	17.97	21.66	20.05	19.38	20.98	1.59632	0.310772	0.012897	0.404794	8.55042	0.545772	0.243681	2.07265	1.3753	0.038682	0.088335	1.35541
F14	mmu-miR-26b-5p	18.86	19.28	19.37	18.99	26.22	21.77	20.63	17.42	21.22	20.01	19.21	20.83	1.60763	0.552089	0.504062	0.581698	7.0874	0.434623	0.237184	2.36403	1.09432	0.079674	0.396062	0.773324
F15	mmu-miR-27a-3p	19.03	19.61	18.92	19.62	25.78	20.83	20.25	18	21.95	19.57	19.18	21.08	1.04571	0.227726	0.529544	0.384125	4.51511	0.220919	0.292436	1.78125	2.22348	0.324471	0.166277	2.05462
F16	mmu-miR-27b-3p	20.66	21.03	20.58	20.99	25.64	22.81	21.79	19.12	23.6	21.36	20.59	22.39	0.841371	0.300282	0.599147	0.441839	3.83471	0.238257	0.545592	2.29566	2.29838	0.491325	0.159349	1.5569
F17	mmu-miR-27b-5p	28.22	28.52	28.55	28.15	31.04	30.36	29.23	25.34	30.2	28.63	28.17	29.58	0.419436	0.374503	0.432216	0.562936	3.43282	1.08875	0.309878	3.34679	1.51046	0.303109	0.343523	1.28327
F18	mmu-miR-28c	24.54	24.82	24.39	24.26	28.68	26.24	25.65	23.22	27.26	25.1	24.13	26.86	1.10007	0.409612	0.696539	0.481045	3.4185	0.952579	0.058026	2.05909	2.19898	0.30946	0.054848	2.11881
F19	mmu-miR-292a-3p	35	34.96	35	35	34.56	35	34.24	27.1	35	35	35	35	0	0.062931	0	0	0.389681	0	0.856253	6.83867	0	0	0	0
F20	mmu-miR-295-3p	35	35	35	35	35	34.72	35	30.05	34.64	34.27	35	35	0	0	0	0	0	0.251388	0	5.1583	0.631044	0.631044	0	0
F21	mmu-miR-298-5p	32.81	33.34	33.03	32.39	34.8	32.53	32.74	28.42	33.94	33.05	34.98	33.63	1.22661	0.420812	0.596996	0.846268	0.353916	0.175192	0.254327	5.01367	0.967399	0.109697	0.018475	1.28526
F22	mmu-miR-29a-3p	19.3	20.26	19.16	20.5	25.27	21.26	20.66	19.11	22.66	19.84	19.9	21.95	1.57944	0.283773	0.919296	0.438918	2.28467	0.237887	0.105263	1.8923	2.88715	0.608527	0.098727	2.89357
F23	mmu-miR-29b-3p	22.74	22.91	22.61	22.57	27.4	24.05	23.69	21.15	25.81	23.21	23.45	25	1.43327	0.344022	0.534079	0.457489	3.99528	0.070316	0.392459	1.71309	2.14603	0.301954	0.002309	2.18355
F24	mmu-miR-29c-3p	19.31	20.26	19.24	20.49	25.43	21.47	20.92	19.24	22.76	20.1	19.95	22	1.50842	0.273244	0.814033	0.425517	2.55505	0.353934	0.043405	1.74639	2.75771	0.618919	0.215352	2.86096
G01	mmu-miR-301a-3p	25.94	27.57	26.43	27.68	32.17	28.2	27.66	25.21	30.71	26.93	27.09	29.43	2.56522	0.337586	1.25209	0.619013	1.94322	0.051936	0.608344	2.27116	3.51712	0.465344	0.440518	3.25473
G02	mmu-miR-302a-5p	35	35	35	34.63	34.96	34.69	35	28.09	31.84	28.68	35	35	0	0	0	0.344719	0.068705	0.535204	0	5.9883	5.47732	5.47732	0	0
G03	mmu-miR-302d-3p	34.57	33.73	34.13	31.18	33.75	29.95	32.35	24.95	33.98	32.8	34.66	34.39	0.748823	0.855623	0.675522	1.58364	1.08423	1.59885	1.397	8.20082	1.71721	1.38853	0.296758	1.04847
G04	mmu-miR-30a-5p	19.34	20.38	19.99	20.24	24.77	21.48	21.61	18.43	22.79	20.07	20.16	22.08	2.06972	0.236796	0.227663	0.405877	2.87638	0.453033	0.12995	2.15565	2.41504	0.018475	0.144338	2.30434
G05	mmu-miR-30b-5p	20.13	20.86	20.34	20.83	25.74	22.17	21.52	19.15	22.98	20.65	20.52	22.03	1.71802	0.23884	0.348873	0.412396	3.21785	0.438185	0.386317	1.93879	2.1329	0.207269	0.102768	1.81177
G06	mmu-miR-30b-3p	27.96	27.57	27.37	27.19	29.96	29.76	28.4	26.24	29.57	28.52	27.34	28.78	0.410342	0.460667	0.337577	0.537643	1.93543	0.94092	0.176102	2.5796	0.795369	0.224012	0.296758	1.03399
G07	mmu-miR-30c-5p	19.58	20.65	20.38	20.43	24.86	22.44	21.47	18.87	22.71	20.51	20.44	21.67	1.9604	0.256299	0.297973	0.400349	3.14681	0.977765	0.470171	2.03723	2.02522	0.071014	0.133368	1.39932
G08	mmu-miR-30d-5p	19.91	20.67	20.31	20.4	24.71	21.57	21.28	18.97	23.03	20.37	20.31	22.27	1.49499	0.246026	0.250078	0.430049	2.70193	0.606644	0.448656	1.77434	2.31629	0.0306	0.139141	2.16631
G09	mmu-miR-30e-5p	19.85	21.1	20.51	21.01	25.76	22.18	21.9	19.28	23.49	20.5	20.82	22.92	2.25449	0.245309	0.37213	0.417472	2.86797	0.295467	0.232393	2.02927	2.6658	0.035796	0.244797	2.46079
G10	mmu-miR-31-5p	25.84	29.22	28.91	28.95	29.74	28.6	31.24	26.67	29.94	27.68	30.46	29.27	5.03692	0.586166	1.37592	0.819795	3.70399	0.069907	0.381737	2.00147	1.95887	0.002887	0.44225	1.87001
G11	mmu-miR-31-3p	31.79	34.91	34.75	35	35	33.31	35	29.46	34.82	34.63	35	34.22	4.8508	0.159349	0.430126	0	0	0.577365	0	5.6774	0.319275	0.319275	0	0.755041
G12	mmu-miR-32-5p	29.27	29.52	28.84	28.57	32.07	30.61	30	26.24	31.88	29.79	29.69	31.48	1.59688	0.540219	1.31361	0.560451	2.39179	0.658622	0.036056	3.75126	1.83474	0.180133	0.378742	1.753
G13	mmu-miR-320-3p	24.37	24.15	23.89	24.03	26.52	26.54	25.12	21.71	25.74	25.05	24.06	24.75	0.303491	0.371395	0.406085	0.524267	1.8146	0.5554	0.170462	3.65004	1.23217	0.35507	0.027713	0.42543
G14	mmu-miR-322-5p	20.24	19.91	19.71	19.51	25.55	21.26	20.9	18.47	22.54	20.58	19.59	21.88	0.402563	0.417952	0.197233	0.383415	5.429	0.655043	0.289493	1.86176	1.69148	0.101614	0.001155	1.73394
G15	mmu-miR-324-5p	25.21	25.04	24.66	24.68	29.01	26.45	25.74	23.11	26.87	25.09	24.89	26.3	0.640709	0.341049	0.489813	0.483824	5.19136	0.458275	0.151447	2.41842	1.62749	0.149534	0.048497	1.4905
G16	mmu-miR-326-3p	29.19	30.48	29.75	30.48	32.32	31.03	30.85	25.2	32.18	30.05	30.29	31.23	2.38664	0.349859	1.28966	0.663198	0.100803	0.162715	0.213474	5.86545	2.20713	0.695707	0.279438	1.68667
G17	mmu-miR-328-3p	25.84	26.44	25.45	26.53	28.78	28.11	26.4	24.02	28.53	26.75	25.4	27.77	0.869246	0.378437	1.70743	0.544331	1.2253	0.692221	0.339854	3.23024	2.11191	1.13334	0.273664	1.59528
G18	mmu-miR-33-5p	30.17	30.69	29.61	30.41	32.85	32.2	31.26	27.91	33.69	31.37	31.47	32.19	2.99487	0.441484	1.82218	0.6035	1.32539	0.103732	0.185599	4.49972	2.26726	0.508646	0.096995	2.44709
G19	mmu-miR-330-5p	28.74	29.5	28.93	29.26	33.73	30.99	30.49	27.68	32.02	29.16	29.52	31.41	1.19168	0.336055	0.928568	0.573312	2.20606	0.180578	0.041016	2.48228	2.76815	0.296758	0.0306	2.72546
G20	mmu-miR-335-5p	31.2	34.05	34.33	32.61	34.99	33.25	34.17	28.86	34.64	34	33.9	34.46	4.98244	0.492197	0.886905	0.91017	0.017321	0.918299	1.04301	4.48928	0.615455	0.107387	0.123553	0.566323
G21	mmu-miR-338-3p	25.46	25.06	24.72	24.61	30.05	27.01	26.16	23.46	27.72	25.37	24.72	26.9	0.452091	0.402199	0.705477	0.490859	4.6523	0.842782	0.214651	2.19404	2.21489	0.366617	0.016743	1.90462
G22	mmu-miR-339-5p	24.49	24.53	23.8	24.59	29.26	26.36	25.06	23.17	26.82	24.33	24.06	26.04	0.080158	0.292372	0.750694	0.481527	3.11065	0.460266	0.284001	1.60888	2.40076	0.473427	0.280015	2.11116
G23	mmu-miR-342-3p	22.29	20.8	20.13	20.95	25.55	23.88	21.27	19.27	23.11	21.53	19.31	21.88	3.20722	0.394028	0.981486	0.443455	4.06517	1.32465	0.529582	1.7194	1.86909	0.457261	0.201495	1.03144
G24	mmu-miR-345-5p	27.97	29.29	28.8	28.21	33.02	28.42	30.05	24.74	30.84	27.54	29.94	30.86	2.97186	0.363452	1.51792	0.840831	1.39027	0.679296	0.095504	4.67555	3.17232	0.017898	0.186484	2.74117
H01	mmu-miR-346-5p	32.42	31.92	31.95	30.57	32.29	29.16	31.64	26.81	31.71	30.57	34.58	33.15	1.52875	0.391858	0.617224	1.13325	1.24899	0.077294	0.199346	5.66253	2.88381	0.14607	0.363153	1.62733
H02	mmu-miR-34a-5p	21.63	21.13	20.01	21.61	26.03	23.14	21.62	20.23	23.89	21.31	20.25	23.24	1.14504	0.241054	1.29164	0.432586	2.98044	0.13788	0.026407	2.03133	2.85399	0.828498	0.127017	2.90385
H03	mmu-miR-34c-5p	24.2	25.84	25.73	24.99	32.45	24.05	29.21	21.36	29.24	22.51	29.44	28.52	4.86724	0.911469	3.2056	1.04666	1.18218	0.586475	0.0925	2.05093	6.03231	0.164545	0.977454	5.73619
H04	mmu-miR-34c-3p	25.43	26.57	27.08	25.48	32.92	25.25	30.2	22.16	27.62	23	29.89	27.13	3.22782	0.852692	4.32495	0.857752	1.09311	0.571166	0.144777	2.74675	4.09466	0.19168	0.937039	3.13437
H05	mmu-miR-375-3p	25.29	26.48	27.1	25.48	31.35	26.23	29.41	22.11	27.78	24.09	29.31	26.89	3.45533	0.562542	3.48922	0.650731	1.11166	0.692984	0.30789	3.63306	3.28629	0.025981	0.509223	2.10069
H06	mmu-miR-376b-3p	32.68	34.91	34.8	35	35	35	35	28.73	34.89	34.58	35	34.84	3.62645	0.155307	0.348142	0	0	0	0	5.43151	0.19399	0.147224	0	0.271355
H07	mmu-miR-376c-3p	31.82	34.61	33.34	35	32.4	34.41	32.87	29.73	34.07	32.72	35	34.14	4.80165	0.394362	1.50203	0	2.24983	0.601945	0.588716	4.28885	1.36585	0.381629	0	0.870262
H08	mmu-miR-378a-3p	22.77	22.07	21.78	21.61	23.28	24.07	23.11	20.53	24.08	22.38	21.55	23.63	0.761814	0.435431	0.434661	0.455659	1.00176	0.820054	0.056616	2.38573	1.4902	0.012124	0.004619	1.27606
H09	mmu-miR-378a-5p	27.21	27.4	26.31	27.24	29.54	28.67	27.65	24.42	29.82	27.15	26.33	29.04	0.22346	0.323149	1.21301	0.624406	0.192376	1.00671	0.238661	3.47421	2.6492	0.598712	0.269623	2.37746
H10	mmu-miR-381-3p	33.8	34.44	33.86	35	33.7	32.31	34.76	29.15	34.63	34.39	34.89	35	2.08077	0.494302	1.00451	0	1.12914	0.61157	0.28053	4.12636	0.475525	0.524234	0.093531	0
H11	mmu-miR-383-5p	32.26	32.93	33.18	31.5	33.9	31.26	31.76	26.23	32.95	31.83	32.59	33.75	1.97005	0.436031	0.543996	1.13358	0.155232	1.02544	0.815811	5.98048	1.90742	1.04674	0.905863	1.08465
H12	mmu-miR-409-3p	33.1	34.84	34.22	32.77	34.99	33.45	33.72	28.02	33.84	32.38	34.37	35	3.29898	0.233584	0.703784	0.907141	0.018475	0.926319	1.05173	7.04129	2.01495	1.50284	0.000577	0
H13	mmu-miR-423-5p	25.26	24.66	24.09	24.34	27.88	27	25.62	22.79	25.72	24.82	24.08	25.05	1.16892	0.411501	0.713417	0.493596	2.53278	1.01257	0.07502	2.79127	1.44973	0.418002	0.019053	0.310329
H14	mmu-miR-425-5p	24.48	25.26	24.28	25.28	30.58	26.51	25.7	23.52	27.8	24.72	24.48	26.9	1.01085	0.288308	1.05849	0.525131	3.2197	0.452832	0.293481	1.78279	2.92778	0.488438	0.184752	2.56514
H15	mmu-miR-429-3p	23.88	25.49	25.56	24.95	30.33	25.1	27.88	28.35	27.07	23.11	27.32	26.48	3.4079	0.624308	2.76512	0.649642	0.45695	0.166721	0.089437	5.75912	3.4867	0.060622	0.33775	2.98921
H16	mmu-miR-431-5p	32.31	32.8	33.04	31.19	33.99	32.06	31.74	27.3	33.38	31.62	33.45	34.03	2.01556	0.711605	0.921088	0.854872	0.843198	1.07395	1.27454	6.63246	1.94288	0.770763	0.896625	0.869632
H17	mmu-miR-433-3p	31.44	31.19	31.57	29.15	31.41	29.39	30.1	25.4	31.63	29.59	31.74	32.77	2.04786	0.811773	1.33845	0.956169	0.222657	1.06621	1.53439	6.17544	2.81778	2.0698	1.36832	0.859258
H18	mmu-miR-451a	26.5	27.53	26.43	28.13	33.21	27.02	27.32	25.11	24.97	25.61	27.67	24.85	2.0555	0.466904	0.434493	0.60007	1.50506	1.84409	0.26087	2.70047	2.04874	2.67833	0.4053	1.29521
H19	mmu-miR-467e-5p	29.68	29.93	29.62	29.76	32.34	33.28	31.35	27.78	32.82	30.37	30.31	32	0.960724	0.413178	0.353548	0.599347	2.30349	1.54657	0.150879	2.28141	2.29065	0.226899	0.060622	2.29807
H20	mmu-miR-484	22.88	23.26	22.39	23.64	28.63	25.57	23.58	21.93	26.03	23.49	22.41	25.1	0.450868	0.270057	0.976193	0.464932	3.51246	0.578189	0.438359	2.0065	2.68213	0.898357	0.159349	2.55698
H21	mmu-miR-485-5p	34.4	35	34.69	35	35	34.22	35	29.47	34.7	34.25	34.7	35	1.04443	0	0.539823	0	0	0.146603	0	5.65151	0.525389	0.274819	0.258076	0
H22	mmu-miR-493-3p	31.7	31.52	31.98	30.22	33.67	30.53	31.79	26.6	32.98	31.41	34.02	33.21	1.75039	0.406277	1.29214	0.890106	0.815787	0.767321	0.551719	6.09198	1.76421	0.606795	0.28117	1.68158
H23	mmu-miR-495-3p	32.12	33.45	33.68	32.27	35	32.59	34.26	29.14	34.1	33.4	34.3	33.84	2.44536	0.395932	1.13924	0.88285	0	0.525524	0.24023	4.43879	1.14495	1.02422	0.141451	1.00211
H24	mmu-miR-497a-5p	29.38	32.62	32.39	32.25	34.72	32.96	32.83	28.04	33.05	31.59	32.73	33.74	4.86704	0.375295	0.691505	0.63387	0.479201	1.13544	0.113958	6.13403	1.83312	0.383361	0.458993	1.34025
I01	mmu-miR-499-5p	33.69	34.82	33.96	34.02	35	34.87	35	29.83	34.8	34.59	35	34.96	2.16381	0.312924	1.03361	0.765003	0	0.224589	0	5.19021	0.354493	0.354493	0	0.066395
I02	mmu-miR-503-5p	26.38	26.23	25.68	26.02	30.21	27.26	26.63	24.14	28.88	26.38	25.62	28.23	0.735771	0.313243	0.969949	0.534693	2.88532	0.380421	0.176228	2.78537	2.38054	0.101036	0.001155	2.63893
I03	mmu-miR-503-3p	27.72	27.98	27.85	27.4	31.71	29.06	29.07	24.57	29.95	28.24	28.21	29.32	0.754118	0.377299	0.355346	0.578664	3.02388	0.901916	0.157599	4.43057	1.71678	0.469963	0.210155	1.44524
I04	mmu-miR-541-5p	30.91	31.43	31.08	30.2	33.73	29.76	30.73	26.33	32.06	30.81	31.07	32.72	1.43387	0.541266	0.765342	1.00779	1.73492	0.482743	0.186358	4.8071	1.85781	0.360267	0.813487	1.2566
I05	mmu-miR-574-3p	26.31	26.59	26.16	26.51	29.65	28.25	26.88	23.7	28.32	26.95	25.98	27.59	0.607928	0.39173	0.599462	0.520746	2.04778	0.266995	0.398222	3.10175	1.38236	0.35738	0.003464	1.14477
I06	mmu-miR-598-3p	29.8	30.56	30.24	29.89	31.46	32	31.29	28.27	32.78	30.48	30.96	32.57	1.7768	0.440416	0.40218	0.615388	0.130585	1.12836	0.256055	3.47146	2.55197	0.84755	0.11547	2.13909
I07	mmu-miR-652-3p	21.68	22.24	22.09	22.26	25.77	24.62	23.4	20.96	23.99	22.97	22.09	23.1	0.744987	0.304116	0.267418	0.471574	2.78049	0.663377	0.167216	2.38577	1.33129	0.647787	0.116047	0.895211
I08	mmu-miR-744-5p	23.79	24.02	24.15	23.24	26.19	25.84	25.26	22.04	25.49	24.41	24.01	24.83	1.07963	0.497944	0.326166	0.470379	2.52662	1.03196	0.179879	2.33087	1.18431	0.128749	0.048497	0.441217
I09	mmu-miR-7a-5p	23.37	23.2	23.04	22.71	27.12	25.58	24.57	21.64	25.05	23.76	22.76	24.44	0.715929	0.509919	0.302462	0.527248	3.88078	0.832188	0.072381	2.19489	1.2691	0.134523	0.011547	0.737552
I10	mmu-miR-872-5p	24.21	24.86	25.13	23.8	29.46	25.28	27.2	22.95	27.37	23.83	25.92	26.69	2.07031	0.283592	2.03153	0.495189	2.95122	0.750284	0.147336	1.88366	2.84244	0.494789	0.054848	2.47266
I11	mmu-miR-880-3p	35	34.76	35	32.68	34.03	30.06	34.87	27.75	34.42	33.83	35	34.55	0	0.328871	0	1.83415	0.84045	0.926974	0.232095	5.89154	1.01209	1.01209	0	0.777113
I12	mmu-miR-9-5p	30.25	30.02	30.47	29.6	32.32	32.32	31.91	26.85	32.25	31.19	30.18	30.57	0.215224	0.450083	0.322103	0.604778	2.165	0.655871	0.543737	3.17745	2.14424	0.230363	0.072169	0.35919
I13	mmu-miR-92a-3p	22.84	23.57	23.02	23.44	29.38	25.84	24.87	21.45	25.3	23.2	23.09	24.07	0.82687	0.285116	0.425501	0.460197	4.13936	1.09441	0.324287	2.99414	2.58477	0.511532	0.179556	0.769465
I14	mmu-miR-93-5p	22.32	22.34	21.6	22.37	26.5	23.9	22.92	21.06	24.87	22.5	21.82	24.25	0.215843	0.262873	0.906512	0.440829	2.72158	0.513685	0.076742	1.91396	2.40639	0.352184	0.108542	2.50954
I15	mmu-miR-96-5p	29.98	32.81	33.43	35	35	32.98	33.45	29.59	34.04	32.02	35	33.1	4.03846	0.465573	1.52237	0	0	1.02208	0.581768	3.55952	1.6645	0.170896	0	1.75497
I16	mmu-miR-98-5p	23.47	23.69	23.69	23.41	28.24	26.28	25.22	21.79	25.58	24.52	23.51	24.75	1.02314	0.463254	0.182138	0.549587	4.24528	0.724437	0.178352	3.08664	1.28363	0.25057	0.025403	0.612701
I17	mmu-miR-99a-5p	24.97	27.97	27.24	27.8	33.36	27.41	28.96	25.66	29.16	25.72	28.29	29.12	4.67408	0.589563	1.40414	0.741513	0.94739	0.305239	0.251699	1.59123	3.56474	0.302532	0.581392	3.30999
I18	mmu-miR-127-3p	29.77	31.07	31.3	29.45	31.45	30	30.52	25.54	31.38	30.21	31.74	32.15	3.53756	0.585957	0.954507	0.960943	0.312438	1.36248	0.902199	6.07395	1.86054	1.58483	1.04212	0.675115
I19	mmu-miR-296-3p	31.13	31.29	31.12	30.16	32.93	30.27	31.84	26.55	31.64	30.43	32.42	32.46	0.961214	0.38034	0.983892	0.785068	0.110509	0.127681	0.436044	5.44804	2.1114	0.251147	0.91741	1.45076
I20	mmu-miR-30c-1-3p	32.38	31.35	30.93	30.27	32.94	32.34	32.34	29.24	33.72	32.39	32.09	32.85	0.198561	0.601071	1.37516	0.799296	1.97678	2.13723	0.910262	4.21184	1.57141	0.733812	0.054848	1.17996
I21	mmu-miR-34b-3p	25.07	26.39	26.66	25.45	33.78	25.35	29.5	21.32	27.54	22.87	30.44	26.39	3.02566	0.932829	4.0408	0.86731	1.7169	0.739785	0.338249	3.69951	4.49718	0.523079	1.08484	2.7223
I22	mmu-miR-367-3p	35	35	35	35	35	34.77	32.93	29.82	35	35	35	35	0	0	0	0	0	0.205303	0.075633	4.4871	0	0	0	0
I23	mmu-miR-677-3p	23.51	23.62	22.96	23.5	27.99	24.43	23.68	22.02	25.62	23.71	22.93	25.21	0.117605	0.281395	0.851707	0.531045	2.95311	0.525692	0.182571	2.007	2.12121	0.381629	0.143183	2.21985
I24	mmu-miR-709	25.58	25.76	25.94	24.65	27.14	24.93	26.72	21.9	25.98	24.87	26.64	26.43	1.23846	0.302981	1.34402	0.619041	0.116629	0.193345	0.249881	4.63343	1.27154	0.146647	0.064663	0.894484
J01	mmu-miR-714	26.75	26.16	26.58	24.96	28.7	25.1	27.44	22.64	27.39	24.59	28.47	27.19	1.73753	0.413391	1.66572	0.890818	0.546275	1.11635	0.079952	3.66758	2.41363	0.463612	0.493634	2.36252
J02	mmu-miR-762	31.17	31.37	31.37	30.3	32.94	30.76	32.05	26.95	32.32	30.89	32.07	32.22	0.774994	0.357493	0.9019	0.777404	0.328528	0.418918	0.134748	5.23158	1.60838	0.103923	1.06463	1.59999
J03	mmu-miR-1b-5p	32.55	33.16	33.23	30.56	32.38	32.93	34.46	28.99	34.27	33.11	32.59	33.72	1.17202	0.46419	1.65292	0.598713	2.26944	0.758635	0.301109	3.10913	0.750512	0.678964	0.090067	1.1929
J04	mmu-miR-212-3p	31.23	31.71	31.61	30.3	34.06	30.94	33.79	26.59	33.68	31.53	32.05	33.03	2.49871	0.38678	1.04538	0.885782	1.05731	1.07235	0.720071	5.23506	2.27938	0.831384	0.204382	1.74171
J05	mmu-miR-219a-1-3p	32.68	32.34	31.79	31.64	33.87	34.01	32.86	29.87	33.82	32.54	31.35	34.02	0.730763	0.637245	0.956673	0.62468	1.28886	0.945835	0.096241	4.09741	1.39129	0.450333	0.186484	0.851425
J06	mmu-miR-219a-5p	29.54	30.56	29.73	30.47	32.71	32.55	30.78	28.56	32.29	30.03	30.33	31.66	2.28518	0.357609	1.26674	0.618907	0.557993	0.997606	0.120442	2.09911	2.17631	0.4053	0.659334	1.86764
J07	mmu-miR-290a-3p	35	35	35	34.29	35	34.57	34.99	27.63	35	35	35	35	0	0	0	0.666246	0	0.37279	0.020207	6.38375	0	0	0	0
J08	mmu-miR-335-3p	32.16	34.46	34.24	32.64	32.22	31.51	33.14	25.95	34.15	32.5	34.66	34.4	4.06644	0.483364	0.299181	1.43417	2.9739	1.09135	0.928294	7.68086	1.47167	0.08487	0.295026	1.04385
J09	mmu-miR-338-5p	28.48	27.73	27.84	26.47	30.13	28.32	28.35	24.32	28.98	28.03	27.34	28.8	1.0013	0.62989	0.224146	0.593001	3.09421	1.35838	0.214539	4.0586	0.852728	0.03926	0.047343	0.66675
J10	mmu-miR-377-3p	33.81	34.81	35	35	35	35	35	28.9	35	35	35	35	2.06287	0.164044	0	0	0	0	0	5.28402	0	0	0	0
J11	mmu-miR-486b-5p	29.93	29.73	29.74	28.1	32.85	27.66	30.11	24.09	28.45	28.82	30	27.64	0.807951	0.464053	0.202806	1.29125	2.26683	1.65569	0.52215	5.62843	3.44384	0.794434	0.435899	2.61549
J12	mmu-miR-1187	27.24	27.35	27.58	26.64	30.11	28.37	28.76	24.88	27.91	26.27	28.32	28.38	0.79332	0.337713	1.38594	0.523631	1.40918	0.213711	0.202243	4.3131	1.78011	0.291562	0.524811	1.16682
J13	mmu-miR-1191a	28.9	29.08	28.73	28.47	32.04	30.54	30.1	26.12	31.65	29.27	28.39	31.04	0.845501	0.484351	0.496107	0.558903	2.33583	0.486906	0.310471	4.0027	2.3514	0.562917	0.072746	1.88408
J14	mmu-miR-1192	35	34.81	35	35	32.56	35	35	29.81	34.78	34.56	35	35	0	0.304851	0	0	2.11743	0	0	4.4923	0.37701	0.37701	0	0
J15	mmu-miR-1195	30.53	31.18	30.88	30	34.1	29.49	31.53	26.12	32.18	29.69	32.02	32.41	1.6568	0.356666	0.84856	1.10591	0.779918	0.789636	0.166458	5.49402	2.63466	0.327358	0.153575	2.11482
J16	mmu-miR-1196-5p	30.42	30.81	31.23	29.46	33.73	29.43	31.34	25.83	31.96	29.05	31.68	32.4	2.67857	0.355751	0.993824	1.0557	1.41134	1.13465	0.333458	5.34101	2.98843	0.038105	0.245951	2.41509
J17	mmu-miR-1224-5p	27.54	25.87	26.18	24.36	27.17	24.39	25.9	22.52	27.34	26.1	26.64	27.44	1.55187	0.554077	0.051798	0.82504	2.02201	0.82308	0.565797	4.43797	1.59951	0.783464	0.360267	1.2164
J18	mmu-miR-1249-3p	27.25	27.55	27.04	27.37	31.18	29.99	28.53	25.91	28.94	27.71	26.32	27.81	1.04148	0.472498	0.900556	0.547671	3.1123	0.861052	0.360034	2.58258	2.64459	1.27248	0.249415	0.48242
J19	mmu-miR-1298-5p	24.23	21.41	20.76	21.64	26.48	23.82	21.9	20.12	23.49	21.75	20.89	22.12	4.78775	0.247976	0.803406	0.429363	3.6538	0.851987	0.45719	1.97235	1.92761	0.352184	0.096417	1.21523
J20	mmu-miR-135a-1-3p	30.36	30.73	30.57	29.69	32.43	30.11	31.01	24.5	31.28	29.64	30.74	31.29	0.36477	0.365139	0.380398	0.925572	0.433643	1.07725	0.177096	6.82187	1.51936	0.179556	0.210155	0.856889
J21	mmu-miR-136-5p	32.6	35	35	33.61	35	32.79	33.58	27.11	34.33	33.2	35	34.5	4.14942	0	0	1.20897	0	1.19785	1.30657	7.44591	1.15586	0.352761	0	0.859097
J22	mmu-miR-154-5p	31.28	32.01	32.98	29.54	32.36	28.17	31.19	26.11	33.21	30.69	33.05	32.82	3.85895	0.486762	1.29304	1.61121	0.33723	1.67621	1.74687	5.74449	2.80004	1.21705	1.68759	2.05263
J23	mmu-miR-16-1-3p	29.34	29.11	28.15	29.1	33.17	30.22	29.21	26.24	30.66	29.34	29.14	29.92	0.110177	0.380525	0.977063	0.598928	2.03942	0.176024	0.227478	3.94522	1.3998	0.474582	0.035796	1.10305
J24	mmu-miR-188-3p	29.08	28.97	29.27	26.86	30.57	26.71	28.6	24	30.83	29.03	29.6	30.55	2.04006	0.722849	0.660641	1.05699	3.38864	1.25436	1.07001	4.64101	2.35083	1.52132	0.789238	1.20971
K01	mmu-miR-188-5p	26.55	26.41	26.04	25.35	29.5	26.53	27.62	23.32	28.86	26.71	26.14	28.66	0.333401	0.42117	0.54506	0.725557	2.46397	1.48321	0.12413	3.91457	2.35097	0.40299	0.040992	2.22745
K02	mmu-miR-1895	29.17	28.39	28.5	27.2	30.48	28.2	29.52	24.09	29.71	27.92	29.42	29.96	0.318591	0.417408	1.08061	0.658628	1.02078	0.766055	0.033867	5.53394	1.8295	0.07852	0.405877	1.47258
K03	mmu-miR-1900	33.64	34.73	34.36	33.91	34.92	33.43	33.3	29.57	34.5	33.86	34.33	34.85	1.38499	0.353068	0.563145	0.954718	0.1351	0.274148	0.317828	5.54611	0.870644	0.629889	0.118357	0.137791
K04	mmu-miR-1901	34.05	32.96	33.16	31.4	34.52	31.67	33.31	27.09	33.8	31.73	34.08	33.88	0.641203	0.459359	0.503558	1.02831	0.837735	1.1438	0.590749	6.49647	2.07904	0.570999	0.285211	0.970559
K05	mmu-miR-1902	34.09	34.4	34.01	34.18	35	35	35	30.24	34.59	34.31	35	35	1.5779	0.516663	1.0681	0.687271	0	0	0	5.07965	0.543707	0.594093	0	0
K06	mmu-miR-1904	35	35	35	35	31.68	33.61	35	29.69	35	34.85	35	35	0	0	0	0	2.87561	0.694927	0	5.60229	0	0.264426	0	0
K07	mmu-miR-1931	29.98	30.58	30.24	30.36	32.94	31.83	31.13	26.36	31.46	30.32	30.04	31.2	0.302358	0.381555	0.948148	0.603068	0.570907	0.201202	0.371258	4.34367	1.54107	0.311192	0.685892	1.76645
K08	mmu-miR-1934-5p	29.62	29.53	30.09	28.06	29.43	28.47	29.1	24.63	29.65	29.21	30.01	30.25	1.19857	0.640837	1.08415	0.858441	0.118154	0.958772	0.873153	5.40796	0.960532	1.11486	0.855633	0.603802
K09	mmu-miR-1936	34.36	34.56	34.81	32.68	33.91	31.28	31.64	27.35	34.08	33.16	35	34.38	1.11486	0.4261	0.214365	1.59209	0.69047	1.34509	1.97233	6.67147	1.59637	1.59637	0	1.07329
K10	mmu-miR-1940	29.74	29.74	30.3	28.08	30.77	27.95	30.72	24.99	30.02	28.31	31.93	30.4	1.90198	0.341485	1.20573	0.951547	0.472442	0.781987	0.247518	4.93253	1.64495	0.662221	0.372968	1.27977
K11	mmu-miR-1945	34.16	34.87	34.91	33.34	35	33.97	34.42	28.87	34.69	34.3	35	35	1.38592	0.218238	0.077208	1.01953	0	1.19832	0.835326	6.33501	0.528853	0.372391	0	0
K12	mmu-miR-1953	34.21	33.93	34.19	31.57	33.86	31.24	33.35	27.35	34.34	34.05	34.16	34.19	0.916436	0.497687	0.703401	1.22866	0.990176	1.26517	0.570793	5.96002	0.661837	0.819837	0.192835	0.697367
K13	mmu-miR-1957a	25.67	25.62	26.14	24.46	27.32	25.77	26.07	21.82	26.75	25.79	26.25	26.41	0.704232	0.409674	0.068768	0.684316	2.30385	1.53364	0.401645	3.73802	0.908842	0.145492	0.35507	0.77298
K14	mmu-miR-1963	33.59	34.89	34.72	33.63	35	32.31	34.99	28.74	34.24	33.66	35	34.87	2.10094	0.182443	0.477469	1.19181	0	0.535934	0.011547	6.44614	0.93864	0.811754	0	0.230363
K15	mmu-miR-1965	33.4	33.48	33.47	31.82	34.55	31.69	32.39	27.72	34.37	33.53	34.41	34.04	0.602417	0.468061	0.727841	1.06745	0.777691	0.860232	0.674529	6.40649	0.580043	0.565226	0.392598	0.872397
K16	mmu-miR-1968-3p	34.55	34.39	34.36	32.34	32.56	31.6	33.66	29.08	34.17	33.26	34.99	34.47	0.416703	0.40012	0.725366	1.2814	2.51427	0.98002	0.545893	5.40615	1.05455	0.477469	0.020785	0.462934
K17	mmu-miR-1971	30.4	30.82	31.21	29.6	32.94	29.54	31.61	25.73	31.61	29.79	32.01	31.87	1.7352	0.354432	1.13306	0.891607	0.624223	0.467302	0.040624	5.51849	2.03443	0.299067	0.157617	1.8456
K18	mmu-miR-1983	31.76	31.74	31.26	31.5	34.33	33.02	32.43	29.33	33.75	32.23	31.72	33.22	0.823081	0.393325	0.118429	0.636781	0.589286	0.360559	0.227568	3.70047	1.38174	0.056003	0.368927	1.63767
K19	mmu-miR-19b-1-5p	30.94	32.8	31.72	32.65	35	33.01	32.29	29.17	33.27	32.09	31.14	33.13	2.44544	0.410825	1.3107	0.854822	0	0.396598	0.211799	3.59048	1.6508	0.663953	0.385093	1.65403
K20	mmu-miR-1a-1-5p	34.16	34.86	35	35	35	33.09	34.63	25.66	35	35	35	34.64	1.45492	0.235559	0	0	0	1.65884	0.079674	8.08683	0	0	0	0.627002
K21	mmu-miR-1a-2-5p	34.88	34.9	35	33.27	34.68	31.8	35	27.58	34.79	34.58	35	34.86	0.206114	0.174937	0	1.51491	0.243097	1.48952	0	6.42994	0.359689	0.359689	0	0.246529
K22	mmu-miR-202-3p	33.79	34.52	34.56	33.1	34.68	32.4	33.65	28.76	34.34	33.39	34.93	35	1.26174	0.414273	0.755174	1.29802	0.299166	1.01906	0.834411	6.66849	1.15066	0.66684	0.063509	0
K23	mmu-miR-208a-3p	34.89	33.85	34.75	35	35	35	35	29.75	34.91	34.82	35	35	0.18302	0.421538	0.438786	0	0	0	0	4.54915	0.151843	0.151843	0	0
K24	mmu-miR-208a-5p	34.99	35	35	35	35	35	35	29.61	35	35	35	35	0.024826	0	0	0	0	0	0	4.66605	0	0	0	0
L01	mmu-miR-208b-3p	30.32	31.97	33.43	35	35	31.18	33.87	27.53	33.06	30.08	35	32.78	5.07478	0.403298	2.66515	0	0	0.195116	0.47064	5.31109	2.69873	0.172628	0	2.02838
L02	mmu-miR-2137	27.57	26.55	26.49	25.91	29.04	26.3	28.85	22.51	27.03	23.38	28.76	27.73	2.2271	0.461873	2.82821	0.551683	1.5233	0.304436	0.430305	4.1975	3.63512	0.466499	0.609682	2.56401
L03	mmu-miR-2183	33.68	34.62	34.25	33.97	35	33.01	33.84	28.5	33.94	32.76	34.12	34.61	1.42903	0.394619	0.733615	0.894179	0	0.058449	0.806928	5.48161	1.40264	0.72111	0.765566	0.425719
L04	mmu-miR-24-2-5p	26.41	26.8	25.89	26.8	31.33	27.75	27.11	24.86	29.51	26.81	26.56	28.67	1.11719	0.307676	1.18362	0.541233	2.55059	0.067122	0.149292	2.71594	2.66874	0.238446	0.171473	2.93163
L05	mmu-miR-291b-3p	35	35	35	35	35	34.22	34.24	27.07	35	35	35	34.83	0	0	0	0	0	0.680551	0.54047	6.86465	0	0	0	0.299645
L06	mmu-miR-293-5p	35	35	35	35	35	35	35	28.97	35	35	35	35	0	0	0	0	0	0	0	5.21936	0	0	0	0
L07	mmu-miR-294-3p	35	35	35	35	35	33.96	34.8	28.94	34.36	33.73	34.35	35	0	0	0	0	0	1.65393	0.349297	6.16136	1.10389	1.10389	0.560607	0
L08	mmu-miR-302a-3p	34.89	35	35	34.15	35	32.77	34.8	29.58	35	35	35	34.99	0.194567	0	0	0.752968	0	0.789031	0.346988	5.93366	0	0	0	0.012702
L09	mmu-miR-302b-3p	35	35	35	35	35	34.97	35	27.74	35	35	35	35	0	0	0	0	0	0.047343	0	6.28532	0	0	0	0
L10	mmu-miR-3099-3p	34.29	35	35	33.44	34.06	32.8	33.63	27.79	33.93	33.39	35	35	1.23842	0.003464	0	1.35105	0.78966	1.43112	1.39658	6.05203	1.2265	1.39141	0	0
L11	mmu-miR-30c-2-3p	29.42	30.32	30.3	29.79	32.69	32.38	31.84	28.51	32.95	30.31	31.09	32.38	2.41459	0.353661	0.722378	0.584146	1.99831	0.971133	0.105671	3.47847	2.40712	0.022517	0.004041	2.45309
L12	mmu-miR-331-3p	27.95	28.65	27.58	28.34	33.05	30.1	29.18	26.61	30.89	28.19	28.05	30.25	2.24177	0.395142	1.24141	0.566085	2.58887	0.61871	0.083285	2.37124	2.48679	0.280592	0.09584	1.96652
L13	mmu-miR-341-3p	31.74	31.53	31.35	30.63	33.96	31.12	31.3	26.81	32.34	30.16	31.88	33.06	0.619058	0.421143	0.742786	0.753364	0.906541	0.285102	0.42902	5.85951	2.43203	0.102191	0.365463	1.65588
L14	mmu-miR-343	30.53	30.05	28.84	29.6	32.68	29.4	28.24	26.08	30.57	30.13	27.92	31.38	0.899747	0.683006	1.4285	0.807069	2.01215	0.057535	0.110036	5.14455	2.08746	0.921451	0.313501	1.25336
L15	mmu-miR-344d-3-5p	35	35	35	35	15.76	33.89	35	28.35	35	35	35	35	0	0	0	0	16.6603	0.964894	0	5.76201	0	0	0	0
L16	mmu-miR-350-3p	24.78	24.78	24.23	24.5	19.12	26.36	25.8	23.15	27.05	24.49	24.07	26.37	0.359067	0.322568	0.436023	0.481836	7.18171	0.713459	0.211064	1.91066	2.41495	0.376432	0.096995	1.99894
L17	mmu-miR-351-3p	27.69	27.92	27.67	27.4	32.32	28.41	28.41	24.34	28.17	26.72	28.49	28.66	1.08949	0.410761	0.474658	0.536969	2.96661	0.419415	0.060696	4.22008	1.45747	0.209001	0.382783	0.704338
L18	mmu-miR-361-5p	26.9	26.26	26.05	25.79	29.2	29.08	27.51	23.72	27.72	27.18	25.93	26.91	0.929622	0.542241	0.335315	0.582073	5.0202	1.07318	0.073817	3.69413	1.30193	0.379319	0.025403	0.375454
L19	mmu-miR-363-3p	33.76	34.49	34.53	35	35	33.67	32.91	27.68	34.5	34.01	35	34.11	1.3853	0.393279	0.761441	0	0	1.15143	0.344581	6.01803	0.860252	0.860252	0	0.836906
L20	mmu-miR-363-5p	35	35	34.88	35	35	35	35	31.65	35	35	35	35	0	0	0.208423	0	0	0	0	3.55895	0	0	0	0
L21	mmu-miR-365-3p	20.94	20.6	20.22	20.69	25.82	22.99	21.38	25.87	22.63	21.06	19.72	21.72	1.07365	0.317274	0.375553	0.419953	4.14467	0.891378	0.406242	7.90295	1.62595	0.41627	0.027713	1.19645
L22	mmu-miR-374c-5p	23.21	23.64	23.55	22.88	28.49	25.19	24.56	21.55	25.55	24.18	23.3	24.84	1.7249	0.438648	0.446416	0.448736	4.52474	1.2108	0.293367	2.19189	1.12726	0.178401	0.05658	0.937241
L23	mmu-miR-376a-3p	34.01	35	35	34.2	34.22	33.73	34.21	29.39	34.71	34.02	35	35	1.7078	0	0	0.69214	0.935225	0.672533	0.827263	5.91435	0.503449	0.183597	0	0
L24	mmu-miR-379-5p	32.12	34.08	34.28	35	35	33.94	35	29.47	34.78	34.03	34.63	34.82	4.98715	0.799237	0.657824	0	0	0.168986	0	4.05989	0.349846	0.602176	0.645478	0.30715
M01	mmu-miR-382-5p	32.23	32.49	33.31	29.77	32.29	29.28	32.43	26.07	34.07	32.44	33.99	33.72	3.96046	0.749709	1.77064	1.23689	0.273293	1.29548	1.4015	6.45844	1.60677	0.382206	0.876995	1.43702
M02	mmu-miR-410-3p	33.75	34.77	34.66	32.53	35	31.69	33.03	27.9	34.58	34.65	35	34.98	2.09553	0.324429	0.592361	1.42236	0	1.3516	1.16013	6.15552	0.375735	0.306573	0	0.042724
M03	mmu-miR-421-3p	26.76	27.06	26.98	26.35	29.91	29.32	28.95	22.51	28.96	28.08	26.63	28.33	1.21417	0.490893	0.443689	0.526345	2.54996	1.291	0.181561	5.34589	1.1271	0.611414	0.029445	0.760629
M04	mmu-miR-423-3p	25.43	25.58	24.52	25.54	30.46	27.52	26.11	23.61	28.04	25.34	24.58	27.42	0.303679	0.320464	1.30354	0.5051	3.32067	0.872286	0.059758	2.60689	2.78563	0.768453	0.284634	2.43428
M05	mmu-miR-434-3p	29.93	29.42	30.07	27.33	27.23	27.61	27.6	23.12	31.77	28.29	30.57	33.29	2.63846	1.18009	1.64496	0.804875	0.876996	0.691143	2.5467	5.5244	3.99811	1.70953	2.81631	1.47933
M06	mmu-miR-434-5p	32.82	34.71	35	35	35	34.6	34.71	29.87	35	34.9	35	35	3.76779	0.35701	0	0	0	0.685315	0.499985	5.57122	0	0.175514	0	0
M07	mmu-miR-448-3p	28.9	25.9	25.92	25.34	29.56	27.63	26.93	24.1	28.14	26.91	25.62	27.44	4.37823	0.517693	0.11034	0.501774	3.55652	0.753008	0.327487	2.20909	1.08057	0.019053	0.038682	1.14084
M08	mmu-miR-448-5p	29.31	27.78	27.13	27.73	32.72	29.63	28.29	25.57	30.32	28.25	26.99	29.27	2.45718	0.3655	0.653032	0.54881	3.01351	0.686925	0.471151	2.55556	2.04203	0.491902	0.163967	1.88487
M09	mmu-miR-449a-5p	23.88	24.72	24.01	24.53	29.87	25.37	26.44	22.59	27.64	23.34	25.06	26.84	2.08601	0.328546	0.937615	0.527401	2.15523	0.235676	0.196937	2.6283	3.98797	0.49017	0.223435	3.26978
M10	mmu-miR-449b	29.17	30.38	29.11	30.07	35	29.64	31.19	26.27	32.33	28.09	30.89	31.84	3.00503	0.459569	1.24289	0.858135	0	0.097618	0.203178	3.85274	3.81291	0.216506	0.084293	2.98166
M11	mmu-miR-449c-5p	29.77	30.76	30.51	29.88	32.56	30.6	31.62	26.94	32.95	29.37	32	32.19	2.63831	0.359522	0.989485	0.776644	0.161537	0.725426	0.605094	4.04374	3.36049	0.505759	0.415115	2.38065
M12	mmu-miR-450a-5p	23.13	23.45	23.02	23.26	28.75	25.65	24.43	22.1	26.28	23.97	22.79	25.23	0.730137	0.376406	0.616624	0.465274	4.70023	0.903095	0.421431	1.93304	2.30703	0.584278	0.217084	1.85085
M13	mmu-miR-452-3p	33.16	33.68	33.65	33.32	35	34.75	34.68	29.74	34.21	33.83	35	34.84	2.79315	0.581702	1.27827	0.697331	0	0.42493	0.555411	4.55493	0.889176	1.01267	0	0.273087
M14	mmu-miR-452-5p	33.54	35	34.87	35	35	34.16	35	29.83	34.97	34.79	34.9	35	2.52244	0	0.217084	0	0	0.126539	0	5.31066	0.058312	0.18302	0.090644	0
M15	mmu-miR-455-3p	29.65	29.48	29.28	28.41	33.37	29.72	31.04	25.11	30.06	29.06	30.55	29.26	2.33291	0.366702	0.791513	0.834359	1.91805	1.72527	0.073627	4.50108	1.93788	0.585433	0.041569	0.238498
M16	mmu-miR-466d-3p	29.58	29.16	29.11	28.56	32.42	31.7	30.5	26.84	31.3	30.04	29.76	30.1	0.545694	0.516547	0.226813	0.57616	2.80852	1.24021	0.394103	2.2948	1.64663	0.107965	0.204382	0.630055
M17	mmu-miR-466h-5p	32.31	32.23	32.17	30.91	33.54	31.38	32.43	28.25	33.53	31.58	32.53	33.18	1.25689	0.441982	0.445336	0.925918	0.422158	1.00147	0.463997	4.84519	1.92242	0.394908	0.456107	1.59926
M18	mmu-miR-468-3p	34.28	35	34.78	33.8	35	33.36	34.18	29.16	34.87	34.43	35	35	1.02353	0	0.3747	1.04121	0	1.31975	0.544937	6.04032	0.180794	0.401836	0	0
M19	mmu-miR-470-5p	33.81	34.84	34.96	33.91	35	33.63	34.42	29.29	34.37	33.65	35	34.43	1.60749	0.279438	0.063509	0.963445	0	0.231466	0.32247	5.06921	0.894892	0.530585	0	0.572561
M20	mmu-miR-483-5p	32.92	33.2	33.97	31.51	33.59	30.98	32.72	26.15	32.82	31.56	34	33.09	1.81055	0.439014	1.78632	1.17305	1.31905	0.878642	0.626161	7.2274	1.46508	0.02829	0.868912	1.20842
M21	mmu-miR-483-3p	33.67	33.3	33.8	30.78	33.41	29.77	33.22	27.49	34.1	32.52	34.25	34.29	1.31431	0.671991	0.233989	1.58959	1.37564	1.8717	1.14914	5.03362	1.56	0.379319	0.631044	0.839374
M22	mmu-miR-490-3p	34.02	35	35	33.63	35	33.03	33.27	28.89	34.44	33.78	35	35	1.69914	0	0	1.07416	0	0.246712	1.57648	6.09757	0.97399	0.813487	0	0
M23	mmu-miR-490-5p	33.61	33.89	33.65	32.28	34.65	31.63	32.55	28.1	33.46	33.23	33.5	34.78	2.10875	0.718049	0.509088	1.14448	0.601022	0.586045	0.252801	6.70999	1.40213	0.14376	0.057735	0.37701
M24	mmu-miR-491-5p	31.79	32.12	31.95	30.86	33.05	33.01	32.69	28.69	33.55	32.67	32.18	32.56	1.11951	0.547953	0.835695	0.67618	1.69353	1.4686	0.355517	3.7719	1.25368	0.237868	0.366617	0.56157
N01	mmu-miR-496a-3p	33.63	34.8	35	35	35	34.4	34.7	29.34	35	35	35	35	2.37175	0.170643	0.00866	0	0	1.04212	0.520193	6.00622	0	0	0	0
N02	mmu-miR-500-3p	24.75	24.22	24.07	23.98	27.15	26.6	25.37	22.55	26.24	25.09	24.32	25.42	0.546039	0.417474	0.227073	0.533525	2.59219	0.611226	0.210074	2.91573	1.3335	0.49248	0.023094	0.929551
N03	mmu-miR-501-3p	26.52	26.13	26.03	25.72	28.82	28.27	26.85	23.76	27.58	27.14	25.78	26.74	0.771923	0.495774	0.356365	0.516363	2.63431	0.875377	0.300621	3.3282	1.04947	0.341214	0.132791	0.431841
N04	mmu-miR-501-5p	28.28	28.13	27.93	27	30.79	27.7	28.58	23.11	29.98	28.08	28.23	29.44	1.15052	0.387555	0.397747	0.84867	1.83564	1.31438	0.339129	5.04894	1.68028	0.004041	0.210155	1.58737
N05	mmu-miR-504-5p	35	35	35	35	35	34.38	35	31.22	35	35	35	35	0	0	0	0	0	0.539352	0	4.21239	0	0	0	0
N06	mmu-miR-505-3p	28.76	29.09	28.37	28.77	32.51	30.9	29.37	25.82	31.09	29.86	27.9	29.87	0.883113	0.481112	1.10902	0.574258	2.59748	0.981953	0.44032	3.85921	1.60201	0.327358	0.032909	0.84378
N07	mmu-miR-532-5p	25.93	25.85	25.34	25.47	29.11	27.63	26.45	23.31	27.6	26	25.05	26.64	0.509078	0.411038	0.89644	0.503429	2.76127	1.0401	0.314492	3.01174	1.81271	0.333708	0.103346	0.827621
N08	mmu-miR-539-3p	34.53	34.75	35	35	35	34.67	35	27.04	35	35	35	35	0.808868	0.33473	0	0	0	0.287835	0	6.89005	0	0	0	0
N09	mmu-miR-539-5p	33.67	33.52	34.03	32.3	34.03	33.06	32.75	26.09	33.99	32.98	34.41	34.42	1.65431	0.417499	0.925689	0.952282	0.659798	1.24782	2.36644	8.61833	1.74533	1.74533	0.509223	1.01094
N10	mmu-miR-540-3p	29.3	28.95	29.27	27.39	28.76	27.93	27.86	23.22	28.92	27.98	29.3	30.04	1.16832	0.759876	1.07155	0.794363	0.213252	0.902788	1.17643	6.65134	1.65398	1.63448	1.24765	0.628204
N11	mmu-miR-540-5p	35	35	35	35	35	34.46	34.68	30.44	34.79	34.59	35	35	0	0	0	0	0	0.469279	0.547905	4.70336	0.356225	0.356225	0	0
N12	mmu-miR-542-5p	28.08	27.74	27.79	26.91	30.63	29.17	28.83	24.33	30.59	28.38	27.76	30.56	0.378505	0.481717	0.365002	0.52962	2.64696	1.01425	0.103563	4.18409	2.69508	0.102191	0.185329	2.67557
N13	mmu-miR-546	33.16	34.01	33.58	33.62	34.67	33.97	34.15	29.07	34.16	33.09	34.02	33.92	1.0955	0.410032	0.380328	0.859779	0.576773	0.290041	0.193035	5.62562	0.746791	0.831962	0.852746	0.961502
N14	mmu-miR-568	35	34.72	35	35	35	35	32.8	29.52	35	35	35	34.98	0	0.353969	0	0	0	0	0.075633	4.74976	0	0	0	0.043301
N15	mmu-miR-582-5p	30.25	32.87	32.14	32.46	35	33.04	33.69	29.74	33.95	31.97	33.65	33.58	6.23714	0.376816	0.504629	0.731015	0	0.057709	0.69308	3.13667	1.81461	0.189948	0.415115	1.26807
N16	mmu-miR-592-3p	32.98	31.86	32.39	29.86	31.09	30.18	30.91	26.11	33.27	31.89	32.82	33.53	1.61296	0.887683	0.714349	0.927715	0.307318	0.963917	1.254	5.93198	1.69766	0.487861	0.202073	1.65832
N17	mmu-miR-653-5p	32.65	33.03	33.94	31.52	34.7	30.71	33.14	26.16	32.86	31.58	34.15	33.23	0.83313	0.419841	1.65052	1.07017	0.19459	0.223406	0.462572	6.53144	1.6294	0.270777	0.736699	1.31027
N18	mmu-miR-664-3p	24.59	24.65	24.43	24.59	27.73	25.73	25.04	23.27	25.36	24.78	24.58	25.38	0.350582	0.357793	0.179266	0.515722	2.18796	0.69642	0.030892	2.27698	0.872414	0.552524	0.129326	0.712535
N19	mmu-miR-667-3p	32.85	32.94	32.71	31.08	34.84	29.4	33.46	27.16	33.01	31.67	34.04	34.15	2.13402	0.432006	0.760814	1.40936	0.284634	0.589718	0.333253	6.84995	1.75888	0.007506	0.083716	0.940596
N20	mmu-miR-669p-5p	30.69	30.67	30.15	30.03	32.79	32.17	31.2	26.8	33.2	31.25	30.56	32.96	0.323874	0.442631	0.713177	0.650923	1.91901	1.42808	0.238248	4.20321	2.03062	0.435322	0.040992	1.97058
N21	mmu-miR-669c-5p	29.38	29.37	29.7	27.84	31.4	27.63	29.93	25.04	29.99	28.66	30.55	30.42	1.03845	0.418029	0.992667	0.873373	1.35152	0.431139	0.286105	4.98302	1.62464	0.729193	0.329667	0.907416
N22	mmu-miR-670-5p	34.37	34.28	34.68	31.83	33.06	31.14	31.66	27.85	34.3	33.53	34.65	34.85	1.09408	0.656735	0.28188	1.30642	0.145516	1.15277	2.34528	6.85597	1.21648	1.09928	0.301954	0.251725
N23	mmu-miR-673-3p	34.02	34.57	34.16	32.7	35	30.72	32.76	26.81	34.32	33.59	34.9	34.13	1.47435	0.439876	0.854016	1.70228	0	1.13125	0.768916	7.11642	1.13815	1.00979	0.089489	1.29384
N24	mmu-miR-674-5p	26.36	26.81	26.12	26.64	30.33	29.54	27.89	24.78	28.06	27.29	26.54	27.3	1.00118	0.467543	0.559151	0.600134	2.43107	0.604189	0.047085	3.39225	1.51508	0.601022	0.101614	0.310672
O01	mmu-miR-675-3p	34.91	35	35	34.96	35	34.43	35	29.74	35	35	35	35	0.15473	0	0	0.066973	0	0.750118	0	5.04123	0	0	0	0
O02	mmu-miR-675-5p	33.82	34.15	33.86	33.03	34.97	33.46	34.82	29.61	34.05	33.32	34.33	34.75	1.42956	0.430396	0.938847	0.767256	0.049075	0.061785	0.312346	5.51846	0.820463	0.495367	0.576196	0.438786
O03	mmu-miR-676-3p	30.5	31.11	31.61	29.09	32.55	28.37	31.19	26.38	31.78	29.81	32.22	32.32	2.86	0.426977	1.44885	1.29982	0.387458	1.32942	0.887234	5.71051	2.38119	1.28345	1.09408	1.09914
O04	mmu-miR-679-5p	34.63	35	35	35	35	34.13	34.31	29.28	35	35	35	35	0.638549	0	0.004041	0	0	1.00845	0.079097	6.20658	0	0	0	0
O05	mmu-miR-681	32.49	32.56	32.24	31.64	34.72	32.18	33.19	29.62	32.61	31.83	33.05	32.93	1.82864	0.427501	0.82661	0.682117	0.493057	0.239502	0.257917	4.68327	0.980929	0.43359	1.68759	0.528063
O06	mmu-miR-682	34.04	34.9	34.63	35	33.49	33.71	32.7	29.7	34.55	34.13	35	34.88	0.557689	0.181288	0.637395	0	1.3111	1.36555	0.852826	5.42536	0.748417	0.757484	0	0.209578
O07	mmu-miR-691	32.61	32.49	32.57	31.07	33.49	31.27	33.11	27.7	33.36	32.16	33.91	33.83	1.2825	0.434661	0.88206	0.91109	0.216639	0.655726	0.048497	6.13502	1.45598	0.044456	0.127594	1.11798
O08	mmu-miR-694	34.38	35	35	35	34.38	34.65	34.3	30.15	34.88	34.77	35	35	1.0808	0	0	0	0.545903	0.600444	0.488105	5.53507	0.200918	0.200918	0	0
O09	mmu-miR-695	34.89	34.7	35	32.43	32.96	33.23	31.97	27.76	34.98	35	35	34.88	0.186484	0.268241	0	1.05845	0.153429	1.69498	1.09063	6.26858	0.026558	0	0	0.207269
O10	mmu-miR-696	30.69	30.69	31.16	29.16	31.06	27.85	29.55	23.91	31.32	30.35	32.42	31.9	1.49849	0.360051	0.40403	1.22241	0.354071	0.469979	0.612432	7.00284	2.32193	0.03695	0.254034	1.8224
O11	mmu-miR-697	33.39	33.55	33.98	32.2	34.74	31.93	34.84	28.71	33.61	32.85	34.95	34.31	1.91909	0.545346	0.897855	1.0555	0.452643	0.641399	0.112303	6.26154	1.2294	0.315233	0.089489	0.668705
O12	mmu-miR-698-3p	34.95	34.82	34.82	33.4	34.54	32.39	33.28	28.03	34.55	33.76	35	34.85	0.084293	0.248429	0.311769	1.38943	0.613814	1.26924	0.714532	6.83298	0.783464	0.197454	0	0.253457
O13	mmu-miR-701-5p	33.81	34.88	35	35	18.12	34.52	34.7	27.17	35	35	35	35	2.05363	0.21362	0	0	14.6203	0.657895	0.079965	6.78123	0	0	0	0
O14	mmu-miR-704	34.99	35	34.42	34.09	35	32.68	34.26	29.51	35	35	35	34.58	0.016743	0	0.527801	0.846044	0	1.4511	0.887659	5.54803	0	0	0	0.707114
O15	mmu-miR-708-5p	29.61	29.36	29.69	27.55	31.93	29.31	30.94	24.44	31.86	28.56	31.73	31.13	2.26783	0.347126	2.59017	0.788334	0.823135	2.08511	0.745859	5.70144	2.76856	0.184752	0.656447	2.05784
O16	mmu-miR-710	34.21	33.87	33.77	31.33	35	31.24	34.03	28.19	33.62	32.36	35	34.27	1.0555	0.56272	2.12927	1.23193	0	1.53596	1.00872	6.528	1.44586	0.428971	0	0.96948
O17	mmu-miR-711	35	35	35	35	35	34.36	34.36	27.81	35	35	35	35	0	0	0	0	0	1.10101	0.079097	6.22442	0	0	0	0
O18	mmu-miR-712-5p	28.91	28.83	29.37	27.66	29.58	27.27	28.64	24.85	29.74	28.51	29.69	30.17	1.50955	0.364968	0.262254	0.740804	0.841818	0.288365	0.178067	3.53373	2.25042	0.253457	0.622961	1.87207
O19	mmu-miR-713	31.98	32.19	31.81	31.37	34.38	31.9	32.93	27.29	32.8	31.58	33.2	33.16	1.33686	0.376569	0.610512	0.809627	0.099077	0.516452	0.417742	5.23309	1.88271	0.1657	0.435322	1.56871
O20	mmu-miR-717	35	35	35	35	35	35	35	32.54	35	35	35	35	0	0	0	0	0	0	0	2.13416	0	0	0	0
O21	mmu-miR-719	35	35	35	35	35	34.65	34.52	30.97	35	35	35	34.96	0	0	0	0	0	0.303754	0.079674	3.49313	0	0	0	0.061776
O22	mmu-miR-720	19.66	19.42	19.52	19.05	21.22	21.88	20.45	17.61	21.99	20.24	20.19	21.23	0.692518	0.447742	0.640055	0.427664	2.72218	1.1951	0.330329	2.35655	1.45669	0.1351	0.21131	1.26929
O23	mmu-miR-721	35	35	35	35	35	33.74	32.59	24.65	34.62	34.23	35	34.67	0	0	0	0	0	1.09664	0.075056	8.9609	0.66684	0.66684	0	0.569267
O24	mmu-miR-758-3p	34.8	35	35	35	35	34.65	35	30.97	35	35	35	35	0.351029	0	0	0	0	0.599867	0	4.637	0	0	0	0
P01	mmu-miR-761	34.99	33.54	33.51	35	35	33.95	32.93	28.62	34.52	33.91	33.62	34.99	0.020232	0.735163	0.839048	0	0	0.060368	1.433	6.48601	0.831962	0.602176	1.19916	0.020785
P02	mmu-miR-763	32.48	32.44	32.82	31.35	33.22	32	31.61	27.77	32.7	31.18	33.01	33.77	1.90002	0.401085	0.757764	0.807531	0.317796	0.621476	0.787354	5.61707	2.20575	0.993042	1.01152	1.26578
P03	mmu-miR-764-3p	31.6	29.73	29.03	29.6	33.13	31.26	30.81	28.13	32.33	30.09	28.93	31.76	2.68857	0.369811	0.72092	0.591258	1.69069	0.478554	0.162428	2.27744	2.35005	0.208423	0.002887	2.5756
P04	mmu-miR-764-5p	27.89	25.48	24.81	25.48	28.97	27.51	25.72	23.72	27.66	25.81	24.21	26.87	4.38915	0.363196	1.1616	0.502347	2.53487	0.879275	0.316427	1.93271	1.828	0.457839	0.101036	1.689
P05	mmu-miR-802-5p	35	35	35	35	35	35	35	29.1	35	35	35	35	0	0	0	0	0	0	0	5.10708	0	0	0	0
P06	mmu-miR-804	28.7	29.52	28.42	28.56	31.95	28.2	28.81	25.79	30.48	28.54	29.26	31.09	2.25496	0.364862	1.12607	1.11815	0.455466	1.10957	0.127884	4.70808	2.68287	0.352184	0.45322	2.10552
P07	mmu-miR-871-3p	34.64	34.6	34.53	35	33.91	34.99	33.81	31.41	34.6	33.9	35	34.83	0.619497	0.376523	0.752926	0	0.943584	0.013856	0.865378	4.63674	0.685892	0.151266	0	0.299067
P08	mmu-miR-871-5p	34.51	35	35	35	35	33.84	34.93	29.91	34.72	34.43	35	35	0.84322	0	0	0	0	0.657591	0.122976	5.99717	0.489593	0.489593	0	0
P09	mmu-miR-875-3p	34.73	34.46	34.76	32.1	33.93	32.5	32.43	25.48	34.03	32.95	35	34.69	0.463035	0.47294	0.417424	1.14203	0.348521	1.64346	1.73641	10.0073	1.67836	1.47744	0	0.533472
P10	mmu-miR-877-5p	29.75	30.01	29.81	28.79	31.76	29.18	30.26	24.97	30.58	29.33	30.75	30.65	0.705516	0.370574	0.776126	0.862033	0.320828	0.878437	0.174041	5.43848	1.42595	0.59929	0.098727	0.925164
P11	mmu-miR-879-5p	33.95	35	35	35	35	35	35	30.61	35	33.62	35	35	1.81115	0	0	0	0	0	0	4.5053	0	2.39716	0	0
P12	mmu-miR-883b-5p	34.54	35	35	35	35	35	35	31.09	35	34.13	35	35	0.803672	0	0	0	0	0	0	4.62465	0	1.49938	0	0
P13	cel-miR-39-3p	34.74	35	35	34.73	23.09	33.45	34.58	27.71	35	35	35	34.93	0.454952	0	0	0.312021	12.2533	1.27582	0.079674	6.31419	0	0	0	0.127017
P14	cel-miR-39-3p	35	34.41	34.69	35	34.29	34.3	34.79	30.12	34.74	34.49	35	35	0	0.643871	0.541555	0	0.623231	0.088098	0.363731	5.75844	0.442828	0.442828	0	0
P15	SNORD61	23.03	23.16	23.04	22.62	26.2	22.04	22.9	21.27	23.68	22.16	23.43	24.27	1.33101	0.264078	0.601507	0.50404	1.93248	1.01623	0.077112	1.04831	2.37092	0.10681	0.083138	1.89056
P16	SNORD68	20.61	20.86	21.6	19.87	22.9	20.08	20.34	17.93	20.89	20.55	21.03	21.34	1.23625	0.410526	0.286	0.445501	3.5906	0.169576	0.289446	1.18811	0.890242	0.226899	0.10681	0.674571
P17	SNORD72	22.22	22.28	21.95	22.2	25.88	22.3	21.92	19.2	21.92	21.81	21.74	22.24	0.333693	0.329596	0.427126	0.447768	2.38217	0.723519	0.072959	3.24897	0.328573	0.279438	0.139719	0.391094
P18	SNORD95	21.14	20.89	20.44	20.59	24.7	21.1	20.9	18.56	22.39	21.22	20.53	22.24	0.069342	0.309395	0.822059	0.423158	3.30927	0.176353	0.039357	2.72302	1.43937	0.131636	0.013856	1.50253
P19	SNORD96A	19.48	19.12	18.77	18.66	22.54	20	19.18	17.11	19.89	19.21	18.43	19.99	0.9448	0.51977	0.485087	0.365875	3.5121	0.385035	0.171943	2.00711	0.71935	0.262117	0.062354	0.46802
P20	RNU6-6P	21.35	21.35	20.29	21.23	24.27	21.88	20.75	20.39	22.89	20.29	20.7	23.55	1.3006	0.493073	1.72055	0.475237	2.87885	1.15512	0.305962	2.13281	2.56867	1.60734	0.42262	1.99344
P21	miRTC	25.01	25.7	24.65	25.94	30.35	26.3	26.07	24.03	26.53	25.16	25.13	26.5	0.196741	0.304531	0.596431	0.546403	1.65182	0.381204	0.233934	2.49945	2.11539	1.5779	0.683583	1.7261
P22	miRTC	25.06	25.82	24.75	26.08	30.46	26.39	26.06	24.11	26.52	25.25	25.28	26.49	0.10845	0.312846	0.661641	0.548619	1.59893	0.438379	0.235918	2.73888	2.02651	1.57674	0.583701	1.66089
P23	PPC	20.06	19.92	20.2	19.78	20.14	21.1	20.42	15.05	20.07	20.2	20.29	20.28	0.559957	0.415175	0.434591	0.589328	0.291337	1.05663	0.023643	4.97619	0.169013	0.178979	0.321584	0.394259
P24	PPC	20.24	20.02	20.24	19.78	20.2	21.01	20.54	14.67	19.9	20.11	20.3	20.13	0.514236	0.428693	0.455628	0.51631	0.172549	0.842273	0.031533	5.45566	0.164435	0.153575	0.479778	0.614399

## Sheet: Average Delta(Ct)
		AVG Delta(Ct) (Ct(GOI) - Ave Ct(HKG))												Standard Deviation
Position	Mature ID	AM KO M	AM KO M O3	AM KO F	AM KO F O3	AM SP-A1 M FA	AM SP-A1 M O3	AM SP-A1 F FA	AM SP-A1 F O3	AM SP-A2 M FA	AM SP-A2 M O3	AM SP-A2 F FA	AM SP-A2 F O3	AM KO M	AM KO M O3	AM KO F	AM KO F O3	AM SP-A1 M FA	AM SP-A1 M O3	AM SP-A1 F FA	AM SP-A1 F O3	AM SP-A2 M FA	AM SP-A2 M O3	AM SP-A2 F FA	AM SP-A2 F O3
A01	mmu-let-7a-5p	-1.30975	-1.35275	-1.44717	-1.00817	-1.275	0.029917	-1.23675	-0.542333	-0.810333	-0.320083	-2.22225	-0.951417	0.88272	0.349444	0.990257	0.40101	1.28601	0.131375	0.027554	0.080384	0.500637	0.177391	0.236858	0.577273
A02	mmu-let-7b-5p	3.00525	4.50758	4.3975	4.41817	5.60133	3.89758	4.82092	4.53	3.87933	3.86092	5.11842	3.50492	2.73271	0.309632	0.849914	0.274549	0.612213	0.046075	0.055273	0.250973	0.774993	0.099737	0.070292	0.404331
A03	mmu-let-7c-5p	0.781917	2.05325	2.06817	2.2185	2.82267	2.35825	2.33725	2.10133	2.057	2.26158	1.97108	1.73958	1.95399	0.023674	0.219938	0.065413	0.515063	0.124443	0.020168	0.465164	0.623893	0.126295	0.048642	0.351521
A04	mmu-let-7d-5p	-0.675083	-0.606417	-0.784167	-0.4765	-0.593	0.37825	-1.26142	0.056	-0.255667	0.577917	-1.36758	-0.83975	0.575063	0.191248	0.993823	0.1599	1.067	0.391626	0.253503	0.113875	1.12412	0.13611	0.236569	0.750329
A05	mmu-let-7d-3p	3.92325	4.49792	4.05183	4.5725	5.24267	3.64658	2.94325	4.513	4.09067	5.25092	2.26908	3.66392	1.07578	0.239713	2.1927	0.415334	1.65707	0.072908	0.452513	0.153943	1.34974	0.75936	0.010248	1.33447
A06	mmu-let-7e-5p	-0.030417	0.003583	-0.292167	0.3715	-0.222	1.26125	-0.381417	0.418667	0.432	1.10892	-0.95425	0.191917	0.868813	0.295125	0.960958	0.298462	0.433501	0.038449	0.169	0.236129	0.664459	0.149678	0.015155	0.614022
A07	mmu-let-7f-5p	-1.75942	-1.51642	-1.39683	-1.4625	-1.831	-0.322417	-1.51708	6.84033	-1.22933	-0.220083	-2.28025	-1.36342	1.4213	0.45745	0.702508	0.432337	1.38401	0.100376	0.087012	11.7191	1.1097	0.212321	0.295748	1.11621
A08	mmu-let-7g-5p	-1.30175	-0.893417	-1.0215	-0.6135	-0.262	-0.100417	-1.34842	0.156667	-0.206	0.16625	-1.84392	-0.737083	0.834417	0.12256	1.02187	0.056385	1.2875	0.377625	0.266503	0.629375	0.476764	0.071447	0.21463	0.225028
A09	mmu-let-7i-5p	0.468917	0.937917	0.311833	1.3415	1.756	1.56025	0.19325	2.30567	1.861	1.53925	-0.29025	1.48892	0.764655	0.033403	1.41629	0.03175	0.839016	0.203639	0.1155	1.13089	0.497069	0.200485	0.074911	0.790438
A10	mmu-miR-100-5p	8.86458	10.6079	10.2462	10.7158	10.275	10.1526	9.71192	7.76133	10.7487	10.7573	11.2317	11.5059	4.71734	0.216847	1.05785	0.433155	1.56928	0.04022	0.196839	2.82371	1.45968	0.119078	0.707976	0.648239
A11	mmu-miR-101a-3p	3.54792	5.06758	3.8345	5.6595	7.506	4.66992	3.70792	6.109	6.72767	5.35992	3.81342	6.22558	2.50803	0.143647	2.03178	0.318114	1.22969	0.371958	0.246543	0.669105	1.81367	0.48916	0.125429	2.15297
A12	mmu-miR-101a-5p	12.6346	12.7833	12.1388	11.8455	10.7423	10.6049	9.38958	11.3993	12.2043	12.6429	11.9861	12.6199	2.234	0.404451	2.11228	0.951325	1.07332	0.958299	0.982561	2.60083	0.298491	0.341936	0.272076	0.98532
A13	mmu-miR-101b-3p	3.69092	5.03958	3.8665	5.57817	7.13167	4.72792	2.68625	4.808	6.44633	5.12425	3.59408	6.06158	1.99209	0.140097	2.08282	0.359762	1.0402	0.093208	0.657509	0.382384	1.74422	0.3148	0.07289	2.01526
A14	mmu-miR-103-3p	1.15458	1.54758	1.1715	1.68517	1.865	1.66092	0.534917	2.51767	1.94033	2.22325	0.045417	1.36025	1.29776	0.114454	1.58425	0.180414	1.04101	0.429133	0.275	1.1664	0.623002	0.291418	0.293727	0.452763
A15	mmu-miR-106a-5p	3.21458	4.20425	3.4765	4.6495	5.47167	4.36658	3.18225	4.72833	5.11867	4.39625	2.76942	4.76492	1.48275	0.059853	1.5691	0.205233	0.777662	0.036853	0.206529	0.583538	0.853278	0.068849	0.177391	1.10789
A16	mmu-miR-106b-5p	2.70292	3.69125	2.6855	4.1925	5.29667	3.71358	2.35392	4.625	4.85767	3.85225	2.30908	4.51192	1.40284	0.125208	2.07646	0.278148	1.01111	0.113806	0.14053	0.76149	1.34915	0.243786	0.014001	1.61604
A17	mmu-miR-107-3p	7.72258	8.96625	8.38983	8.9455	8.91533	8.76958	7.60525	8.57767	9.23533	9.35792	7.60842	8.47425	2.86926	0.102527	1.75284	0.474798	0.062979	0.704786	0.349607	0.510226	0.728147	0.454808	0.395918	0.370702
A18	mmu-miR-10a-5p	6.71858	8.74858	9.0665	8.2445	9.22667	8.53625	9.11792	8.67633	8.57267	8.33292	9.24542	8.87892	3.75955	0.104792	1.31863	0.266094	0.559117	0.507832	0.027186	0.422867	0.615319	0.210589	0.402846	0.352012
A19	mmu-miR-10b-5p	8.98725	11.2152	11.4198	10.7525	11.046	10.8052	10.6029	9.72867	10.3933	10.5039	11.3607	10.9286	4.1492	0.128007	1.81165	0.335268	2.07675	0.290736	0.492157	0.977033	0.479269	0.061632	0.475881	0.146755
A20	mmu-miR-122-5p	8.06992	7.98592	7.6495	8.2985	8.40833	9.24458	8.49725	8.89767	9.34567	8.38225	8.26508	9.44858	0.990648	0.283241	0.886403	0.188378	0.624959	0.223694	0.084538	0.58144	2.51433	1.22239	0.235415	2.4943
A21	mmu-miR-124-3p	11.5639	11.1312	10.5682	10.7228	10.2357	9.42925	10.5239	9.59933	11.1423	11.1382	10.4641	11.2676	0.303469	0.159953	1.00158	0.56076	1.09939	0.263875	0.202381	2.37379	0.949594	0.860396	0.507635	0.972133
A22	mmu-miR-124-5p	14.6062	14.7562	14.7942	15.0902	11.4813	12.6656	13.0226	12.098	13.3577	15.1762	14.0988	13.6263	0.133159	0.247295	0.94376	0.40992	1.93669	0.659963	0.308539	1.78547	1.70387	0.246384	0.2256	1.28044
A23	mmu-miR-125a-5p	-1.26008	-0.917417	-1.11917	-0.522833	0.721667	-0.348417	-1.78542	0.038333	-0.036333	-0.05375	-2.21425	-0.926417	0.593984	0.109612	1.49016	0.081076	2.2485	0.445625	0.682003	1.25937	0.909052	0.191825	0.393609	0.374087
A24	mmu-miR-125b-5p	3.50325	5.95192	5.61783	5.74017	8.364	4.52825	5.42192	4.99033	5.441	4.69625	5.66808	5.69892	3.98099	0.12119	0.368234	0.419646	0.909323	0.276479	0.169619	0.192683	0.642198	0.061055	0.214919	0.246103
B01	mmu-miR-126a-3p	4.61158	8.64558	8.69783	8.24683	8.761	6.99625	8.64692	8.60167	8.64867	7.77925	9.47642	8.98425	7.97968	0.269628	0.856504	0.344166	0.983821	0.750969	0.186758	0.864729	1.6379	0.193557	0.234837	1.41193
B02	mmu-miR-126a-5p	4.75025	8.39325	9.29283	7.69583	7.174	6.75325	8.01092	12.7463	7.60733	8.22392	9.34175	8.21092	7.49786	0.134208	1.54079	0.285767	1.51414	0.601993	0.180222	6.68441	1.42783	0.198464	0.232528	0.274665
B03	mmu-miR-128-3p	6.53892	7.13925	6.3055	7.44117	8.615	8.76758	6.83792	7.74367	7.772	7.38292	5.19008	7.19892	0.987134	0.174644	1.6099	0.158986	1.16834	1.13073	0.0819	0.492374	1.06615	0.728183	0.027857	0.42143
B04	mmu-miR-129-5p	12.2169	12.4326	13.4188	10.9922	9.75767	9.72292	11.0152	9.68367	11.7683	12.4026	12.7294	12.5609	1.45108	0.323056	0.576259	0.896586	0.884943	0.814293	0.93609	3.20175	0.472026	1.92099	0.312491	0.495196
B05	mmu-miR-130a-3p	5.40158	7.38658	7.8625	6.5645	8.069	5.32725	7.82958	6.22867	6.867	6.15492	8.63075	7.03358	5.11616	0.378823	2.09286	0.506684	1.01777	0.082899	0.091965	0.234304	0.811127	0.880892	0.000433	0.792938
B06	mmu-miR-130b-3p	5.66225	6.26392	6.1555	5.91983	5.62067	6.74592	5.74925	5.158	6.75633	7.14758	5.23642	6.25692	2.29972	0.321644	0.737879	0.12046	0.472767	0.417279	0.290583	0.902749	0.902201	0.458849	0.106665	0.749079
B07	mmu-miR-132-3p	7.03025	7.77458	7.70617	7.75817	8.83967	8.50692	7.75225	8.63667	8.40567	8.45725	7.17208	7.62125	1.46816	0.122036	0.445899	0.162456	0.914629	0.520335	0.323616	0.904714	0.848362	0.055859	0.126295	0.264775
B08	mmu-miR-133a-3p	13.3616	14.7562	14.7942	13.3282	11.2357	9.95792	12.0433	10.6347	12.8423	14.1456	14.0907	13.5766	2.09259	0.247295	0.94376	1.601	2.30855	1.35674	1.37199	3.8962	0.81758	0.646199	0.218671	1.21573
B09	mmu-miR-133a-5p	14.6062	14.7562	14.7942	15.0902	11.4813	13.3863	13.1852	9.086	13.3577	15.1762	14.0988	13.6263	0.133159	0.247295	0.94376	0.40992	1.93669	0.28584	0.048936	4.70782	1.70387	0.246384	0.2256	1.28044
B10	mmu-miR-133b-3p	13.7369	14.7562	14.7942	15.0902	11.4813	12.7703	13.1852	12.4323	13.3577	15.1762	14.0988	13.6263	1.57539	0.247295	0.94376	0.40992	1.93669	0.483634	0.048936	2.25311	1.70387	0.246384	0.2256	1.28044
B11	mmu-miR-134-5p	12.7646	14.5256	14.1678	13.6345	11.4813	13.0862	13.1852	12.562	13.3513	14.6813	14.0988	13.6263	3.25731	0.131191	0.154902	0.497537	1.93669	0.032853	0.048936	2.07699	1.70859	1.10375	0.2256	1.28044
B12	mmu-miR-135a-5p	6.05125	6.07058	5.34117	6.20583	8.08033	6.10092	5.36992	5.90833	6.633	6.77292	4.42575	6.01492	0.690133	0.116917	1.14963	0.381901	1.25921	0.677706	0.194604	0.078298	0.369413	0.137842	0.384948	0.38903
B13	mmu-miR-135b-5p	7.85325	8.77925	7.92983	8.60783	9.37967	8.56125	7.96458	7.896	9.47333	9.20925	7.50175	9.13025	1.60125	0.267145	0.244251	0.367819	0.963551	0.503834	0.478589	1.01838	0.235675	0.159782	0.013423	0.446145
B14	mmu-miR-137-3p	12.1379	14.5002	14.3108	15.0902	11.4813	13.1409	13.1852	17.2213	12.8323	14.0066	14.0988	13.0416	3.87692	0.162609	0.120502	0.40992	1.93669	0.194396	0.048936	3.00931	0.80052	0.457406	0.2256	1.04366
B15	mmu-miR-138-5p	5.77625	4.70758	3.92083	4.91983	7.46033	3.99225	3.54258	5.50167	5.80633	5.04392	3.53875	5.80958	1.55884	0.104944	1.39446	0.368712	2.14683	0.098105	0.228536	1.20448	1.36474	0.026991	0.204815	1.36581
B16	mmu-miR-139-5p	6.28425	6.76025	7.01517	7.01283	7.607	8.38625	7.27292	6.924	7.66033	6.73625	7.03942	6.63458	1.29071	0.294096	0.328196	0.204078	0.21559	0.549816	0.343595	0.577976	1.1203	0.134667	0.125429	0.814275
B17	mmu-miR-140-5p	3.86158	4.40358	3.6885	4.6295	6.55833	4.57725	3.58058	5.31167	5.60567	4.77025	3.10675	5.08158	0.586227	0.052823	1.41622	0.225413	1.8356	0.33671	0.240534	0.976994	0.846757	0.077509	0.088768	1.15455
B18	mmu-miR-141-3p	5.62258	9.07425	9.17983	7.52883	10.5707	5.39258	8.85458	5.92667	8.47867	5.62658	9.91642	7.94558	6.00325	1.10724	4.00694	0.882201	0.853835	0.126447	0.153333	0.524399	2.32709	0.363586	0.13409	2.27775
B19	mmu-miR-142a-3p	1.06625	0.969583	-0.5765	1.72617	3.599	0.712583	-0.73675	8.22567	2.75933	0.846917	-0.730583	2.04892	1.15866	0.236646	2.21213	0.28782	1.03405	0.230378	0.381001	10.5312	2.08696	0.416414	0.097717	2.39925
B20	mmu-miR-142a-5p	5.88992	6.06558	4.66217	6.72483	7.74233	5.75358	4.38025	6.03333	7.09433	5.58558	4.60808	6.62725	0.773146	0.325353	2.6116	0.350313	0.355196	0.331522	0.071689	0.044826	1.81801	0.530152	0.24956	2.03128
B21	mmu-miR-143-3p	7.02492	11.8496	10.3715	12.4942	10.3917	8.64092	10.0419	8.89467	9.81833	9.63292	10.9104	9.88825	5.88122	1.14091	0.948353	1.2511	3.67587	0.759019	0.562619	0.904488	1.66995	0.047487	0.382062	1.63822
B22	mmu-miR-143-5p	12.4316	14.7562	14.7942	15.0902	11.4813	13.1686	12.9972	13.347	13.3577	15.1762	14.0988	13.6149	3.80386	0.247295	0.94376	0.40992	1.93669	0.157085	0.352047	1.13691	1.70387	0.246384	0.2256	1.26545
B23	mmu-miR-144-3p	14.6062	14.7562	14.7942	15.0902	11.4813	13.3863	13.1852	13.0277	11.5393	15.1762	14.0988	11.1426	0.133159	0.247295	0.94376	0.40992	1.93669	0.28584	0.048936	1.81334	4.35117	0.246384	0.2256	4.04027
B24	mmu-miR-145a-5p	6.93958	10.4499	10.4472	10.5355	11.14	8.38258	8.74125	7.84433	9.62933	9.55458	10.9344	9.89058	4.94284	0.697108	0.543254	0.795697	1.44161	0.356159	0.047647	2.49973	1.87616	0.207702	0.149967	1.61005
C01	mmu-miR-145a-3p	14.0523	14.7562	14.7942	15.0902	11.4813	13.3863	13.1852	13.1523	13.3577	15.1762	14.0988	13.6263	1.03148	0.247295	0.94376	0.40992	1.93669	0.28584	0.048936	1.85821	1.70387	0.246384	0.2256	1.28044
C02	mmu-miR-146a-5p	3.83092	4.32458	3.69983	4.92083	5.30533	5.31825	1.09592	4.33667	4.03	5.04925	3.22742	3.44158	0.67947	0.059787	0.9004	0.109495	0.026388	0.017974	1.3495	0.696739	1.35086	0.336451	0.096273	0.897673
C03	mmu-miR-146b-5p	-0.803417	-1.39242	-1.90217	-1.11817	-0.009667	-1.22375	-2.33642	-0.584	-0.633667	-0.661083	-2.83558	-1.20708	1.47721	0.087512	1.38759	0.21767	1.5675	0.612128	0.378511	0.965876	0.262203	0.00765	0.229641	0.381017
C04	mmu-miR-146b-3p	8.79058	7.80958	7.24083	7.96383	7.72467	8.17192	7.16058	8.711	8.772	8.70125	6.59475	8.83858	1.15942	0.146078	1.47307	0.219088	0.059214	0.263993	0.174201	0.554953	1.32466	0.080973	0.338183	1.14467
C05	mmu-miR-147-3p	11.0333	11.8536	10.1375	12.5798	11.4813	11.7632	10.9136	10.792	11.9107	11.4823	9.82508	11.0286	0.371074	0.221819	1.80593	0.371161	1.93669	0.624214	0.2019	0.465934	0.82014	0.874253	0.403712	1.28605
C06	mmu-miR-148a-3p	3.77492	5.99092	6.16217	5.68283	8.937	4.53292	6.90825	6.31033	6.83433	4.74125	6.80042	6.35358	3.86686	0.441628	1.29176	0.484775	0.834037	0.010447	0.147206	0.527186	1.73126	0.249848	0.030167	1.79423
C07	mmu-miR-148b-3p	3.14425	3.80892	3.5935	3.7725	6.03667	3.98592	3.36858	4.632	4.636	4.25292	2.72408	4.22225	0.944146	0.11986	0.718182	0.109805	2.52456	0.264718	0.290528	1.09945	0.356395	0.049219	0.1644	0.56157
C08	mmu-miR-149-5p	10.7613	12.1013	11.2358	12.2178	11.4813	12.0623	10.5322	10.6767	11.178	11.9669	11.1107	11.1922	1.90407	0.138494	0.796918	0.483266	1.93669	0.490556	0.296748	1.32648	0.521348	0.882336	0.062787	0.679336
C09	mmu-miR-150-5p	3.36558	4.60625	4.31417	5.09183	6.71567	5.85825	4.99458	5.48267	4.825	5.48925	4.24708	3.79325	1.20965	0.086869	0.714084	0.118956	0.973692	0.303296	0.33055	1.12449	1.84925	0.366762	0.253024	0.980025
C10	mmu-miR-151-3p	6.60858	7.97125	8.13417	7.66483	7.99067	7.85225	7.98758	8.34567	7.72267	8.01692	7.73442	7.26358	2.37537	0.099194	0.091581	0.258887	0.027025	0.430341	0.230685	0.221169	1.02437	0.037095	0.103201	0.698404
C11	mmu-miR-151-5p	4.82292	6.67558	6.7455	6.43283	7.79033	6.35425	6.98358	7.55533	7.30467	6.72892	6.44542	6.94625	3.27228	0.106889	0.264621	0.260761	0.98675	0.28384	0.026364	0.727195	0.526114	0.061632	0.17768	0.767324
C12	mmu-miR-152-3p	2.53725	3.62592	3.52283	3.4265	4.522	3.34625	3.01525	4.43867	4.752	4.24092	2.71108	4.33292	2.21199	0.138359	0.914285	0.237076	1.60355	0.434664	0.352517	1.23044	0.432103	0.33876	0.181721	0.795016
C13	mmu-miR-153-3p	10.9416	12.3573	12.5668	11.3675	11.4813	10.4512	13.1852	11.8277	11.685	10.2689	14.0988	11.7003	3.41125	0.565714	2.56838	0.552564	1.93669	0.040796	0.048936	1.19637	1.20713	0.054704	0.2256	0.988915
C14	mmu-miR-155-5p	4.34892	5.31458	5.18783	5.30783	5.22667	5.70358	5.47858	5.396	5.065	6.25925	5.27608	4.15725	1.59408	0.111158	0.417503	0.106356	0.025813	0.052563	0.015495	0.377206	1.99904	0.296614	0.108975	1.37539
C15	mmu-miR-155-3p	10.9799	11.7149	11.3028	11.5608	10.1073	12.9156	11.7586	12.686	11.8873	12.8633	10.5234	11.4913	2.39869	0.603625	1.00729	0.230553	1.04724	0.561806	0.880105	0.037899	1.39684	0.008227	0.257065	1.60406
C16	mmu-miR-15a-5p	3.44658	4.08225	2.78983	4.60183	5.381	3.77925	2.64892	4.83533	5.31833	4.16825	2.60442	4.91892	0.710019	0.166034	2.43626	0.294112	0.519234	0.206984	0.008977	0.475575	1.56195	0.403135	0.078953	1.84114
C17	mmu-miR-15b-5p	0.685917	1.10425	0.7195	1.2215	2.68433	2.22158	0.273583	1.829	2.02667	1.89325	-0.73525	1.08758	1.21091	0.252448	1.90263	0.027646	3.04201	0.979132	0.5355	0.887891	1.37533	0.093098	0.123409	0.653935
C18	mmu-miR-16-5p	-2.87008	-2.73208	-3.09483	-2.4625	-2.005	-2.68842	-3.87675	-1.64333	-2.00567	-1.86042	-3.56725	-2.85408	0.481269	0.051791	1.55195	0.092097	1.55751	0.141208	0.47702	1.17038	0.744181	0.173061	0.151121	0.28958
C19	mmu-miR-17-5p	2.21792	3.22192	2.45317	3.69617	4.819	3.33925	2.00458	4.13333	4.22433	3.46192	1.75875	3.75458	1.44765	0.072388	1.60003	0.194247	1.07509	0.006408	0.315508	0.897456	0.831868	0.061343	0.030744	1.15743
C20	mmu-miR-181a-5p	3.06292	3.49158	2.86517	3.86417	4.271	3.79625	2.47858	4.74133	5.098	4.07692	2.29142	4.70792	0.974881	0.044584	1.77007	0.18445	0.81509	0.245217	0.196026	1.07146	1.4687	0.101469	0.200196	1.82387
C21	mmu-miR-181b-5p	4.42592	4.51292	3.91583	4.72483	5.76767	5.96692	3.54758	4.97567	4.79767	6.15825	3.29308	3.84092	0.836515	0.253404	1.84193	0.092713	2.05207	1.02468	0.326525	0.566807	1.90974	0.45856	0.252735	1.30335
C22	mmu-miR-181c-5p	3.99525	4.38425	3.6975	4.70083	5.51667	4.50492	3.36692	5.45733	5.74567	4.85458	3.16308	5.54125	0.778443	0.050591	1.6646	0.219336	0.991627	0.16731	0.164043	0.815523	1.39937	0.090211	0.062209	1.59532
C23	mmu-miR-181d-5p	4.04092	4.21292	3.76683	4.4955	4.23	6.03425	3.39925	4.39267	4.56633	5.72225	3.18842	3.66892	0.770054	0.253706	1.74449	0.155491	1.02207	0.914182	0.306031	0.817723	1.72585	0.283623	0.25389	1.16858
C24	mmu-miR-182-5p	7.83558	10.5899	10.7715	9.9815	10.7823	8.42225	10.1559	8.384	10.582	9.05058	11.0284	9.97458	3.92234	0.564928	1.33457	0.822697	2.12672	0.360917	0.313713	1.58431	1.49875	0.462313	0.262261	1.96013
D01	mmu-miR-182-3p	13.6143	14.7562	14.6102	15.0902	11.4813	12.7922	13.1852	11.7647	13.264	14.8289	14.0988	13.6263	1.78735	0.247295	0.626023	0.40992	1.93669	0.312973	0.048936	2.60313	1.54224	0.361277	0.2256	1.28044
D02	mmu-miR-183-5p	6.86992	8.74658	8.5425	8.1725	10.1713	7.24758	9.28458	7.41267	8.25867	7.69125	9.07142	8.55725	2.98942	0.194801	1.00786	0.628302	0.5493	0.505279	0.290707	1.20981	0.659587	0.074045	0.072024	0.414861
D03	mmu-miR-183-3p	11.0552	12.1943	11.7832	11.8305	11.4813	10.8453	10.9812	11.3923	12.224	12.1499	12.2081	12.1259	2.33608	0.139581	0.324664	0.699124	1.93669	0.411556	0.849099	1.91091	0.299978	0.402557	0.52842	0.097064
D04	mmu-miR-184-3p	11.6326	11.0169	10.6725	10.8215	10.1993	11.7399	11.1416	10.3943	10.572	12.0416	10.0348	10.1379	1.14515	0.150895	1.43238	0.317869	0.535804	1.07731	0.553646	0.947608	1.18434	0.602898	0.004763	0.905127
D05	mmu-miR-185-5p	3.75858	3.64558	3.27383	3.59783	4.02267	4.09692	3.22058	4.68367	4.62133	4.08858	2.36142	4.36158	0.402575	0.186825	1.16481	0.093022	1.05306	0.497674	0.078604	1.13495	0.450488	0.275252	0.169019	0.676896
D06	mmu-miR-186-5p	5.07292	4.78092	4.73183	4.4205	4.613	5.49725	4.05658	5.06233	4.806	5.53792	4.14508	4.07458	0.856255	0.333676	1.1237	0.153675	1.64355	0.459719	0.386031	0.73802	1.79268	0.188072	0.171329	1.49676
D07	mmu-miR-187-3p	8.28858	9.41325	8.69517	9.38017	10.183	8.55592	8.86258	8.126	10.1343	9.41325	8.86475	9.74558	2.56764	0.152416	0.817778	0.425793	0.572059	0.140655	0.063805	1.08088	0.869467	0.214341	0.026414	1.11825
D08	mmu-miR-18a-5p	5.71092	6.81192	5.7145	7.31883	8.643	6.97292	5.41358	7.40133	7.55633	6.84692	5.12275	6.79692	1.24966	0.13524	1.9901	0.287485	0.866864	0.03671	0.286077	0.888137	0.696969	0.130625	0.016887	0.868804
D09	mmu-miR-190a-5p	9.11492	10.6852	10.8775	10.0702	9.222	9.69058	10.0059	10.7337	11.4667	10.6199	10.8241	10.7249	3.29507	0.126853	0.640787	0.339443	0.99829	0.063637	0.412662	0.331311	0.733418	0.272942	0.609538	1.47517
D10	mmu-miR-191-5p	0.001583	0.442583	0.206167	0.727833	1.04267	1.14992	-0.453083	1.55867	1.334	1.54792	-0.924583	0.819917	0.894989	0.1852	1.52479	0.017766	1.529	0.416629	0.4045	1.27888	0.201209	0.059611	0.125718	0.408287
D11	mmu-miR-192-5p	4.25525	4.37825	4.1665	4.0925	6.884	4.71258	3.49725	4.43133	5.31	5.17525	3.28442	4.78225	0.727323	0.237941	0.920399	0.09811	3.16597	0.578682	0.45802	0.684997	0.229401	0.279293	0.189804	0.448594
D12	mmu-miR-192-3p	11.1632	11.6299	11.1005	11.2582	10.169	11.0422	10.8729	10.562	12.1057	11.7093	10.4951	11.5156	1.63	0.155672	1.66789	0.600689	1.07095	1.80776	0.169455	1.18702	0.490716	0.254178	0.051817	0.840247
D13	mmu-miR-193a-3p	7.63158	8.11558	7.7885	8.09283	7.72367	7.10658	7.23058	8.10833	8.22933	8.28692	8.02975	7.68425	1.51228	0.163269	1.32346	0.452309	0.592406	0.114557	0.111315	0.122366	0.181517	0.137842	0.313934	0.307979
D14	mmu-miR-193b-3p	10.8443	12.2849	11.5462	12.4262	11.4813	11.7706	11.2773	12.277	11.9533	11.9559	12.6841	12.1293	3.27027	0.140027	0.907261	0.451917	1.93669	0.140843	0.106793	1.74799	0.269053	0.438931	0.765422	0.116923
D15	mmu-miR-194-5p	2.35025	2.77625	2.3265	2.88017	4.205	2.97692	1.88392	3.322	3.98167	3.45825	1.47475	3.44025	0.650584	0.072486	1.16039	0.179644	1.56305	0.465655	0.366006	1.22141	0.501265	0.16671	0.159782	0.94756
D16	mmu-miR-195a-5p	-1.44775	-1.05408	-1.66483	-0.724167	0.327	-0.849083	-2.18275	-0.394333	-0.631333	-0.702083	-2.19658	-1.15242	0.883693	0.14909	1.38909	0.029957	1.6945	0.006588	0.441008	0.784376	0.741417	0.091077	0.203372	0.486524
D17	mmu-miR-196a-5p	14.6062	14.2836	14.7942	11.2565	8.947	7.88558	11.1946	7.71067	12.5977	13.5352	14.0988	13.0683	0.133159	0.313071	0.94376	1.7548	1.50722	1.35469	2.19093	4.04319	0.406547	0.860396	0.2256	1.46518
D18	mmu-miR-196b-5p	13.9746	13.7159	14.1938	11.1848	9.06667	10.1749	10.3012	9.374	12.6157	14.0962	14.0988	13.1919	1.16525	0.175821	0.114656	1.11405	1.98767	1.74071	1.68054	3.46873	0.951865	0.688923	0.2256	1.36865
D19	mmu-miR-196b-3p	14.0839	14.6869	14.7912	15.0902	11.4813	13.3863	12.3079	10.117	13.3577	14.8949	13.7647	13.6263	0.977004	0.142113	0.938574	0.40992	1.93669	0.28584	0.95252	3.86996	1.70387	0.733668	0.063653	1.28044
D20	mmu-miR-199b-3p	6.15625	9.52692	8.97217	9.72483	10.6877	7.37125	8.13225	8.78867	7.34867	8.81592	8.77475	7.60925	4.0436	0.528164	0.414579	0.649803	1.5693	0.96346	0.37812	0.386725	1.29241	0.212032	0.088768	0.328973
D21	mmu-miR-199a-5p	10.8126	14.6919	14.3278	14.7778	11.4813	11.8856	13.1852	11.374	13.086	14.6329	14.0988	12.3483	4.82773	0.249513	1.49011	0.418437	1.93669	0.498787	0.048936	2.55834	1.23552	0.224156	0.2256	0.178359
D22	mmu-miR-199b-5p	11.4802	14.7562	14.2762	13.8528	11.4813	9.85225	11.1486	10.349	12.8293	14.3223	14.0871	13.3249	5.481	0.247295	1.53566	1.20665	1.93669	0.452448	0.714613	3.18226	1.04638	0.493201	0.245807	1.29669
D23	mmu-miR-19a-3p	2.57625	4.52392	3.32683	5.2855	6.97767	4.50525	3.29792	5.50967	5.77467	4.11258	3.04575	5.31992	2.65222	0.258057	1.89808	0.225825	0.938218	0.44144	0.182039	0.825532	1.90615	0.471262	0.160648	2.06769
D24	mmu-miR-19b-3p	2.52292	4.48758	3.33083	5.18517	7.232	4.33225	3.27758	5.483	5.84667	4.15392	3.11075	5.39658	2.69904	0.261431	1.90739	0.260097	1.32316	0.391448	0.186544	0.798032	1.96307	0.451055	0.183164	2.16205
E01	mmu-miR-1a-3p	9.72058	12.9919	12.8738	13.4328	11.1233	11.8172	11.5966	11.2307	10.9033	12.3069	12.8354	11.2939	4.86494	0.310642	0.875161	0.467547	2.48433	1.13406	0.127723	0.660927	1.19979	0.215496	0.250137	0.652553
E02	mmu-miR-200a-3p	3.08558	5.17825	5.26217	4.5985	8.57533	2.67892	6.21925	4.793	5.138	2.94758	6.41942	4.62725	4.42814	0.6765	1.99787	0.754469	0.543567	0.128201	0.018822	0.961978	1.82509	0.185185	0.281314	1.4186
E03	mmu-miR-200b-3p	0.88025	2.75492	3.4625	2.02583	4.811	1.05692	4.51858	2.16167	2.65167	1.12558	4.42175	2.37058	3.78198	0.473427	2.25234	0.398708	0.658146	0.137637	0.20106	0.830901	1.07276	0.541988	0.063653	0.929195
E04	mmu-miR-200c-3p	1.73592	3.62458	4.30417	2.90817	4.586	1.99125	4.86958	3.063	3.30733	2.42425	5.04208	2.93392	3.55819	0.471717	1.84336	0.455095	0.153052	0.310142	0.12863	0.500954	0.682293	0.355503	0.041425	0.655656
E05	mmu-miR-203-3p	6.50458	9.48225	9.89383	8.86283	10.6977	7.16392	9.69225	8.21767	9.119	7.47292	10.3468	8.81958	4.6123	0.702235	1.61336	0.735753	1.00401	0.024827	0.034868	0.042272	1.27249	0.588176	0.399671	1.53325
E06	mmu-miR-204-5p	11.9099	13.5229	13.8042	11.8315	11.4677	10.6439	11.8506	10.6983	12.316	12.4482	13.2691	12.6506	2.806	0.188875	0.775152	1.03288	1.91582	1.26726	1.20508	3.07778	0.175456	0.44124	0.453942	0.884453
E07	mmu-miR-204-3p	14.6062	14.7562	14.0218	14.5828	11.4813	13.3863	12.8379	11.8933	13.334	15.1289	14.0988	13.6263	0.133159	0.247295	0.605317	0.352487	1.93669	0.28584	0.446294	2.72756	1.66302	0.205392	0.2256	1.28044
E08	mmu-miR-205-5p	6.81725	9.03625	8.6745	8.8465	10.651	7.95925	8.16192	7.25933	9.45133	7.69958	9.68875	9.52392	3.93053	0.566291	1.47146	0.420291	1.04097	0.179394	0.186758	1.01584	2.36492	0.007073	0.51312	2.46085
E09	mmu-miR-206-3p	13.9733	14.7562	14.7942	14.1068	11.4813	12.6073	12.9032	11.3103	12.9467	14.3543	14.0988	13.6263	1.16755	0.247295	0.94376	0.825918	1.93669	0.812095	0.395341	3.01751	0.99611	0.465489	0.2256	1.28044
E10	mmu-miR-206-5p	14.6062	14.7562	14.7942	15.0902	11.4813	11.7776	13.1852	9.01967	13.3577	15.1762	14.0988	13.6263	0.133159	0.247295	0.94376	0.40992	1.93669	1.17316	0.048936	4.7625	1.70387	0.246384	0.2256	1.28044
E11	mmu-miR-207	10.5663	11.6669	11.6472	11.3122	10.4	9.95292	9.34958	10.252	10.9837	11.3882	10.6877	11.3812	1.47261	0.140317	1.02864	0.708668	1.17829	0.108034	0.728583	3.29426	0.659061	0.228198	0.482809	0.313377
E12	mmu-miR-20a-5p	1.87592	2.92192	1.99883	3.53817	4.948	3.18992	1.62392	4.01067	3.977	3.12925	1.41642	3.39025	1.36971	0.112411	1.81001	0.1515	4.12973	0.121489	0.283007	1.02594	0.826807	0.014289	0.00101	1.2194
E13	mmu-miR-20b-5p	3.46525	4.49892	3.6235	4.9465	6.135	4.58192	3.30592	5.02367	5.18667	4.54158	2.87642	4.79892	1.34493	0.051537	1.40937	0.229101	3.13792	0.014453	0.333021	0.565557	0.683654	0.201062	0.27785	0.829024
E14	mmu-miR-21a-5p	-5.29142	-5.59308	-5.4765	-5.6035	-5.09	-5.02608	-6.18042	-5.142	-4.965	-4.29275	-6.28125	-5.30108	0.505398	0.249887	0.755665	0.206815	2.21255	0.333736	0.266098	0.60155	0.797218	0.407465	0.261973	0.435683
E15	mmu-miR-21a-3p	8.88158	8.87258	7.8915	8.80817	9.40367	8.53592	8.37092	9.21133	9.00933	9.25992	9.16508	9.54692	1.62822	0.186582	1.03766	0.179809	0.225638	0.578064	0.570584	0.351147	1.32249	0.319419	0.143905	0.651822
E16	mmu-miR-210-3p	7.91925	8.27925	8.31817	7.15017	7.026	5.78358	7.03292	5.497	8.435	8.09092	8.38808	8.42525	1.73264	0.159822	0.628911	1.02256	0.674794	1.35066	0.486567	2.13818	0.355504	0.453076	0.197598	0.476844
E17	mmu-miR-211-5p	12.1649	12.9332	12.5058	11.8992	11.472	11.6436	10.9966	11.3967	12.665	13.0019	14.0988	12.9466	2.34817	0.350903	0.195721	0.692484	1.92243	1.11581	0.778604	2.87199	0.539013	0.4652	0.2256	0.737752
E18	mmu-miR-214-3p	10.3562	13.3749	12.2902	12.5338	10.7453	8.61292	9.59058	8.86767	9.92033	10.5806	11.7654	10.7999	4.6101	0.709031	1.36887	1.89996	3.0924	1.17422	0.095135	2.71825	1.06033	0.19067	0.084149	0.292128
E19	mmu-miR-215-5p	10.0186	11.2903	11.7165	9.96617	10.1153	9.29458	11.5046	8.499	11.9857	10.5796	12.3241	11.7089	2.77976	0.129199	1.13064	0.683037	1.05025	0.806283	0.842109	1.7273	0.69249	1.07892	0.47617	0.567031
E20	mmu-miR-216a-5p	14.0049	14.7562	14.7942	13.8445	11.48	12.2199	12.7413	12.7477	13.3577	15.1762	14.0988	13.6263	1.11299	0.247295	0.94376	1.04026	1.93465	0.931176	0.636604	2.49809	1.70387	0.246384	0.2256	1.28044
E21	mmu-miR-217-5p	13.6986	14.1702	14.3368	15.0902	11.4813	11.2766	12.2689	12.2507	12.6637	13.1089	13.5434	13.6263	1.64161	0.320467	0.650379	0.40992	1.93669	0.706392	0.55718	2.86214	0.515397	0.220981	0.255333	1.28044
E22	mmu-miR-217-3p	14.5939	14.7562	14.4488	14.8748	11.4813	12.8906	12.6829	8.15267	13.2863	15.0336	14.0988	13.6263	0.144848	0.247295	1.36879	0.449813	1.93669	0.604339	0.702173	6.42958	1.58077	0.122831	0.2256	1.28044
E23	mmu-miR-218-5p	9.04625	11.5352	11.6978	10.7448	11.4813	8.81725	11.9552	9.77767	10.2557	9.39125	12.7628	10.2986	4.97093	0.743088	2.35742	0.905304	1.93669	0.200715	0.341781	0.117804	0.694429	0.90976	0.075777	0.97284
E24	mmu-miR-22-3p	1.49892	2.66792	1.41817	3.28183	5.15367	2.55092	1.43792	4.322	3.87633	2.42658	1.22508	3.43425	1.99254	0.191349	2.15939	0.255128	1.45708	0.147941	0.094022	1.52493	1.6385	0.427961	0.001588	1.78172
F01	mmu-miR-22-5p	4.80425	5.53725	4.70017	6.14417	6.85233	6.32358	4.50958	6.91533	6.68967	6.35558	3.85475	6.02892	0.70497	0.068496	2.04567	0.18892	0.934206	0.303316	0.194062	1.15604	0.594012	0.453942	0.087036	1.08496
F02	mmu-miR-221-3p	5.44225	5.45758	5.33817	5.6055	5.28133	6.31325	4.86892	6.01433	6.053	6.66658	4.63475	5.26858	0.74798	0.220161	1.14357	0.11011	0.451759	0.395779	0.483031	0.345805	1.14158	0.022661	0.147657	0.664932
F03	mmu-miR-221-5p	8.28825	9.25858	9.1875	9.39183	9.084	10.0723	8.93225	9.77667	10.5087	10.5146	8.68875	9.56658	1.9768	0.232549	1.30209	0.193641	0.363929	0.377513	0.580593	0.469474	0.851837	0.166421	0.008227	0.282746
F04	mmu-miR-222-3p	4.18725	5.10192	4.8445	5.37383	6.119	5.91325	5.10858	6.059	6.07033	5.69792	4.30142	5.62192	1.49437	0.059093	0.579659	0.105078	0.591254	0.257326	0.149611	0.305379	0.404908	0.15141	0.004186	0.676705
F05	mmu-miR-222-5p	12.1702	12.9473	12.3285	12.8988	11.4813	12.5183	10.9619	11.1897	12.44	12.9832	11.4951	11.8652	0.788564	0.224467	1.34499	0.577926	1.93669	0.536054	0.253304	1.99539	0.177039	0.723564	0.377731	0.674854
F06	mmu-miR-223-3p	-0.561417	-2.00275	-2.01917	-1.89783	-1.30867	-1.92542	-2.88908	-1.59333	-1.25033	-1.17742	-2.89958	-1.78075	2.66803	0.113916	1.11621	0.121951	1.6555	0.425136	0.478011	1.12539	0.233621	0.285644	0.143039	0.388134
F07	mmu-miR-224-5p	6.47858	8.82992	9.86383	8.1985	10.1267	6.91425	9.83825	8.23067	8.56767	6.65625	10.3921	8.21092	3.99178	0.728386	2.14786	0.500577	0.47111	0.263145	0.256247	0.031724	1.60583	0.114748	0.084726	1.45838
F08	mmu-miR-23a-3p	-2.66808	-2.77075	-2.8745	-2.61483	-3.25333	-2.01575	-3.19542	-1.691	-2.475	-1.52142	-3.54858	-2.79208	0.752881	0.204054	1.04979	0.128712	0.729059	0.375143	0.10107	1.05189	0.808647	0.313646	0.170751	0.602811
F09	mmu-miR-23b-3p	-0.60675	-0.33975	-0.2705	-0.371167	-0.719333	0.39925	-0.588417	0.892	0.116333	0.732583	-0.92725	-0.24975	0.860863	0.229654	0.818683	0.100915	0.957003	0.482625	0.175	0.991379	0.754436	0.07087	0.196155	0.54218
F10	mmu-miR-23b-5p	10.7786	10.6802	10.5062	10.3875	5.407	11.6576	9.44792	11.0473	10.6657	7.73225	9.62975	10.1376	0.730174	0.321156	0.999475	0.317658	4.73903	1.47277	0.577099	0.062862	1.39912	7.05161	0.446436	1.17935
F11	mmu-miR-24-3p	-1.70542	-1.32442	-1.77283	-0.938833	-0.32	-1.24842	-2.24408	0.077	-0.59	-0.627083	-2.54358	-0.890417	0.561886	0.018702	1.36229	0.093766	1.2195	0.020746	0.178515	1.40088	0.453826	0.16007	0.087613	0.697391
F12	mmu-miR-25-3p	1.61658	1.78392	1.6865	1.64417	2.127	2.52692	2.45258	2.33567	2.15	2.47625	0.288417	1.55125	0.979117	0.323761	1.45546	0.036137	2.10651	0.848136	0.291017	0.965897	1.24277	0.23426	0.184608	1.03895
F13	mmu-miR-26a-5p	-1.59375	-0.63975	-0.7055	-0.468167	1.60833	-0.19575	-1.21942	0.188333	0.014667	0.224917	-1.52225	-0.39875	1.68408	0.126826	0.953585	0.014946	6.9766	0.261125	0.284502	0.936875	0.332024	0.285067	0.137265	0.260737
F14	mmu-miR-26b-5p	-1.53108	-0.967083	-0.834833	-0.924167	2.7	0.156917	-1.18308	-0.355333	-0.424333	0.18725	-1.69358	-0.548417	1.72759	0.417267	0.760899	0.321536	5.15151	0.149625	0.278004	0.645376	0.674442	0.16671	0.170463	0.731084
F15	mmu-miR-27a-3p	-1.36842	-0.63875	-1.28583	-0.2915	2.26167	-0.779083	-1.56975	0.223667	0.305	-0.249417	-1.71725	-0.297417	1.10104	0.045934	1.18788	0.132979	2.57901	0.065396	0.333504	1.22837	0.51982	0.078087	0.059323	0.803608
F16	mmu-miR-27b-3p	0.269583	0.790917	0.3745	1.0825	2.121	1.19792	-0.026083	1.344	1.96	1.53292	-0.30925	1.01492	0.932375	0.092068	1.38576	0.041368	1.89851	0.048409	0.587	0.713884	0.969986	0.244941	0.066251	0.414509
F17	mmu-miR-27b-5p	7.82258	8.27358	8.34483	8.2405	7.51833	8.74892	7.41992	7.56133	8.55667	8.80625	7.27308	8.20858	0.550142	0.135132	1.36589	0.287397	2.02816	0.804261	0.350114	0.337815	0.24525	0.056725	0.117924	0.29115
F18	mmu-miR-28c	4.14492	4.57258	4.18017	4.3465	5.16167	4.62492	3.83325	5.44	5.61933	5.27892	3.22442	5.49058	1.19041	0.213561	1.37559	0.218807	1.48208	0.668171	0.092102	0.951006	0.789369	0.063076	0.170751	0.910657
F19	mmu-miR-292a-3p	14.6062	14.7199	14.7942	15.0902	11.0423	13.3863	12.4246	9.325	13.3577	15.1762	14.0988	13.6263	0.133159	0.189984	0.94376	0.40992	1.57428	0.28584	0.893986	4.51182	1.70387	0.246384	0.2256	1.28044
F20	mmu-miR-295-3p	14.6062	14.7562	14.7942	15.0902	11.4813	13.1022	13.1852	12.2713	12.9933	14.4476	14.0988	13.6263	0.133159	0.247295	0.94376	0.40992	1.93669	0.123636	0.048936	2.15771	1.0762	0.38466	0.2256	1.28044
F21	mmu-miR-298-5p	12.4162	13.0929	12.8248	12.4765	11.277	10.9136	10.9286	10.6397	12.294	13.2219	14.0774	12.2543	1.28946	0.175188	1.24328	0.728585	1.63265	0.118831	0.293775	2.00436	1.10633	0.356081	0.207124	0.929488
F22	mmu-miR-29a-3p	-1.09608	0.02025	-1.0495	0.587833	1.747	-0.356417	-1.15442	1.32767	1.01867	0.019583	-0.99725	0.573917	1.59849	0.253876	1.51148	0.303836	0.348039	0.048378	0.144505	1.11738	1.29129	0.362143	0.126873	1.61632
F23	mmu-miR-29b-3p	2.34158	2.66125	2.4085	2.6605	3.88133	2.43292	1.87358	3.37167	4.17067	3.38692	2.54842	3.63092	1.48023	0.138436	1.15905	0.052778	2.05903	0.339904	0.433506	1.29691	0.497342	0.548338	0.227909	0.923007
F24	mmu-miR-29c-3p	-1.08508	0.016583	-0.9695	0.578833	1.91467	-0.142417	-0.89175	1.457	1.121	0.275583	-0.953917	0.62525	1.53143	0.235875	1.41489	0.268847	0.618524	0.068627	0.078005	1.26338	1.17398	0.372535	0.010248	1.5824
G01	mmu-miR-301a-3p	5.54492	7.32858	6.2255	7.7745	8.651	6.58158	5.84525	7.42933	9.06467	7.11092	6.18408	8.05158	2.60722	0.229492	1.94337	0.45115	0.02571	0.3006	0.649537	0.73919	1.81376	0.21896	0.214919	1.98763
G02	mmu-miR-302a-5p	14.6062	14.7562	14.7942	14.7162	11.4417	13.0772	13.1852	10.307	10.1953	8.85158	14.0988	13.6263	0.133159	0.247295	0.94376	0.365261	1.99528	0.292254	0.048936	3.71821	3.78177	5.23094	0.2256	1.28044
G03	mmu-miR-302d-3p	14.1739	13.4839	13.9265	11.2728	10.233	8.33125	10.5373	7.16633	12.3423	12.9799	13.7561	13.0209	0.82243	0.692388	1.0303	1.6026	1.09821	1.31471	1.43855	5.19167	0.117284	1.14214	0.071158	1.50855
G04	mmu-miR-30a-5p	-1.05842	0.134583	-0.215167	0.3325	1.252	-0.13375	-0.20375	0.653	1.14367	0.248917	-0.743917	0.705917	2.12257	0.043912	0.888748	0.213278	0.940006	0.168125	0.1695	0.853877	0.761009	0.227909	0.081262	1.04164
G05	mmu-miR-30b-5p	-0.26375	0.616583	0.134833	0.9235	2.218	0.559917	-0.29175	1.36933	1.34167	0.821917	-0.376917	0.65125	1.75659	0.065252	1.07039	0.185905	1.28151	0.153128	0.4275	1.07088	0.510216	0.039115	0.122831	0.583965
G06	mmu-miR-30b-3p	7.56392	7.32492	7.16383	7.2775	6.44367	8.14758	6.58325	8.45633	7.926	8.69892	6.43842	7.40558	0.49408	0.261324	1.23595	0.152761	0.018583	0.656279	0.215141	0.431054	0.924976	0.470396	0.522358	0.491804
G07	mmu-miR-30c-5p	-0.813417	0.40925	0.174167	0.516167	1.33967	0.826583	-0.34475	1.09333	1.071	0.68525	-0.45825	0.295583	2.02715	0.012647	0.907771	0.13501	1.21051	0.693626	0.5115	0.972381	0.747521	0.17537	0.092232	0.308823
G08	mmu-miR-30d-5p	-0.482417	0.42125	0.108167	0.4855	1.18833	-0.03975	-0.53275	1.18933	1.384	0.545583	-0.591917	0.90025	1.55178	0.019038	0.913357	0.286297	0.765507	0.322125	0.490001	1.23538	0.632941	0.276984	0.086458	0.916527
G09	mmu-miR-30e-5p	-0.539417	0.858917	0.306167	1.09717	2.23933	0.56425	0.085917	1.5	1.846	0.676583	-0.076917	1.54292	2.31322	0.042054	0.949685	0.197643	0.931524	0.009647	0.273	0.980386	1.04107	0.28218	0.019197	1.19838
G10	mmu-miR-31-5p	5.44192	8.97658	8.7055	9.04083	6.21867	6.98725	9.42325	8.89167	8.29533	7.85492	9.56108	7.89258	5.07288	0.580946	0.436126	0.739455	5.63853	0.333088	0.338187	1.0092	0.270208	0.243497	0.216651	0.64956
G11	mmu-miR-31-3p	11.3976	14.6642	14.5458	15.0902	11.4813	11.6999	13.1852	11.6773	13.1733	14.8076	14.0988	12.8449	4.90743	0.114288	0.515211	0.40992	1.93669	0.291811	0.048936	2.66969	1.38592	0.07289	0.2256	0.936148
G12	mmu-miR-32-5p	8.87858	9.27125	8.63617	8.6615	8.54967	8.99525	8.18725	8.45833	10.2337	9.96125	8.79242	10.1109	1.67927	0.34989	1.70563	0.23329	0.455162	0.373442	0.052865	0.742019	0.497267	0.426518	0.153142	0.648149
G13	mmu-miR-320-3p	3.97425	3.90592	3.6855	4.1185	3.00033	4.92125	3.30892	3.93	4.101	5.22625	3.16275	3.37725	0.396367	0.166201	1.24511	0.13202	0.122786	0.270257	0.210034	0.640728	1.43047	0.108686	0.253312	0.92876
G14	mmu-miR-322-5p	-0.15475	-0.33375	-0.493833	-0.398833	2.02933	-0.351417	-0.915417	0.695	0.899	0.753583	-1.31358	0.50225	0.53298	0.261651	1.13243	0.099155	3.49301	0.370625	0.330502	1.14788	0.237171	0.347998	0.224445	0.576902
G15	mmu-miR-324-5p	4.81125	4.79258	4.4585	4.76983	5.48733	4.83258	3.92892	5.32733	5.22667	5.26758	3.99275	4.92692	0.662522	0.111872	1.08614	0.150272	3.67663	0.172818	0.190556	0.591579	0.107495	0.096851	0.177102	0.373244
G16	mmu-miR-326-3p	8.79792	10.2326	9.54083	10.5712	8.798	9.41792	9.03725	7.42533	10.5357	10.2309	9.39108	9.85592	2.42535	0.174423	2.10853	0.463355	1.89667	0.437187	0.252714	2.85621	0.657003	0.449323	0.053838	0.467045
G17	mmu-miR-328-3p	5.44658	6.19558	5.24717	6.62383	5.26367	6.49792	4.58425	6.24467	6.88367	6.92258	4.49875	6.39992	0.993033	0.156234	2.59621	0.315447	0.713158	0.407283	0.380535	0.221344	0.490592	0.886954	0.048064	0.525773
G18	mmu-miR-33-5p	9.77358	10.4466	9.3995	10.5038	9.335	10.5829	9.44225	10.1317	12.0487	11.5429	10.5698	10.8209	3.03161	0.216146	2.4418	0.208371	0.614087	0.371324	0.224283	1.49041	0.58603	0.262261	0.128605	1.42878
G19	mmu-miR-330-5p	8.35092	9.25825	8.72617	9.35317	10.2077	9.37258	8.67092	9.90133	10.3773	9.34058	8.62308	10.0322	1.23357	0.135042	1.27318	0.21696	1.03549	0.112016	0.064254	0.528644	1.18948	0.050374	0.256199	1.44961
G20	mmu-miR-335-5p	10.8052	13.8106	14.1198	12.7025	11.4713	11.6329	12.3549	11.079	13.0023	14.1723	12.9984	13.0836	5.05895	0.265119	0.242501	0.813396	1.92141	0.633441	1.0768	1.47998	1.09166	0.138997	0.349153	1.05237
G21	mmu-miR-338-3p	5.06692	4.82025	4.5125	4.6985	6.52767	5.39558	4.34425	5.67733	6.074	5.54892	3.81642	5.53058	0.499238	0.201342	1.3319	0.098697	2.71606	0.558198	0.254553	0.816039	0.517062	0.120233	0.208856	0.714905
G22	mmu-miR-339-5p	4.09492	4.28292	3.59583	4.68217	5.73767	4.74858	3.24658	5.39333	5.176	4.50958	3.15742	4.66658	0.129727	0.048975	1.53747	0.147277	1.17412	0.174815	0.324525	1.40146	0.697821	0.227043	0.054415	0.874512
G23	mmu-miR-342-3p	1.90092	0.553583	-0.0725	1.03883	2.02833	2.26125	-0.544417	1.494	1.465	1.70625	-1.59492	0.50425	3.18117	0.225708	1.90579	0.046321	2.12901	1.04063	0.571	1.29038	1.11954	0.210877	0.024104	0.635436
G24	mmu-miR-345-5p	7.57425	9.05058	8.59783	8.29883	9.49833	6.80625	8.23625	6.96367	9.19933	7.71558	9.03942	9.48292	2.993	0.255146	1.10437	0.777227	0.549185	0.394305	0.047956	1.66625	1.68671	0.228486	0.039115	1.46127
H01	mmu-miR-346-5p	12.0249	11.6719	11.7448	10.6588	8.76967	7.54892	9.82225	9.032	10.064	10.7446	13.6794	11.7806	1.49571	0.144623	0.393501	1.10826	3.1811	0.342124	0.154411	2.65325	2.62195	0.100315	0.137554	0.417735
H02	mmu-miR-34a-5p	1.23425	0.88125	-0.195833	1.70317	2.514	1.52925	-0.195417	2.44933	2.24333	1.48558	-0.652917	1.86925	1.07633	0.078041	2.10488	0.049139	1.04402	0.151394	0.051001	0.978399	1.32838	0.582113	0.098583	1.63286
H03	mmu-miR-34c-5p	3.80992	5.59858	5.51983	5.07617	8.92967	2.43325	7.39392	3.582	7.597	2.68425	8.53808	7.15092	4.83738	0.954035	2.27141	1.05614	0.757426	0.301653	0.044901	0.958934	4.38869	0.410929	0.751854	4.47026
H04	mmu-miR-34c-3p	5.03425	6.32825	6.87617	5.57017	9.402	3.63292	8.38992	4.37633	5.97733	3.17992	8.99075	5.75625	3.17218	0.889337	3.38336	0.830998	0.846926	0.286191	0.098988	0.263192	2.3956	0.054704	0.71144	1.92843
H05	mmu-miR-375-3p	4.89625	6.23425	6.8965	5.57217	7.82833	4.61292	7.59692	4.32667	6.13433	4.26725	8.41175	5.51592	3.4371	0.568798	2.55417	0.554199	0.827798	0.408201	0.348115	0.623753	1.73825	0.220403	0.283623	0.911951
H06	mmu-miR-376b-3p	12.2819	14.6666	14.5932	15.0902	11.4813	13.3863	13.1852	10.95	13.2457	14.7553	14.0988	13.4696	3.68614	0.116849	0.596719	0.40992	1.93669	0.28584	0.048936	3.21441	1.51062	0.393609	0.2256	1.08641
H07	mmu-miR-376c-3p	11.4269	14.3706	13.1355	15.0902	8.885	12.7996	11.0586	11.9537	12.4243	12.8956	14.0988	12.7686	4.85826	0.184211	0.97749	0.40992	4.07967	0.88265	0.629628	1.27958	0.340632	0.135244	0.2256	1.00437
H08	mmu-miR-378a-3p	2.38058	1.82658	1.5695	1.6975	-0.237333	2.45125	1.29558	2.74633	2.44133	2.55625	0.650083	2.25425	0.783692	0.266941	1.02474	0.054091	0.936	0.535641	0.092011	0.623923	0.21769	0.23426	0.230218	0.389113
H09	mmu-miR-378a-5p	6.81692	7.15125	6.10617	7.32617	6.017	7.05525	5.83625	6.64133	8.18067	7.32292	5.43042	7.66592	0.29144	0.081308	1.9636	0.472664	1.76309	0.722223	0.278586	0.465013	0.958192	0.352328	0.044023	1.14074
H10	mmu-miR-381-3p	13.4049	14.1936	13.6578	15.0902	10.181	10.6956	12.9422	11.3693	12.9853	14.5709	13.9908	13.6263	2.14929	0.303264	1.08991	0.40992	3.00454	0.326153	0.234963	1.11711	1.23473	0.27785	0.132069	1.28044
H11	mmu-miR-383-5p	11.8699	12.6832	12.9702	11.5902	10.3773	9.64758	9.94525	8.453	11.3043	12.0106	11.6847	12.3742	2.02447	0.196409	0.606259	1.10083	2.05622	0.740816	0.857074	2.97123	1.07623	0.800352	0.680263	0.483115
H12	mmu-miR-409-3p	12.7016	14.5916	14.0145	12.8618	11.4707	11.8313	11.9019	10.2417	12.1943	12.5539	13.4674	13.6263	3.36636	0.058383	0.606883	0.807563	1.92039	0.641455	1.09309	4.03199	0.346274	1.25646	0.226177	1.28044
H13	mmu-miR-423-5p	4.87058	4.41625	3.88083	4.43217	4.36433	5.39058	3.80125	5.01467	4.07767	4.99558	3.18275	3.67658	1.17429	0.217454	1.37507	0.087189	0.596135	0.728181	0.027345	0.218847	1.39365	0.171617	0.244652	1.26293
H14	mmu-miR-425-5p	4.08692	5.01892	4.07383	5.37217	7.05767	4.90025	3.88625	5.743	6.153	4.89225	3.58342	5.52525	1.06386	0.115687	1.75085	0.31869	1.28316	0.167338	0.334028	1.22749	1.22518	0.242054	0.040848	1.30589
H15	mmu-miR-429-3p	3.48692	5.25092	5.35383	5.03983	6.81233	3.48925	6.06925	10.5717	5.428	3.28425	6.41775	5.10192	3.39647	0.644684	1.82227	0.562693	1.48713	0.122515	0.125691	8.52717	1.78516	0.185762	0.11215	1.73769
H16	mmu-miR-431-5p	11.9206	12.5599	12.8348	11.2778	10.4673	10.4439	9.92358	9.51667	11.7357	11.7912	12.5464	12.6593	2.12246	0.535637	0.606252	0.757166	1.09841	0.789336	1.31605	3.62323	0.295866	0.524378	0.671025	1.10122
H17	mmu-miR-433-3p	11.0439	10.9462	11.3605	9.23883	7.887	7.77558	8.28125	7.61667	9.989	9.76425	10.8428	11.3953	2.1344	0.652609	0.79544	0.911423	1.73215	0.781739	1.57603	3.1662	1.1144	1.82342	1.14272	1.13798
H18	mmu-miR-451a	6.10792	7.28525	6.22283	8.21617	9.69167	5.40158	5.50725	7.32967	3.33133	5.78458	6.77275	3.47358	2.03747	0.443201	1.18141	0.398391	0.434403	2.12689	0.217085	0.310107	2.22429	2.43194	0.1797	2.56786
H19	mmu-miR-467e-5p	9.28258	9.68625	9.4185	9.8545	8.823	11.6699	9.53258	9.99867	11.1793	10.5433	9.41275	10.6276	1.03208	0.181296	1.20698	0.193395	1.15589	1.26228	0.188819	0.729455	0.640539	0.019486	0.164978	1.04592
H20	mmu-miR-484	2.48892	3.01525	2.18483	3.7275	5.10833	3.95725	1.76758	4.14633	4.38733	3.66592	1.51075	3.72358	0.520293	0.050813	1.85727	0.111892	1.57607	0.293202	0.479506	1.00345	0.991479	0.651973	0.066251	1.29875
H21	mmu-miR-485-5p	14.0032	14.7562	14.4825	15.0902	11.4813	12.6096	13.1852	11.6883	13.0543	14.4249	13.8008	13.6263	1.11586	0.247295	1.27859	0.40992	1.93669	0.150988	0.048936	2.64327	1.18104	0.028435	0.032476	1.28044
H22	mmu-miR-493-3p	11.3099	11.2719	11.7698	10.3118	10.1533	8.91725	9.97592	8.822	11.334	11.5879	13.1231	11.8406	1.75127	0.163236	0.638361	0.816363	1.12588	0.48237	0.592613	3.08273	1.4311	0.853179	0.05557	0.408722
H23	mmu-miR-495-3p	11.7219	13.2026	13.4788	12.3622	11.4813	10.9793	12.4479	11.3607	12.4587	13.5796	13.4021	12.4706	2.50369	0.15173	0.310003	0.780946	1.93669	0.239866	0.279358	1.4295	0.593033	0.777835	0.36705	0.529833
H24	mmu-miR-497a-5p	8.98992	12.3716	12.1812	12.3372	11.2047	11.3422	11.0106	10.2613	11.404	11.7616	11.8328	12.3669	4.93704	0.146355	0.780289	0.251817	1.53017	1.41751	0.06672	3.12476	1.00221	0.136976	0.233394	0.35764
I01	mmu-miR-499-5p	13.2999	14.5756	13.7522	14.1118	11.4813	13.2566	13.1852	12.0503	13.153	14.7669	14.0988	13.5879	2.22919	0.121526	1.34464	0.57269	1.93669	0.116188	0.048936	2.1809	1.35089	0.108109	0.2256	1.23026
I02	mmu-miR-503-5p	5.99025	5.98192	5.46983	6.1125	6.69067	5.64892	4.81258	6.359	7.234	6.55892	4.71808	6.85158	0.710808	0.068143	1.75565	0.310733	0.948697	0.094613	0.215577	0.225128	1.04816	0.347421	0.226754	1.3789
I03	mmu-miR-503-3p	7.32558	7.73858	7.63917	7.4875	8.18967	7.45092	7.25358	6.79333	8.308	8.41558	7.30508	7.94325	0.835387	0.142786	1.15689	0.372398	1.08726	0.617263	0.196179	1.42126	0.130584	0.223579	0.015444	0.260657
I04	mmu-miR-541-5p	10.5149	11.1846	10.8732	10.2862	10.211	8.14392	8.91958	8.55467	10.417	10.9853	10.1724	11.3473	1.54062	0.341287	1.66061	0.963373	0.627002	0.197118	0.225227	1.7978	1.29788	0.113882	0.587887	0.653352
I05	mmu-miR-574-3p	5.91425	6.34692	5.95183	6.60383	6.13267	6.63592	5.06525	5.92567	6.677	7.12158	5.07875	6.22025	0.735265	0.174756	1.52706	0.160819	0.111894	0.023752	0.439042	0.093673	0.46937	0.110996	0.229064	0.484441
I06	mmu-miR-598-3p	9.40825	10.3199	10.0352	9.98117	7.94467	10.3823	9.47458	10.487	11.138	10.6576	10.0601	11.2009	1.85394	0.214994	1.02401	0.371219	2.02963	0.843816	0.295704	0.462633	0.991877	0.601166	0.34107	0.898365
I07	mmu-miR-652-3p	1.28258	1.99858	1.8825	2.3455	2.25467	3.00892	1.58092	3.18533	2.34833	3.14925	1.19075	1.72692	0.865773	0.082286	1.20491	0.070495	0.844024	0.378662	0.20701	0.623947	0.86043	0.401403	0.109552	0.435132
I08	mmu-miR-744-5p	3.40025	3.77325	3.94817	3.33283	2.67133	4.22792	3.44458	4.258	3.85233	4.58192	3.10375	3.45592	1.2023	0.329454	0.704372	0.065893	0.590048	0.747658	0.219537	0.678987	1.2423	0.375133	0.274097	1.14269
I09	mmu-miR-7a-5p	2.97358	2.95958	2.83717	2.79583	3.60433	3.96992	2.75225	3.85833	3.407	3.93792	1.86242	3.06758	0.848886	0.348274	0.80511	0.166649	1.94453	0.54767	0.108555	0.814952	0.791749	0.111862	0.214053	0.775574
I10	mmu-miR-872-5p	3.81225	4.62058	4.92383	3.8905	5.93633	3.66358	5.38325	5.173	5.723	4.00858	5.01442	5.32058	2.0926	0.097058	1.09144	0.303388	1.01464	0.465669	0.186099	1.12647	1.14716	0.741173	0.170751	1.19322
I11	mmu-miR-880-3p	14.6062	14.5186	14.7942	12.7658	10.5157	8.44292	13.0512	9.96633	12.7733	14.0076	14.0988	13.1776	0.133159	0.102346	0.94376	1.86184	1.24051	0.642295	0.259457	2.88227	0.700126	0.765711	0.2256	1.37848
I12	mmu-miR-9-5p	9.85958	9.77625	10.2625	9.6885	8.803	10.7019	10.0949	9.06667	10.6033	11.3652	9.27742	9.19492	0.34534	0.231716	0.886563	0.195263	0.228882	0.370575	0.584614	0.169705	2.12778	0.016021	0.153431	1.02855
I13	mmu-miR-92a-3p	2.44858	3.32425	2.81517	3.52883	5.85767	4.23058	3.05792	3.66967	3.657	3.37858	2.19342	2.69325	0.927789	0.038463	0.917182	0.118164	2.20306	0.810158	0.365019	0.018845	1.72618	0.265148	0.046044	0.563085
I14	mmu-miR-93-5p	1.92625	2.09892	1.39117	2.4605	2.977	2.28825	1.10858	3.27633	3.22533	2.67258	0.920417	2.87125	0.213932	0.03297	1.67588	0.17971	0.785048	0.228662	0.114009	1.09592	0.931773	0.105799	0.117058	1.245
I15	mmu-miR-96-5p	9.59058	12.5629	13.2252	15.0902	11.4813	11.3706	11.6379	11.813	12.3967	12.1946	14.0988	11.7236	4.08359	0.393852	0.842104	0.40992	1.93669	1.30402	0.622642	0.550675	0.14374	0.41728	0.2256	0.474536
I16	mmu-miR-98-5p	3.07258	3.44992	3.47983	3.5045	4.72167	4.66558	3.40892	4.01267	3.94233	4.69692	2.60408	3.37425	1.14076	0.289806	0.820982	0.189555	2.30904	0.439701	0.218032	0.078017	1.09707	0.004186	0.251003	0.805467
I17	mmu-miR-99a-5p	4.57958	7.73025	7.0345	7.89017	9.84433	5.79525	7.14292	7.88267	7.52133	5.89692	7.38842	7.74858	4.70289	0.59197	0.686774	0.64793	0.993403	0.584964	0.207657	1.41956	2.12009	0.056147	0.355792	2.03042
I18	mmu-miR-127-3p	9.37558	10.8269	11.0958	9.54283	7.93167	8.38758	8.70925	7.75833	9.74067	10.3872	10.8344	10.7746	3.61241	0.397256	0.545536	0.914034	2.23462	1.07822	0.943557	3.06471	0.320923	1.33844	0.816518	0.907844
I19	mmu-miR-296-3p	10.7349	11.0479	10.9142	10.2502	9.41467	8.65492	10.0289	8.775	9.999	10.6092	11.5144	11.0819	0.985599	0.133114	0.326368	0.67368	1.99219	0.16753	0.39267	2.43876	1.92422	0.497532	0.69181	0.207255
I20	mmu-miR-30c-1-3p	11.9849	11.1066	10.7192	10.3558	9.42567	10.7269	10.5233	11.465	12.0773	12.5659	11.1861	11.4756	0.23517	0.413932	2.21837	0.692796	0.047511	1.85322	0.951577	1.20258	0.572109	0.487428	0.280448	0.636074
I21	mmu-miR-34b-3p	4.67392	6.14658	6.4535	5.5405	10.2653	3.73292	7.68458	3.54167	5.89633	3.04225	9.53508	5.01992	2.96345	0.974907	3.09739	0.84285	0.675063	0.455166	0.378613	0.690198	2.976	0.276695	0.859242	1.6049
I22	mmu-miR-367-3p	14.6062	14.7562	14.7942	15.0902	11.4813	13.1569	11.1146	12.0407	13.3577	15.1762	14.0988	13.6263	0.133159	0.247295	0.94376	0.40992	1.93669	0.12531	0.108248	2.41392	1.70387	0.246384	0.2256	1.28044
I23	mmu-miR-677-3p	3.11825	3.37225	2.7565	3.58717	4.473	2.82058	1.86158	4.243	3.981	3.88158	2.02442	3.83258	0.197551	0.039547	1.71313	0.397544	1.01658	0.240671	0.222512	1.00295	0.907859	0.135244	0.082417	0.980943
I24	mmu-miR-709	5.18992	5.51492	5.73783	4.7355	3.626	3.31858	4.90492	4.12367	4.33733	5.04458	5.74042	5.05792	1.24944	0.064125	0.411847	0.521841	1.84903	0.095038	0.206073	1.62417	1.11635	0.393031	0.290263	0.385954
J01	mmu-miR-714	6.35225	5.91992	6.37083	5.0525	5.18	3.48992	5.62792	4.865	5.745	4.76758	7.57275	5.81525	1.61961	0.381469	0.743835	0.876539	1.39558	0.832148	0.115674	0.658275	1.00423	0.709996	0.268035	1.09126
J02	mmu-miR-762	10.7746	11.1229	11.1662	10.3882	9.41867	9.14358	10.2342	9.17333	10.6803	11.0663	11.1704	10.8486	0.755942	0.150128	0.703435	0.660555	1.62123	0.133084	0.088336	2.22229	0.912295	0.142461	0.839034	0.371137
J03	mmu-miR-1b-5p	12.1586	12.9113	13.0235	10.6495	8.86233	11.3126	12.6486	11.2147	12.6307	13.2852	11.6837	12.3453	1.26947	0.232888	1.02488	0.240133	1.13679	0.473523	0.256906	0.104332	1.04905	0.925348	0.315666	0.882821
J04	mmu-miR-212-3p	10.8409	11.4663	11.4015	10.3892	10.545	9.32725	11.9759	8.815	12.0417	11.7082	11.1508	11.6542	2.52227	0.13949	0.590587	0.809552	0.901279	0.787792	0.761131	2.22577	0.597811	0.585	0.021218	0.51441
J05	mmu-miR-219a-1-3p	12.2839	12.0996	11.5818	11.7312	10.3467	12.3912	11.0416	12.0897	12.1743	12.7203	10.4524	12.6463	0.856372	0.452127	1.7719	0.305051	0.687138	0.660973	0.048204	1.08819	0.462993	0.203949	0.039115	0.513056
J06	mmu-miR-219a-5p	9.14358	10.3206	9.52783	10.5565	9.19267	10.9329	8.96092	10.7803	10.6467	10.2052	9.42642	10.2836	2.33068	0.118185	2.03218	0.356458	1.38575	0.712882	0.157363	0.911906	0.478949	0.158916	0.433734	0.702234
J07	mmu-miR-290a-3p	14.6062	14.7562	14.7942	14.3828	11.4813	12.9599	13.1736	9.85033	13.3577	15.1762	14.0988	13.6263	0.133159	0.247295	0.94376	0.539137	1.93669	0.188023	0.061364	4.08447	1.70387	0.246384	0.2256	1.28044
J08	mmu-miR-335-3p	11.7643	14.2172	14.0352	12.7268	8.69733	9.89358	11.3299	8.171	12.508	12.6762	13.7581	13.0236	4.14731	0.27568	0.657149	1.43181	4.89961	0.8068	0.969591	4.67169	0.266114	0.161514	0.069426	1.50602
J09	mmu-miR-338-5p	8.08625	7.48492	7.63483	6.55783	6.60833	6.70892	6.53525	6.53767	7.337	8.20292	6.43508	7.42225	1.06705	0.463528	1.02871	0.433873	1.15765	1.07418	0.25412	1.04929	0.891251	0.207124	0.178257	1.15624
J10	mmu-miR-377-3p	13.4153	14.5699	14.7942	15.0902	11.4813	13.3863	13.1852	11.1203	13.3577	15.1762	14.0988	13.6263	2.13142	0.129349	0.94376	0.40992	1.93669	0.28584	0.048936	3.08409	1.70387	0.246384	0.2256	1.28044
J11	mmu-miR-486b-5p	9.53458	9.48958	9.5305	8.19317	9.331	6.04392	8.29825	6.31433	6.80767	8.99692	9.10242	6.26292	0.865905	0.252086	0.839706	1.30407	0.345171	1.37166	0.563081	2.61919	3.93278	0.54805	0.2103	3.87998
J12	mmu-miR-1187	6.84525	7.11092	7.3785	6.72817	6.596	6.75758	6.94592	7.09733	6.269	6.44958	7.41575	7.01092	0.822933	0.090754	0.447221	0.154241	0.529343	0.076265	0.157707	1.30379	0.722252	0.045178	0.299212	0.119845
J13	mmu-miR-1191a	8.50558	8.83658	8.52683	8.56383	8.51667	8.92792	8.28392	8.34167	10.0073	9.44525	7.48675	9.66358	0.962413	0.28261	1.06016	0.191629	0.399255	0.201235	0.350637	0.993412	0.647536	0.316532	0.152853	0.706769
J14	mmu-miR-1192	14.6062	14.5669	14.7942	15.0902	9.038	13.3863	13.1852	12.0347	13.14	14.7409	14.0988	13.6263	0.133159	0.105967	0.94376	0.40992	3.95136	0.28584	0.048936	2.41803	1.32849	0.130625	0.2256	1.28044
J15	mmu-miR-1195	10.1396	10.9346	10.6735	10.0915	10.586	7.87758	9.71658	8.34333	10.5333	9.86225	11.1224	11.0359	1.6703	0.173032	0.292356	1.0813	1.28055	0.504802	0.204794	2.48474	1.27157	0.080973	0.072024	0.84509
J16	mmu-miR-1196-5p	10.0306	10.5693	11.0225	9.54717	10.2123	7.81125	9.52858	8.04667	10.3173	9.22425	10.7758	11.0286	2.67192	0.191318	0.050069	1.02741	0.561285	0.850234	0.373661	2.33174	1.66296	0.208279	0.020352	1.13532
J17	mmu-miR-1224-5p	7.14325	5.63092	5.97617	4.4475	3.656	2.77858	4.08358	4.73733	5.69733	6.27558	5.73775	6.06392	1.51314	0.385057	0.995304	0.803871	0.085633	0.538645	0.60702	1.42869	0.55153	0.53708	0.134667	0.623875
J18	mmu-miR-1249-3p	6.86025	7.31092	6.8345	7.46217	7.65833	8.38058	6.71592	8.127	7.297	7.88892	5.42175	6.43225	1.15378	0.276533	1.77793	0.147085	1.17571	0.5763	0.400582	0.428026	2.16675	1.0261	0.023816	1.4525
J19	mmu-miR-1298-5p	3.83992	1.16225	0.558833	1.7275	2.96233	2.21092	0.08225	2.33633	1.844	1.92658	-0.015583	0.748583	4.71834	0.048339	1.64812	0.066035	1.71752	0.567636	0.4985	1.0374	1.08591	0.105799	0.129182	0.258877
J20	mmu-miR-135a-1-3p	9.96392	10.4876	10.3672	9.77517	8.90967	8.49525	9.19925	6.71767	9.64	9.81192	9.83608	9.92025	0.461083	0.120415	0.90822	0.867595	1.51221	0.792758	0.21575	3.81268	0.185868	0.066828	0.015444	0.447107
J21	mmu-miR-136-5p	12.2106	14.7562	14.7942	13.6978	11.4813	11.1746	11.7666	9.333	12.6903	13.3779	14.0988	13.1303	4.2164	0.247295	0.94376	1.21631	1.93669	0.913331	1.34807	4.43671	0.559994	0.106377	0.2256	1.41355
J22	mmu-miR-154-5p	10.8836	11.7673	12.7782	9.6295	8.84533	6.55192	9.37758	8.33567	11.5707	10.8649	12.1501	11.4489	3.89762	0.268901	0.735683	1.6407	1.6117	1.39217	1.78853	2.73523	1.09705	0.97067	1.46199	1.42472
J23	mmu-miR-16-1-3p	8.94925	8.86225	7.94483	9.18683	9.65033	8.60758	7.39458	8.45733	9.014	9.51825	8.24242	8.54358	0.116075	0.140201	1.85767	0.35761	0.262178	0.116357	0.267131	0.935937	0.513291	0.228198	0.189804	0.443226
J24	mmu-miR-188-3p	8.68658	8.72958	9.06717	6.94583	7.05467	5.09558	6.78492	6.22567	9.185	9.20358	8.70042	9.17725	2.12208	0.562524	1.46652	1.0518	1.45214	0.970167	1.11153	1.63172	0.811696	1.27493	0.563638	1.01686
K01	mmu-miR-188-5p	6.15758	6.16692	5.8385	5.43583	5.979	4.91925	5.80858	5.538	7.22067	6.88292	5.24008	7.28525	0.466311	0.216905	1.12682	0.663916	0.527285	1.19915	0.078282	0.905263	1.04477	0.156606	0.266591	0.975738
K02	mmu-miR-1895	8.77192	8.15058	8.29183	7.29217	6.964	6.58592	7.70725	6.312	8.06267	8.09792	8.51508	8.58192	0.187122	0.197722	0.145795	0.532814	0.918716	0.481258	0.040438	2.52469	0.920701	0.324904	0.180278	0.259757
K03	mmu-miR-1900	13.2472	14.4842	14.1508	13.9995	11.4033	11.8206	11.4819	11.7943	12.855	14.0319	13.4281	13.4719	1.4836	0.116197	1.49918	0.892168	2.0525	0.025449	0.357747	2.538	0.839205	0.383505	0.107243	1.16895
K04	mmu-miR-1901	13.6572	12.7189	12.9585	11.4942	10.9977	10.0523	11.4959	9.31433	12.1573	11.9049	13.1824	12.5056	0.508087	0.227354	0.46271	0.976515	1.25989	0.859295	0.63164	3.48723	0.405734	0.324615	0.059611	0.489884
K05	mmu-miR-1902	13.6952	14.1602	13.8042	14.2738	11.4813	13.3863	13.1852	12.4617	12.9447	14.4902	14.0988	13.6263	1.64737	0.349358	1.54587	0.396339	1.93669	0.28584	0.048936	2.09592	1.16518	0.347709	0.2256	1.28044
K06	mmu-miR-1904	14.6062	14.7562	14.7942	15.0902	8.162	11.9962	13.1852	11.9143	13.3577	15.0236	14.0988	13.6263	0.133159	0.247295	0.94376	0.40992	4.68914	0.409642	0.048936	2.60801	1.70387	0.510811	0.2256	1.28044
K07	mmu-miR-1931	9.58558	10.3406	10.0318	10.4532	9.418	10.2156	9.31658	8.58033	9.81933	10.4929	9.13675	9.82692	0.217234	0.271759	1.30696	0.305215	1.37276	0.091598	0.327684	1.33436	1.04609	0.064808	0.460293	0.493378
K08	mmu-miR-1934-5p	9.22258	9.28158	9.8875	8.15317	5.90867	6.85525	7.28625	6.85567	8.00267	9.38892	9.10875	8.87892	1.30986	0.468218	1.09088	0.801656	2.01807	0.67423	0.914541	2.39871	0.771941	0.868479	0.630033	1.47637
K09	mmu-miR-1936	13.9626	14.3136	14.6005	12.7728	10.3883	9.66558	9.82725	9.576	12.436	13.3329	14.0988	13.0066	1.18593	0.193174	1.12628	1.60355	2.61917	1.06076	2.01403	3.66223	0.172872	1.34999	0.2256	1.52231
K10	mmu-miR-1940	9.34992	9.49992	10.0905	8.16983	7.24767	6.33858	8.90058	7.213	8.374	8.48392	11.0304	9.02458	1.88828	0.119518	0.397782	0.916697	1.47165	0.497241	0.203251	1.92324	1.17425	0.908605	0.598568	0.24207
K11	mmu-miR-1945	13.7669	14.6303	14.7052	13.4335	11.4813	12.3566	12.6046	11.0903	13.0523	14.4753	14.0988	13.6263	1.45905	0.354006	0.916306	0.946442	1.93669	0.913574	0.865087	3.32948	1.1776	0.126007	0.2256	1.28044
K12	mmu-miR-1953	13.8119	13.6886	13.9832	11.6615	10.342	9.62558	11.5369	9.56633	12.7017	14.2296	13.2621	12.8129	0.950348	0.273047	0.768692	1.20951	1.1489	0.980769	0.611644	2.95075	1.04385	0.573453	0.032765	1.1886
K13	mmu-miR-1957a	5.27925	5.37125	5.93117	4.54617	3.80133	4.15492	4.25525	4.039	5.108	5.96125	5.34775	5.03958	0.785791	0.207383	1.00813	0.621453	0.367164	1.24964	0.442531	0.728715	0.799493	0.100892	0.129471	0.741826
K14	mmu-miR-1963	13.1992	14.6509	14.5185	13.7155	11.4813	10.6936	13.1786	10.964	12.5933	13.8329	14.0988	13.4932	2.15845	0.101514	0.468218	1.18989	1.93669	0.250313	0.05548	3.43967	0.797217	0.56537	0.2256	1.11365
K15	mmu-miR-1965	13.0029	13.2369	13.2642	11.9052	11.0323	10.0712	10.5753	9.94433	12.7313	13.7049	13.5124	12.6702	0.694145	0.236228	1.1183	1.0197	1.30219	0.575379	0.715603	3.39724	1.26946	0.81161	0.166999	0.806713
K16	mmu-miR-1968-3p	14.1556	14.1506	14.1582	12.4258	9.038	9.98525	11.8483	11.2983	12.53	13.4369	14.0868	13.0922	0.324045	0.161345	0.315141	1.26368	4.44728	0.695335	0.586664	2.39685	0.676469	0.231084	0.246384	0.850286
K17	mmu-miR-1971	10.0076	10.5766	11.0045	9.6915	9.424	7.92425	9.79492	7.948	9.96533	9.96758	11.1098	10.4919	1.72967	0.183455	0.192294	0.825752	1.31877	0.181638	0.027085	2.50923	1.34216	0.545452	0.067983	0.566177
K18	mmu-miR-1983	11.3659	11.4939	11.0495	11.5865	10.808	11.4012	10.6173	11.5547	12.1093	12.4109	10.8157	11.8509	0.834269	0.146412	0.828225	0.36234	1.41712	0.07525	0.266776	0.691433	0.551534	0.302387	0.143327	0.357234
K19	mmu-miR-19b-1-5p	10.5473	12.5596	11.5152	12.7385	11.4813	11.3936	10.4753	11.3883	11.63	12.2706	10.2371	11.7573	2.4905	0.297043	1.98045	0.73689	1.93669	0.110838	0.166941	0.581553	0.878267	0.417569	0.159493	0.4275
K20	mmu-miR-1a-1-5p	13.7662	14.6203	14.7942	15.0902	11.4813	11.4716	12.8163	7.88367	13.3577	15.1762	14.0988	13.2643	1.52473	0.089514	0.94376	0.40992	1.93669	1.43701	0.111972	5.70614	1.70387	0.246384	0.2256	1.32504
K21	mmu-miR-1a-2-5p	14.4872	14.6553	14.7942	13.3638	11.1607	10.1906	13.1852	9.797	13.15	14.7609	14.0988	13.4839	0.295242	0.10528	0.94376	1.54448	2.15724	1.20525	0.048936	4.12752	1.34572	0.113305	0.2256	1.26151
K22	mmu-miR-202-3p	13.3999	14.2779	14.3582	13.1865	11.161	10.7892	11.8362	10.985	12.6933	13.5683	14.0254	13.6263	1.37331	0.26784	1.50008	1.27715	1.65381	0.734367	0.87561	3.67949	0.565028	0.420455	0.162091	1.28044
K23	mmu-miR-208a-3p	14.5006	13.6039	14.5408	15.0902	11.4813	13.3863	13.1852	11.969	13.27	15.0009	14.0988	13.6263	0.274155	0.174822	1.2417	0.40992	1.93669	0.28584	0.048936	2.46353	1.55259	0.094541	0.2256	1.28044
K24	mmu-miR-208a-5p	14.5919	14.7562	14.7942	15.0902	11.4813	13.3863	13.1852	11.834	13.3577	15.1762	14.0988	13.6263	0.146949	0.247295	0.94376	0.40992	1.93669	0.28584	0.048936	2.55821	1.70387	0.246384	0.2256	1.28044
L01	mmu-miR-208b-3p	9.92325	11.7249	13.2275	15.0902	11.4813	9.56892	12.0539	9.74767	11.4213	10.2569	14.0988	11.4039	5.09125	0.294489	1.72356	0.40992	1.93669	0.097289	0.511196	2.3018	1.00451	0.073756	0.2256	0.749398
L02	mmu-miR-2137	7.17758	6.31058	6.28283	5.99983	5.52067	4.68358	7.03858	4.73167	5.383	3.55258	7.85875	6.35358	2.10326	0.444241	1.88446	0.361807	3.45654	0.584432	0.387091	1.1882	2.05625	0.220115	0.384082	1.32231
L03	mmu-miR-2183	13.2822	14.3739	14.0438	14.0625	11.4813	11.3956	12.0256	10.7237	12.293	12.9386	13.2148	13.2339	1.47193	0.187047	1.20819	0.857879	1.93669	0.270572	0.848109	2.47232	0.347094	0.474726	0.539967	0.882087
L04	mmu-miR-24-2-5p	6.01592	6.56058	5.6825	6.89217	7.81033	6.13192	5.29025	7.08367	7.87067	6.98192	5.65675	7.30058	1.11542	0.148884	1.82542	0.291071	0.613903	0.330541	0.188098	0.294584	1.17084	0.007939	0.054127	1.66449
L05	mmu-miR-291b-3p	14.6062	14.7562	14.7942	15.0902	11.4813	12.6026	12.4213	9.295	13.3577	15.1762	14.0988	13.4533	0.133159	0.247295	0.94376	0.40992	1.93669	0.468595	0.581187	4.53635	1.70387	0.246384	0.2256	1.26371
L06	mmu-miR-293-5p	14.6062	14.7562	14.7942	15.0902	11.4813	13.3863	13.1852	11.195	13.3577	15.1762	14.0988	13.6263	0.133159	0.247295	0.94376	0.40992	1.93669	0.28584	0.048936	3.02757	1.70387	0.246384	0.2256	1.28044
L07	mmu-miR-294-3p	14.6062	14.7562	14.7942	15.0902	11.4813	12.3486	12.9836	11.1607	12.7203	13.9016	13.4514	13.6263	0.133159	0.247295	0.94376	0.40992	1.93669	1.38789	0.375554	3.15238	0.610449	0.857509	0.335007	1.28044
L08	mmu-miR-302a-3p	14.4939	14.7562	14.7942	14.2425	11.4813	11.1599	12.9849	11.801	13.3577	15.1762	14.0988	13.6189	0.284659	0.247295	0.94376	0.857223	1.93669	0.503988	0.373259	2.96621	1.70387	0.246384	0.2256	1.27831
L09	mmu-miR-302b-3p	14.6062	14.7562	14.7942	15.0902	11.4813	13.3589	13.1852	9.964	13.3577	15.1762	14.0988	13.6263	0.133159	0.247295	0.94376	0.40992	1.93669	0.242767	0.048936	3.99279	1.70387	0.246384	0.2256	1.28044
L10	mmu-miR-3099-3p	13.8912	14.7543	14.7942	13.5332	10.5427	11.1819	11.8126	10.01	12.2847	13.5696	14.0988	13.6263	1.30895	0.244068	0.94376	1.34711	2.71917	1.14678	1.43808	3.04276	0.601638	1.14503	0.2256	1.28044
L11	mmu-miR-30c-2-3p	9.02458	10.0776	10.0925	9.8835	9.17567	10.7652	10.0236	10.7283	11.305	10.4872	10.1894	11.0073	2.45098	0.116275	0.604748	0.220149	1.01211	0.686384	0.141496	0.469656	0.837593	0.223868	0.229641	1.17485
L12	mmu-miR-331-3p	7.55592	8.40192	7.36917	8.42883	9.52633	8.48392	7.36892	8.83467	9.25133	8.36825	7.14408	8.87525	2.29417	0.164315	1.8777	0.287416	0.933384	0.333453	0.118339	0.639388	0.7831	0.034208	0.129759	0.794354
L13	mmu-miR-341-3p	11.3449	11.2899	11.1435	10.7225	10.439	9.50125	9.48058	9.028	10.6953	10.3353	10.9767	11.6849	0.637384	0.183258	0.275855	0.618587	1.19843	0.016585	0.469628	2.85025	1.35119	0.144193	0.139863	0.422768
L14	mmu-miR-343	10.1319	9.80858	8.63283	9.6925	9.15967	7.78758	6.42825	8.29967	8.93067	10.3072	7.01775	10.0046	1.0152	0.51393	2.37222	0.713367	1.01705	0.310662	0.147206	2.13526	2.63483	1.16783	0.087902	1.09989
L15	mmu-miR-344d-3-5p	14.6062	14.7562	14.7942	15.0902	-7.75633	12.2736	13.1852	10.5683	13.3577	15.1762	14.0988	13.6263	0.133159	0.247295	0.94376	0.40992	18.3937	0.747296	0.048936	3.51152	1.70387	0.246384	0.2256	1.28044
L16	mmu-miR-350-3p	4.38725	4.53958	4.02417	4.58683	-4.39633	4.74558	3.98125	5.36933	5.412	4.66958	3.16975	4.99692	0.422763	0.084143	0.939584	0.189761	9.11701	0.428703	0.251037	1.09948	0.711115	0.130048	0.128605	0.781232
L17	mmu-miR-351-3p	7.29125	7.67692	7.46717	7.49017	8.803	6.79925	6.59125	6.55733	6.529	6.89192	7.59275	7.28658	1.16148	0.191459	0.499781	0.192742	1.06582	0.699976	0.011906	1.21077	0.498333	0.037383	0.157184	0.712329
L18	mmu-miR-361-5p	6.50358	6.01325	5.8475	5.8755	5.685	7.47025	5.69025	5.94333	6.07633	7.35825	5.02842	5.53858	0.983272	0.369474	1.0372	0.199985	3.51155	0.788728	0.108721	0.684842	1.64018	0.132935	0.200196	1.40896
L19	mmu-miR-363-3p	13.3619	14.2472	14.3205	15.0902	11.4813	12.0579	11.0926	9.898	12.861	14.1829	14.0988	12.7399	1.41077	0.19004	1.43179	0.40992	1.93669	0.932058	0.38471	3.00876	0.849454	0.613868	0.2256	0.886934
L20	mmu-miR-363-5p	14.6062	14.7562	14.6738	15.0902	11.4813	13.3863	13.1852	13.8727	13.3577	15.1762	14.0988	13.6263	0.133159	0.247295	0.735871	0.40992	1.93669	0.28584	0.048936	0.605606	1.70387	0.246384	0.2256	1.28044
L21	mmu-miR-365-3p	0.54525	0.35525	0.018833	0.777833	2.29833	1.37658	-0.437083	8.096	0.985667	1.23458	-1.18025	0.34825	1.08548	0.124193	1.31231	0.022122	2.20851	0.607129	0.4475	10.6422	0.586482	0.169885	0.253312	0.366972
L22	mmu-miR-374c-5p	2.81825	3.39758	3.34517	2.96883	4.97467	3.58058	2.74758	3.77233	3.90767	4.35725	2.39942	3.46692	1.8036	0.259578	0.600496	0.164474	2.58854	0.926647	0.334015	0.817951	0.723532	0.424785	0.169019	0.562354
L23	mmu-miR-376a-3p	13.6203	14.7562	14.7942	14.2918	10.7027	12.1169	12.3909	11.6143	13.067	14.1982	14.0988	13.6263	1.77698	0.247295	0.94376	0.703478	2.84779	0.387187	0.86798	2.91876	1.20283	0.429982	0.2256	1.28044
L24	mmu-miR-379-5p	11.7269	13.8339	14.0775	15.0902	11.4813	12.3266	13.1852	11.6933	13.1423	14.2096	13.7261	13.4489	5.05387	0.632954	0.659013	0.40992	1.93669	0.126653	0.048936	1.05067	1.35444	0.848561	0.871077	1.2642
M01	mmu-miR-382-5p	11.8366	12.2446	13.1028	9.8565	8.768	7.66692	10.6109	8.28767	12.43	12.6139	13.0861	12.3473	4.01253	0.579662	0.941875	1.23235	1.67869	1.01121	1.44305	3.44921	0.166966	0.135822	0.651395	1.35821
M02	mmu-miR-410-3p	13.3596	14.5239	14.4522	12.6152	11.4813	10.0742	11.2179	10.1197	12.9387	14.8223	14.0988	13.6016	2.16203	0.099864	0.354563	1.41959	1.93669	1.06726	1.20157	3.14626	1.61663	0.060189	0.2256	1.24798
M03	mmu-miR-421-3p	6.36792	6.81825	6.7695	6.44317	6.39567	7.71058	7.13592	4.73533	7.318	8.25925	5.72475	6.95825	1.31843	0.302772	0.662737	0.128956	0.613278	1.00671	0.136739	2.33667	0.810879	0.36503	0.255044	0.587306
M04	mmu-miR-423-3p	5.03225	5.33192	4.31317	5.6315	6.94067	5.91058	4.29225	5.82767	6.397	5.51392	3.67708	6.05025	0.397088	0.07498	2.02652	0.225466	1.38415	0.587708	0.093644	0.403232	1.11747	0.522069	0.059034	1.19746
M05	mmu-miR-434-3p	9.53692	9.17925	9.86783	7.4185	3.71	5.99125	5.78525	5.34267	10.1317	8.46425	9.66475	11.9186	2.7468	1.04736	1.55711	0.741659	2.80902	0.406252	2.58851	2.51517	2.33566	1.46315	2.59071	0.488456
M06	mmu-miR-434-5p	12.4309	14.4689	14.7942	15.0902	11.4813	12.9906	12.8966	12.096	13.3577	15.0749	14.0988	13.6263	3.83493	0.115557	0.94376	0.40992	1.93669	0.435116	0.525543	2.6	1.70387	0.421899	0.2256	1.28044
M07	mmu-miR-448-3p	8.51092	5.65258	5.71517	5.43083	6.043	6.01425	5.11625	6.32433	6.50133	7.08325	4.72308	6.06558	4.32622	0.341866	0.965551	0.120186	1.62009	0.468236	0.36805	0.80108	0.635871	0.227332	0.186917	0.479456
M08	mmu-miR-448-5p	8.91492	7.53792	6.9215	7.8225	9.20467	8.01392	6.47225	7.78933	8.67633	8.42225	6.08642	7.89692	2.39776	0.126827	1.54906	0.253821	1.29509	0.401866	0.512059	0.454929	0.400323	0.245518	0.061632	0.697646
M09	mmu-miR-449a-5p	3.48392	4.47458	3.80283	4.6185	6.35467	3.75925	4.62258	4.80833	5.99667	3.51925	4.16175	5.46192	2.08929	0.263393	0.609654	0.355251	0.218781	0.052307	0.23657	0.381624	2.28496	0.243786	0.002165	1.9899
M10	mmu-miR-449b	8.77392	10.1393	8.89983	10.1558	11.4813	8.02692	9.37592	8.49	10.685	8.26225	9.98442	10.4649	3.00312	0.408156	0.814318	0.776409	1.93669	0.36664	0.242236	0.84348	2.11238	0.029878	0.141306	1.70486
M11	mmu-miR-449c-5p	9.38025	10.5166	10.3068	9.97183	9.04	8.98925	9.80525	9.164	11.31	9.54225	11.0981	10.8123	2.65481	0.208563	0.772227	0.665896	2.06716	0.440393	0.646098	1.03446	1.67906	0.259375	0.640714	1.10058
M12	mmu-miR-450a-5p	2.73825	3.20192	2.8135	3.34583	5.22767	4.04092	2.61392	4.326	4.63633	4.14458	1.88808	3.85658	0.855759	0.179426	1.45572	0.073225	2.76404	0.618665	0.462509	1.07695	0.713609	0.337894	0.008516	0.659198
M13	mmu-miR-452-3p	12.7629	13.4316	13.4468	13.4058	11.4813	13.1409	12.8646	11.9623	12.5653	14.0069	14.0988	13.4686	2.85105	0.37995	1.55848	0.455102	1.93669	0.194396	0.580802	2.46815	0.882184	0.766288	0.2256	1.08528
M14	mmu-miR-452-5p	13.1499	14.7562	14.6688	15.0902	11.4813	12.5442	13.1852	12.051	13.324	14.9696	13.9941	13.6263	2.59043	0.247295	0.727239	0.40992	1.93669	0.395956	0.048936	2.3039	1.64576	0.429404	0.134956	1.28044
M15	mmu-miR-455-3p	9.25458	9.23692	9.07717	8.5025	9.85233	8.10458	9.22225	7.33567	8.41433	9.24025	9.64775	7.88158	2.32928	0.120146	0.160911	0.766273	0.357952	1.4412	0.107006	1.49178	1.78331	0.339049	0.267169	1.44374
M16	mmu-miR-466d-3p	9.18392	8.91492	8.90117	8.64683	8.903	10.0819	8.68525	9.06533	9.659	10.2126	8.85675	8.72158	0.632224	0.322572	0.804554	0.170184	0.898428	0.955783	0.434624	0.715844	1.42832	0.13842	0.429982	0.878486
M17	mmu-miR-466h-5p	11.9192	11.9863	11.9662	10.9955	10.021	9.76258	10.6133	10.471	11.8883	11.7592	11.6271	11.8049	1.28242	0.207835	0.681022	0.854065	1.52477	0.716822	0.504646	1.83588	0.305054	0.148523	0.230507	0.796921
M18	mmu-miR-468-3p	13.8882	14.7562	14.5778	13.8895	11.4813	11.7449	12.3666	11.384	13.227	14.6073	14.0988	13.6263	1.10847	0.247295	1.19277	1.05141	1.93669	1.03532	0.585678	3.03546	1.52358	0.64822	0.2256	1.28044
M19	mmu-miR-470-5p	13.4132	14.5949	14.7575	13.9988	11.4813	12.0189	12.6003	11.5097	12.7257	13.8266	14.0988	13.0586	1.65652	0.101858	0.97364	0.879905	1.93669	0.062932	0.362299	2.0599	0.811562	0.284201	0.2256	1.02115
M20	mmu-miR-483-5p	12.5289	12.9512	13.7628	11.6018	10.0687	9.37025	10.9032	8.374	11.1743	11.7359	13.0954	11.7179	1.76033	0.345156	0.846549	1.14645	3.25113	0.593847	0.667126	4.2182	1.05931	0.274674	0.643313	0.114026
M21	mmu-miR-483-3p	13.2792	13.0566	13.5962	10.8738	9.89567	8.15592	11.4009	9.716	12.457	12.6933	13.3511	12.9169	1.39094	0.488417	0.808441	1.61109	0.982553	1.58769	1.19057	2.02432	0.196495	0.132935	0.405444	1.17008
M22	mmu-miR-490-3p	13.6252	14.7562	14.7942	13.7152	11.4813	11.4113	11.4566	11.1063	12.7953	13.9589	14.0988	13.6263	1.76834	0.247295	0.94376	1.01099	1.93669	0.04764	1.61806	3.08829	0.737503	0.567102	0.2256	1.28044
M23	mmu-miR-490-5p	13.2156	13.6419	13.4488	12.3722	11.1343	10.0203	10.7339	10.3257	11.8223	13.4012	12.5964	13.4086	2.18644	0.539006	1.45271	1.10688	1.434	0.300612	0.292264	3.70075	1.88044	0.102624	0.283335	1.27088
M24	mmu-miR-491-5p	11.3926	11.8793	11.7408	10.9512	9.528	11.3956	10.8796	10.909	11.9103	12.8429	11.2831	11.1839	1.2363	0.345878	1.24646	0.479875	0.947786	1.18428	0.395704	0.762771	1.60399	0.484253	0.592217	1.33286
N01	mmu-miR-496a-3p	13.2369	14.5593	14.7892	15.0902	11.4813	12.7846	12.8849	11.565	13.3577	15.1762	14.0988	13.6263	2.4399	0.153101	0.935117	0.40992	1.93669	0.785613	0.545685	3.01448	1.70387	0.246384	0.2256	1.28044
N02	mmu-miR-500-3p	4.36058	3.97158	3.85983	4.06583	3.63067	4.99025	3.55725	4.767	4.599	5.26158	3.41808	4.04492	0.577849	0.228619	1.07555	0.149538	0.655587	0.326234	0.250037	0.094924	0.759485	0.246096	0.202506	0.470931
N03	mmu-miR-501-3p	6.12558	5.88492	5.82583	5.80583	5.30133	6.65758	5.03625	5.98033	5.93933	7.31925	4.87442	5.36125	0.847071	0.314358	1.28798	0.114756	0.697668	0.590739	0.341054	0.319092	1.54423	0.09483	0.092809	1.25699
N04	mmu-miR-501-5p	7.88225	7.88825	7.7245	7.09317	7.267	6.08258	6.76892	5.33033	8.33467	8.25658	7.32408	8.06992	1.16973	0.156899	0.970737	0.802011	0.104096	1.03018	0.379586	2.03968	0.211637	0.242343	0.015444	0.493688
N05	mmu-miR-504-5p	14.6062	14.7562	14.7942	15.0902	11.4813	12.7662	13.1852	13.446	13.3577	15.1762	14.0988	13.6263	0.133159	0.247295	0.94376	0.40992	1.93669	0.333792	0.048936	1.30431	1.70387	0.246384	0.2256	1.28044
N06	mmu-miR-505-3p	8.36392	8.84125	8.15983	8.8555	8.98667	9.28458	7.55092	8.03667	9.449	10.0403	6.99375	8.49325	1.01179	0.278152	1.96762	0.294981	0.664185	0.697307	0.481083	0.849937	1.26168	0.080973	0.192691	0.867656
N07	mmu-miR-532-5p	5.53758	5.60358	5.13783	5.5585	5.58867	6.02092	4.63592	5.535	5.96033	6.17492	4.14842	5.26525	0.611443	0.207303	1.70362	0.220226	0.824653	0.755697	0.355042	0.015947	1.07916	0.087324	0.122254	0.737439
N08	mmu-miR-539-3p	14.1393	14.5079	14.7942	15.0902	11.4813	13.0593	13.1852	9.26567	13.3577	15.1762	14.0988	13.6263	0.881915	0.103936	0.94376	0.40992	1.93669	0.135019	0.048936	4.56034	1.70387	0.246384	0.2256	1.28044
N09	mmu-miR-539-5p	13.2739	13.2726	13.8245	12.3922	10.5083	11.4439	10.9386	8.30667	12.35	13.1609	13.5107	13.0426	1.74885	0.1708	0.620257	0.872373	2.58817	0.963332	2.40641	5.60918	0.147505	1.49895	0.283623	1.48829
N10	mmu-miR-540-3p	8.90592	8.70325	9.05983	7.47683	5.23967	6.31158	6.04558	5.446	7.27433	8.15992	8.39908	8.66792	1.29691	0.603365	0.952532	0.72713	2.13205	0.618219	1.21802	3.64216	0.182443	1.38809	1.02205	1.52574
N11	mmu-miR-540-5p	14.6062	14.7562	14.7942	15.0902	11.4813	12.8476	12.8689	12.6593	13.152	14.7649	14.0988	13.6263	0.133159	0.247295	0.94376	0.40992	1.93669	0.269577	0.573317	1.69857	1.34916	0.109841	0.2256	1.28044
N12	mmu-miR-542-5p	7.68392	7.49925	7.5855	6.99817	7.10667	7.55625	7.01658	6.55233	8.94867	8.55725	6.85875	9.18492	0.497488	0.287155	0.638485	0.22309	0.710288	0.729737	0.14025	1.17478	1.72551	0.144193	0.04027	1.41412
N13	mmu-miR-546	12.7692	13.7679	13.3765	13.7135	11.1483	12.3552	12.3389	11.2957	12.5187	13.2649	13.1141	12.5449	1.10189	0.272685	1.02467	0.730204	2.44497	0.021443	0.147679	2.61633	1.25215	1.07835	0.627147	0.346245
N14	mmu-miR-568	14.6062	14.4746	14.7942	15.0902	11.4813	13.3863	10.9886	11.7373	13.3577	15.1762	14.0988	13.6013	0.133159	0.1137	0.94376	0.40992	1.93669	0.28584	0.108248	2.6269	1.70387	0.246384	0.2256	1.27368
N15	mmu-miR-582-5p	9.85258	12.6236	11.9305	12.5515	11.4813	11.4289	11.8776	11.9623	12.31	12.1429	12.7491	12.2093	6.2798	0.151278	0.951972	0.545415	1.93669	0.289566	0.734125	0.131259	0.181928	0.056436	0.640714	0.122346
N16	mmu-miR-592-3p	12.5853	11.6126	12.1878	9.95417	7.569	8.56992	9.09725	8.33233	11.625	12.0649	11.9174	12.1512	1.67785	0.732718	0.919471	0.868319	1.64164	0.679286	1.29554	2.92272	0.805924	0.241477	0.023527	1.49874
N17	mmu-miR-653-5p	12.2589	12.7866	13.7382	11.6102	11.179	9.09492	11.3272	8.38	11.2213	11.7556	13.2481	11.8603	0.753261	0.311923	0.724263	1.02574	1.76879	0.068197	0.503168	3.52221	1.01383	0.024393	0.511099	0.062143
N18	mmu-miR-664-3p	4.19825	4.40325	4.2235	4.6765	4.209	4.11492	3.22492	5.488	3.71833	4.95625	3.67942	4.00658	0.479423	0.141742	1.11577	0.108401	0.251293	0.9784	0.031226	0.733045	0.95312	0.30614	0.096273	0.665714
N19	mmu-miR-667-3p	12.4603	12.6986	12.5015	11.1685	11.317	7.79025	11.6476	9.38	11.3653	11.8419	13.1421	12.7799	2.15224	0.190969	0.345641	1.41435	1.69064	0.304431	0.289318	3.84072	1.30097	0.25389	0.141884	0.493153
N20	mmu-miR-669p-5p	10.2999	10.4239	9.94017	10.1175	9.26733	10.5512	9.38158	9.02133	11.554	11.4246	9.65908	11.5866	0.456922	0.217559	1.45605	0.451255	0.986631	1.14377	0.277717	1.19391	0.600866	0.188938	0.266591	0.711501
N21	mmu-miR-669c-5p	8.98892	9.12225	9.49417	7.92717	7.879	6.01825	8.11125	7.25633	8.351	8.83625	9.65008	9.04658	1.08242	0.192036	0.094337	0.823006	0.587432	0.145481	0.326139	1.97373	0.47102	0.482809	0.104067	0.404134
N22	mmu-miR-670-5p	13.9746	14.0409	14.4695	11.9208	9.53933	9.52192	9.84625	10.0703	12.6553	13.7039	13.7501	13.4809	1.16525	0.566827	0.876453	1.29537	2.04568	0.868282	2.38703	3.84674	0.501519	0.852891	0.076355	1.26163
N23	mmu-miR-673-3p	13.6303	14.3272	13.9572	12.7882	11.4813	9.10192	10.9479	9.028	12.6797	13.7673	13.9954	12.7549	1.53421	0.196117	1.6099	1.72173	1.93669	0.84677	0.810095	4.10721	0.572623	0.763401	0.13611	1.55628
N24	mmu-miR-674-5p	5.96825	6.57092	5.9145	6.7345	6.80633	7.92292	6.07925	7.003	6.41767	7.46825	5.63908	5.92825	1.13348	0.275004	1.18987	0.215237	0.49439	0.318929	0.01021	0.383154	1.49849	0.354637	0.327213	1.29477
O01	mmu-miR-675-3p	14.5169	14.7562	14.7942	15.0515	11.4813	12.8119	13.1852	11.9573	13.3577	15.1762	14.0988	13.6263	0.24881	0.247295	0.94376	0.461262	1.93669	0.472589	0.048936	2.03192	1.70387	0.246384	0.2256	1.28044
O02	mmu-miR-675-5p	13.4306	13.9032	13.6568	13.1178	11.453	11.8506	13.0049	11.8353	12.4107	13.4932	13.4334	13.3729	1.46746	0.184654	0.653432	0.596528	1.97847	0.306048	0.263417	2.51092	1.43212	0.741751	0.350596	0.985091
O03	mmu-miR-676-3p	10.1073	10.8656	11.4038	9.1795	9.03133	6.75425	9.37958	8.60233	10.1327	9.98325	11.3164	10.9446	2.89785	0.193505	0.628402	1.30682	1.55971	1.04519	0.928565	2.70124	0.701074	1.03706	0.868479	0.198039
O04	mmu-miR-679-5p	14.2376	14.7562	14.7918	15.0902	11.4813	12.5149	12.4986	11.4967	13.3577	15.1762	14.0988	13.6263	0.713428	0.247295	0.939727	0.40992	1.93669	0.723599	0.111439	3.22924	1.70387	0.246384	0.2256	1.28044
O05	mmu-miR-681	12.0976	12.3142	12.0298	11.7282	11.1967	10.5663	11.3786	11.845	10.9697	12.0036	12.1501	11.5606	1.84883	0.18683	0.451476	0.47094	1.51905	0.516688	0.213432	1.67397	0.842512	0.187206	1.46199	0.887456
O06	mmu-miR-682	13.6486	14.6516	14.4262	15.0902	9.97033	12.0973	10.8869	11.918	12.9097	14.3016	14.0988	13.5053	0.682133	0.102066	0.310263	0.40992	3.17703	1.08002	0.894086	2.4175	0.957913	0.511099	0.2256	1.12778
O07	mmu-miR-691	12.2203	12.2509	12.3598	11.1628	9.976	9.65892	11.2942	9.921	11.7217	12.3369	13.0051	12.4543	1.29909	0.19652	0.120435	0.833434	2.12969	0.370494	0.073162	3.12576	1.06329	0.201928	0.353194	0.226073
O08	mmu-miR-694	13.9823	14.7562	14.7942	15.0902	10.8587	13.0396	12.4876	12.367	13.2417	14.9443	14.0988	13.6263	1.15204	0.247295	0.94376	0.40992	2.45919	0.353607	0.528697	2.61656	1.50372	0.045466	0.2256	1.28044
O09	mmu-miR-695	14.4986	14.4603	14.7942	12.5218	9.44567	11.6166	10.1546	9.98333	13.3423	15.1762	14.0988	13.5066	0.277298	0.242503	0.94376	1.00333	2.05618	1.41077	1.13206	3.97725	1.71539	0.246384	0.2256	1.26132
O10	mmu-miR-696	10.2912	10.4503	10.9535	9.2495	7.54367	6.23258	7.73025	6.13567	9.677	10.5216	11.5214	10.5303	1.49163	0.119375	0.567096	1.22039	2.27811	0.184439	0.653557	3.99367	2.18275	0.209434	0.028435	0.59873
O11	mmu-miR-697	12.9992	13.3066	13.7708	12.2888	11.22	10.3163	13.0243	10.931	11.9667	13.0262	14.0471	12.9356	1.97393	0.335806	1.09414	1.00185	1.55161	0.356079	0.064697	3.25228	1.17882	0.068849	0.315089	0.9543
O12	mmu-miR-698-3p	14.5576	14.5793	14.6142	13.4918	11.0173	10.7796	11.4619	10.2533	12.9053	13.9332	14.0988	13.4799	0.190423	0.056506	1.14618	1.3936	2.51902	0.9848	0.755617	3.82374	0.925282	0.04893	0.2256	1.26167
O13	mmu-miR-701-5p	13.4206	14.6329	14.7942	15.0902	-5.40067	12.9099	12.8806	9.39133	13.3577	15.1762	14.0988	13.6263	2.12219	0.09097	0.94376	0.40992	16.357	0.386047	0.112049	4.45747	1.70387	0.246384	0.2256	1.28044
O14	mmu-miR-704	14.5966	14.7562	14.2158	14.1765	11.4813	11.0629	12.4473	11.736	13.3577	15.1762	14.0988	13.2036	0.116416	0.247295	1.44668	0.989306	1.93669	1.16678	0.923014	2.53873	1.70387	0.246384	0.2256	1.33817
O15	mmu-miR-708-5p	9.22092	9.11758	9.48483	7.63617	8.41033	7.69792	9.12792	6.664	10.217	8.73558	10.8277	9.75958	2.25148	0.104042	1.64896	0.716561	1.11776	1.80117	0.787072	2.69219	1.10093	0.431136	0.430848	0.780873
O16	mmu-miR-710	13.8206	13.6249	13.5648	11.4208	11.4813	9.62458	12.2122	10.4117	11.9767	12.5399	14.0988	12.8949	1.10751	0.355841	1.18889	1.21506	1.93669	1.25174	1.04954	3.51875	0.63013	0.182587	0.2256	1.30421
O17	mmu-miR-711	14.6062	14.7562	14.7942	15.0902	11.4813	12.7506	12.5416	10.0343	13.3577	15.1762	14.0988	13.6263	0.133159	0.247295	0.94376	0.40992	1.93669	0.84397	0.111439	3.93614	1.70387	0.246384	0.2256	1.28044
O18	mmu-miR-712-5p	8.51358	8.58758	9.1665	7.75283	6.061	5.65992	6.82325	7.07467	8.09633	8.68392	8.78542	8.80025	1.51508	0.12016	0.725329	0.649236	1.09814	0.567956	0.21714	0.524523	2.05079	0.499841	0.397361	0.711164
O19	mmu-miR-713	11.5906	11.9506	11.5998	11.4588	10.866	10.2896	11.1152	9.50933	11.153	11.7519	12.2961	11.7899	1.34516	0.13608	0.477394	0.691066	1.93225	0.230803	0.374226	2.2238	1.46972	0.080685	0.209722	0.394718
O20	mmu-miR-717	14.6062	14.7562	14.7942	15.0902	11.4813	13.3863	13.1852	14.7587	13.3577	15.1762	14.0988	13.6263	0.133159	0.247295	0.94376	0.40992	1.93669	0.28584	0.048936	1.53731	1.70387	0.246384	0.2256	1.28044
O21	mmu-miR-719	14.6062	14.7562	14.7942	15.0902	11.4813	13.0406	12.7063	13.1887	13.3577	15.1762	14.0988	13.5906	0.133159	0.247295	0.94376	0.40992	1.93669	0.142543	0.111972	1.73578	1.70387	0.246384	0.2256	1.27124
O22	mmu-miR-720	-0.72975	-0.81975	-0.685167	-0.8565	-2.303	0.261583	-1.36875	-0.167333	0.35	0.41725	-0.71025	-0.143417	0.805264	0.299756	1.55266	0.084205	0.786031	0.911125	0.371504	0.652875	0.380516	0.381484	0.014289	0.26388
O23	mmu-miR-721	14.6062	14.7562	14.7942	15.0902	11.4813	12.1212	10.7709	6.87433	12.9727	14.4062	14.0988	13.2976	0.133159	0.247295	0.94376	0.40992	1.93669	0.877732	0.107718	6.55459	1.04072	0.420455	0.2256	1.30849
O24	mmu-miR-758-3p	14.4036	14.7562	14.7942	15.0902	11.4813	13.0399	13.1852	13.1953	13.3577	15.1762	14.0988	13.6263	0.432269	0.247295	0.94376	0.40992	1.93669	0.353058	0.048936	1.75967	1.70387	0.246384	0.2256	1.28044
P01	mmu-miR-761	14.5936	13.2966	13.3032	15.0902	11.4813	12.3396	11.1196	10.842	12.8773	14.0829	12.7141	13.6143	0.112969	0.55956	1.71548	0.40992	1.93669	0.269705	1.47456	3.47703	0.877371	0.355792	0.973557	1.26457
P02	mmu-miR-763	12.0866	12.1959	12.6112	11.4412	9.70367	10.3872	9.79992	9.99	11.056	11.3526	12.1098	12.3946	1.90274	0.154075	0.351844	0.687831	2.23868	0.336106	0.82858	2.60778	1.12032	0.746658	0.785918	0.277724
P03	mmu-miR-764-3p	11.2056	9.48858	8.8245	9.69083	9.60633	9.64892	8.99925	10.349	10.6867	10.2666	8.02508	10.3852	2.61373	0.123172	1.53977	0.307302	0.249015	0.192835	0.116963	0.733475	1.07837	0.037961	0.228486	1.32125
P04	mmu-miR-764-5p	7.49325	5.23825	4.59917	5.5705	5.452	5.89558	3.90158	5.94133	6.01467	5.99058	3.30408	5.49992	4.3371	0.142191	2.05323	0.213259	0.598203	0.594707	0.357034	1.07751	0.130148	0.211455	0.124563	0.585931
P05	mmu-miR-802-5p	14.6062	14.7562	14.7942	15.0902	11.4813	13.3863	13.1852	11.3247	13.3577	15.1762	14.0988	13.6263	0.133159	0.247295	0.94376	0.40992	1.93669	0.28584	0.048936	2.92996	1.70387	0.246384	0.2256	1.28044
P06	mmu-miR-804	8.30792	9.27158	8.2155	8.65317	8.43567	6.58892	6.99592	8.01267	8.83733	8.71158	8.36342	9.71525	2.30016	0.117878	1.81122	1.10749	1.4897	0.825203	0.0819	1.69878	1.80103	0.105799	0.22762	0.878904
P07	mmu-miR-871-3p	14.2486	14.3536	14.3288	15.0902	10.396	13.3782	11.9923	13.6327	12.9617	14.0756	14.0988	13.4536	0.694636	0.15657	0.191736	0.40992	2.82962	0.273087	0.906606	1.96445	1.02184	0.095118	0.2256	1.26367
P08	mmu-miR-871-5p	14.1189	14.7562	14.7942	15.0902	11.4813	12.2249	13.1143	12.1283	13.075	14.6109	14.0988	13.6263	0.916043	0.247295	0.94376	0.40992	1.93669	0.37221	0.15289	3.11041	1.21659	0.243209	0.2256	1.28044
P09	mmu-miR-875-3p	14.3389	14.2179	14.5532	12.1878	10.4093	10.8882	10.6169	7.70167	12.3887	13.1222	14.0988	13.3183	0.541002	0.283749	0.527829	1.10562	1.60128	1.35926	1.77804	7.00623	0.141142	1.23106	0.2256	1.29942
P10	mmu-miR-877-5p	9.35992	9.76125	9.59983	8.88317	8.23867	7.56525	8.44092	7.194	8.94233	9.50425	9.85075	9.27592	0.759708	0.12351	0.488434	0.797174	1.62817	0.593762	0.212727	2.42922	0.362319	0.352905	0.324327	0.449649
P11	mmu-miR-879-5p	13.5606	14.7562	14.7942	15.0902	11.4813	13.3863	13.1852	12.8267	13.3577	13.7922	14.0988	13.6263	1.88011	0.247295	0.94376	0.40992	1.93669	0.28584	0.048936	1.49862	1.70387	2.64354	0.2256	1.28044
P12	mmu-miR-883b-5p	14.1423	14.7562	14.7942	15.0902	11.4813	13.3863	13.1852	13.311	13.3577	14.3106	14.0988	13.6263	0.876764	0.247295	0.94376	0.40992	1.93669	0.28584	0.048936	1.79234	1.70387	1.74576	0.2256	1.28044
P13	cel-miR-39-3p	14.3436	14.7562	14.7942	14.8232	-0.429	11.8323	12.7683	9.93067	13.3577	15.1762	14.0988	13.5529	0.53311	0.247295	0.94376	0.236071	14.1844	1.55801	0.111972	4.01959	1.70387	0.246384	0.2256	1.26473
P14	cel-miR-39-3p	14.6062	14.1709	14.4815	15.0902	10.7683	12.6886	12.9753	12.342	13.102	14.6649	14.0988	13.6263	0.133159	0.635169	0.404736	0.40992	2.53075	0.34907	0.389897	2.87966	1.26306	0.196443	0.2256	1.28044
P15	SNORD61	2.63325	2.91992	2.8355	2.70783	2.677	0.429917	1.08392	3.49533	2.04167	2.33992	2.53275	2.89825	1.3184	0.105745	0.820108	0.370363	0.009	1.29888	0.030522	1.9624	1.82498	0.139574	0.142461	0.651401
P16	SNORD68	0.21925	0.61925	1.39017	-0.038833	-0.620667	-1.53675	-1.47775	0.147	-0.756	0.73025	0.133083	-0.033417	1.32939	0.245717	1.22969	0.342794	1.6545	0.449384	0.330505	1.82187	1.69102	0.473283	0.332409	1.20566
P17	SNORD72	1.82725	2.03458	1.74617	2.28617	2.35633	0.683917	0.10325	1.41967	0.278333	1.98958	0.836083	0.866583	0.466729	0.122884	1.32718	0.238352	0.445549	1.00588	0.1105	0.239658	1.46836	0.033053	0.365318	1.42727
P18	SNORD95	0.742917	0.64225	0.2335	0.683833	1.18	-0.513083	-0.91675	0.785667	0.751333	1.39125	-0.37125	0.869917	0.190061	0.10839	1.65527	0.254439	1.373	0.455876	0.073005	0.286384	1.01036	0.114748	0.211743	0.382293
P19	SNORD96A	-0.91375	-1.12642	-1.43583	-1.2495	-0.976667	-1.61242	-2.63442	-0.664667	-1.751	-0.609417	-2.47625	-1.38342	1.04601	0.382843	1.42253	0.132816	1.576	0.100173	0.21252	1.00238	0.999631	0.015733	0.287953	1.29357
P20	RNU6-6P	0.95925	1.10592	0.084833	1.31883	0.746667	0.264583	-1.06775	2.60733	1.24767	0.47025	-0.20525	2.17325	1.39101	0.339854	2.47571	0.10724	0.942502	1.43788	0.263001	0.876909	2.00039	1.85373	0.197021	0.879232
P21	miRTC	4.61725	5.45425	4.4455	6.03483	6.83033	4.68992	4.25858	6.24767	4.88633	5.33725	4.23142	5.12625	0.278195	0.184174	1.37417	0.347397	0.286673	0.661922	0.190063	0.510686	0.680411	1.33151	0.457983	0.468811
P22	miRTC	4.67092	5.57292	4.5395	6.17283	6.94067	4.77958	4.24658	6.32933	4.87467	5.42858	4.38275	5.11992	0.223352	0.205936	1.4154	0.347785	0.339602	0.719421	0.192063	0.27148	0.635422	1.33036	0.358102	0.407695
P23	PPC	-0.335083	-0.319417	-0.009167	-0.133833	-3.37967	-0.51075	-1.39275	-2.73167	-1.57067	0.372583	-0.614583	-1.09608	0.691029	0.258147	0.787583	0.318253	1.65003	1.33937	0.045533	1.96714	1.71684	0.067406	0.095984	1.49693
P24	PPC	-0.15375	-0.224417	0.035167	-0.129167	-3.32367	-0.606417	-1.27142	-3.10667	-1.73933	0.289917	-0.59725	-1.24708	0.647192	0.273637	0.79671	0.21525	1.77303	1.12488	0.021531	2.44664	1.82326	0.092809	0.254178	1.82009

## Sheet: 2^(-Avg.(Delta(Ct))
		2^(-Avg.(Delta(Ct))
Position	Mature ID	AM KO M	AM KO M O3	AM KO F	AM KO F O3	AM SP-A1 M FA	AM SP-A1 M O3	AM SP-A1 F FA	AM SP-A1 F O3	AM SP-A2 M FA	AM SP-A2 M O3	AM SP-A2 F FA	AM SP-A2 F O3
A01	mmu-let-7a-5p	2.47899	2.55398	2.72672	2.01135	2.41999	0.979477	2.35667	1.45633	1.75362	1.2484	4.66621	1.93377
A02	mmu-let-7b-5p	0.124546	0.043962	0.047448	0.046773	0.020598	0.067098	0.03538	0.043285	0.067952	0.068825	0.028787	0.088088
A03	mmu-let-7c-5p	0.581594	0.240941	0.238462	0.214865	0.141349	0.195028	0.197887	0.233043	0.240315	0.208543	0.255061	0.299456
A04	mmu-let-7d-5p	1.59669	1.52247	1.7221	1.39136	1.50838	0.76937	2.39731	0.961927	1.19389	0.66993	2.58038	1.78974
A05	mmu-let-7d-3p	0.065915	0.044258	0.060294	0.042028	0.026412	0.079849	0.130015	0.043798	0.058693	0.026261	0.207462	0.078895
A06	mmu-let-7e-5p	1.02131	0.997519	1.22448	0.772978	1.16635	0.417182	1.30262	0.748116	0.741234	0.463642	1.93757	0.875442
A07	mmu-let-7f-5p	3.38561	2.8608	2.63323	2.75585	3.55784	1.25042	2.86212	0.008727	2.34459	1.1648	4.85762	2.57294
A08	mmu-let-7g-5p	2.46528	1.85757	2.03003	1.52997	1.19914	1.07208	2.54632	0.897095	1.15349	0.891156	3.58983	1.6668
A09	mmu-let-7i-5p	0.722507	0.521986	0.805617	0.39461	0.296068	0.339092	0.874633	0.202267	0.275285	0.344064	1.22285	0.35628
A10	mmu-miR-100-5p	0.002145	0.000641	0.000823	0.000595	0.000807	0.000879	0.001192	0.004609	0.000581	0.000578	0.000416	0.000344
A11	mmu-miR-101a-3p	0.085501	0.02982	0.070097	0.019784	0.005501	0.039284	0.076525	0.014488	0.009436	0.02435	0.071129	0.013363
A12	mmu-miR-101a-5p	0.000157	0.000142	0.000222	0.000272	0.000584	0.000642	0.001491	0.00037	0.000212	0.000156	0.000247	0.000159
A13	mmu-miR-101b-3p	0.077433	0.030404	0.068559	0.020932	0.007131	0.037736	0.155367	0.035698	0.011467	0.028671	0.082808	0.014972
A14	mmu-miR-103-3p	0.449196	0.342083	0.44396	0.310967	0.274523	0.316238	0.690199	0.174625	0.260556	0.214158	0.96901	0.389515
A15	mmu-miR-106a-5p	0.107724	0.054249	0.08984	0.039844	0.022535	0.048476	0.110166	0.037725	0.028782	0.047489	0.146664	0.03678
A16	mmu-miR-106b-5p	0.153582	0.077415	0.155448	0.054693	0.025442	0.076225	0.195614	0.040526	0.03449	0.06924	0.201789	0.043831
A17	mmu-miR-107-3p	0.004734	0.001999	0.002981	0.002028	0.002071	0.002291	0.005136	0.002617	0.001659	0.001524	0.005124	0.002812
A18	mmu-miR-10a-5p	0.009495	0.002325	0.001865	0.003297	0.001669	0.002694	0.0018	0.002444	0.002626	0.003101	0.001648	0.002124
A19	mmu-miR-10b-5p	0.00197	0.000421	0.000365	0.00058	0.000473	0.000559	0.000643	0.001179	0.000744	0.000689	0.00038	0.000513
A20	mmu-miR-122-5p	0.003721	0.003945	0.00498	0.003176	0.002943	0.001649	0.002767	0.002097	0.001537	0.002997	0.003251	0.001431
A21	mmu-miR-124-3p	0.00033	0.000446	0.000659	0.000592	0.000829	0.00145	0.000679	0.001289	0.000442	0.000444	0.000708	0.000406
A22	mmu-miR-124-5p	4e-05	3.6e-05	3.5e-05	2.9e-05	0.00035	0.000154	0.00012	0.000228	9.5e-05	2.7e-05	5.7e-05	7.9e-05
A23	mmu-miR-125a-5p	2.3951	1.88873	2.17222	1.43677	0.606397	1.27316	3.44718	0.973779	1.0255	1.03796	4.6404	1.90055
A24	mmu-miR-125b-5p	0.088189	0.016155	0.020364	0.018708	0.003035	0.043337	0.023326	0.03146	0.023019	0.038573	0.019667	0.019251
B01	mmu-miR-126a-3p	0.040905	0.002497	0.002408	0.003292	0.002305	0.007833	0.002495	0.002574	0.002492	0.004552	0.001404	0.001975
B02	mmu-miR-126a-5p	0.037156	0.002974	0.001594	0.004823	0.006925	0.00927	0.003877	0.000146	0.005128	0.003345	0.001541	0.003375
B03	mmu-miR-128-3p	0.010754	0.007094	0.012643	0.005754	0.002551	0.002295	0.008741	0.004666	0.004575	0.005991	0.027392	0.006806
B04	mmu-miR-129-5p	0.00021	0.000181	9.1e-05	0.000491	0.001155	0.001183	0.000483	0.001216	0.000287	0.000185	0.000147	0.000165
B05	mmu-miR-130a-3p	0.023657	0.005976	0.004297	0.010565	0.003724	0.024908	0.004396	0.013335	0.008567	0.014034	0.002523	0.007633
B06	mmu-miR-130b-3p	0.019747	0.013013	0.014028	0.016518	0.020324	0.009317	0.018591	0.028008	0.00925	0.007053	0.026527	0.013076
B07	mmu-miR-132-3p	0.00765	0.004567	0.004789	0.004619	0.002183	0.002749	0.004638	0.002512	0.002949	0.002845	0.006934	0.005079
B08	mmu-miR-133a-3p	9.5e-05	3.6e-05	3.5e-05	9.7e-05	0.000415	0.001005	0.000237	0.000629	0.000136	5.5e-05	5.7e-05	8.2e-05
B09	mmu-miR-133a-5p	4e-05	3.6e-05	3.5e-05	2.9e-05	0.00035	9.3e-05	0.000107	0.00184	9.5e-05	2.7e-05	5.7e-05	7.9e-05
B10	mmu-miR-133b-3p	7.3e-05	3.6e-05	3.5e-05	2.9e-05	0.00035	0.000143	0.000107	0.000181	9.5e-05	2.7e-05	5.7e-05	7.9e-05
B11	mmu-miR-134-5p	0.000144	4.2e-05	5.4e-05	7.9e-05	0.00035	0.000115	0.000107	0.000165	9.6e-05	3.8e-05	5.7e-05	7.9e-05
B12	mmu-miR-135a-5p	0.01508	0.014879	0.024669	0.013547	0.003695	0.014569	0.024182	0.01665	0.010076	0.009144	0.046528	0.015464
B13	mmu-miR-135b-5p	0.004325	0.002276	0.004101	0.002563	0.001501	0.002647	0.004003	0.004198	0.001407	0.001689	0.005518	0.001785
B14	mmu-miR-137-3p	0.000222	4.3e-05	4.9e-05	2.9e-05	0.00035	0.000111	0.000107	7e-06	0.000137	6.1e-05	5.7e-05	0.000119
B15	mmu-miR-138-5p	0.018246	0.038272	0.066025	0.033036	0.005678	0.062837	0.085818	0.022072	0.01787	0.030313	0.086046	0.01783
B16	mmu-miR-139-5p	0.012831	0.009225	0.007731	0.007743	0.005129	0.002989	0.006466	0.008235	0.004943	0.00938	0.007602	0.010064
B17	mmu-miR-140-5p	0.068794	0.047249	0.077562	0.0404	0.010611	0.04189	0.083587	0.025178	0.020536	0.036645	0.116085	0.029532
B18	mmu-miR-141-3p	0.020297	0.001855	0.001724	0.005415	0.000658	0.023805	0.00216	0.01644	0.002803	0.020241	0.001035	0.004056
B19	mmu-miR-142a-3p	0.477559	0.510654	1.49123	0.302254	0.082526	0.610226	1.66642	0.003341	0.147692	0.555972	1.65931	0.241665
B20	mmu-miR-142a-5p	0.016864	0.014931	0.039496	0.009454	0.00467	0.018535	0.048019	0.015268	0.007318	0.020824	0.041004	0.010116
B21	mmu-miR-143-3p	0.007679	0.000271	0.000755	0.000173	0.000744	0.002505	0.000949	0.002101	0.001108	0.00126	0.00052	0.001055
B22	mmu-miR-143-5p	0.000181	3.6e-05	3.5e-05	2.9e-05	0.00035	0.000109	0.000122	9.6e-05	9.5e-05	2.7e-05	5.7e-05	8e-05
B23	mmu-miR-144-3p	4e-05	3.6e-05	3.5e-05	2.9e-05	0.00035	9.3e-05	0.000107	0.00012	0.000336	2.7e-05	5.7e-05	0.000442
B24	mmu-miR-145a-5p	0.008147	0.000715	0.000716	0.000674	0.000443	0.002996	0.002337	0.004351	0.001263	0.00133	0.000511	0.001054
C01	mmu-miR-145a-3p	5.9e-05	3.6e-05	3.5e-05	2.9e-05	0.00035	9.3e-05	0.000107	0.00011	9.5e-05	2.7e-05	5.7e-05	7.9e-05
C02	mmu-miR-146a-5p	0.070271	0.049908	0.076955	0.033013	0.025289	0.025064	0.467839	0.049492	0.061214	0.030201	0.10677	0.092041
C03	mmu-miR-146b-5p	1.74523	2.62518	3.73774	2.17071	1.00672	2.33553	5.05047	1.499	1.5515	1.58127	7.13831	2.3087
C04	mmu-miR-146b-3p	0.002258	0.004457	0.006611	0.004005	0.004728	0.003467	0.00699	0.002386	0.002288	0.002402	0.010346	0.002184
C05	mmu-miR-147-3p	0.000477	0.00027	0.000888	0.000163	0.00035	0.000288	0.000518	0.000564	0.00026	0.00035	0.001102	0.000479
C06	mmu-miR-148a-3p	0.073053	0.015724	0.013964	0.019467	0.00204	0.043197	0.008325	0.012601	0.008763	0.037389	0.008972	0.012229
C07	mmu-miR-148b-3p	0.113106	0.071351	0.082842	0.073175	0.015233	0.063113	0.096818	0.04033	0.040218	0.05245	0.151345	0.053577
C08	mmu-miR-149-5p	0.000576	0.000228	0.000415	0.00021	0.00035	0.000234	0.000675	0.000611	0.000432	0.00025	0.000452	0.000427
C09	mmu-miR-150-5p	0.097019	0.041056	0.05027	0.029323	0.009514	0.017238	0.031368	0.022364	0.03528	0.022262	0.052662	0.07213
C10	mmu-miR-151-3p	0.010248	0.003985	0.003559	0.004928	0.003932	0.004328	0.00394	0.003074	0.004734	0.003861	0.004696	0.006508
C11	mmu-miR-151-5p	0.035331	0.009782	0.00932	0.011575	0.004517	0.012223	0.007902	0.005316	0.006325	0.009427	0.011475	0.008109
C12	mmu-miR-152-3p	0.172271	0.081001	0.087	0.093008	0.043525	0.098328	0.123686	0.046114	0.037111	0.052888	0.152715	0.049621
C13	mmu-miR-153-3p	0.000508	0.000191	0.000165	0.000378	0.00035	0.000714	0.000107	0.000275	0.000304	0.00081	5.7e-05	0.000301
C14	mmu-miR-155-5p	0.049073	0.025128	0.027435	0.025245	0.026706	0.019189	0.022428	0.023749	0.029873	0.013055	0.025807	0.056046
C15	mmu-miR-155-3p	0.000495	0.000297	0.000396	0.000331	0.000907	0.000129	0.000289	0.000152	0.000264	0.000134	0.000679	0.000347
C16	mmu-miR-15a-5p	0.091722	0.059036	0.144603	0.041182	0.023997	0.072834	0.15944	0.035028	0.025062	0.05562	0.164434	0.033057
C17	mmu-miR-15b-5p	0.621611	0.465144	0.607308	0.428837	0.155573	0.214406	0.827262	0.28146	0.245421	0.2692	1.66469	0.470549
C18	mmu-miR-16-5p	7.31107	6.64414	8.54354	5.51171	4.01389	6.44606	14.6899	3.12387	4.01574	3.63112	11.8536	7.23044
C19	mmu-miR-17-5p	0.214952	0.107178	0.182609	0.077151	0.035427	0.098807	0.249207	0.056983	0.053499	0.090753	0.295504	0.07409
C20	mmu-miR-181a-5p	0.119666	0.088906	0.137246	0.06867	0.051797	0.071981	0.179421	0.037387	0.029198	0.059255	0.204275	0.038263
C21	mmu-miR-181b-5p	0.046523	0.0438	0.066255	0.037817	0.018355	0.015987	0.085521	0.031782	0.035955	0.014002	0.102019	0.069786
C22	mmu-miR-181c-5p	0.062706	0.047886	0.07708	0.038451	0.021843	0.044044	0.09693	0.02276	0.018637	0.034564	0.111639	0.021474
C23	mmu-miR-181d-5p	0.060752	0.053924	0.073463	0.044332	0.05329	0.015258	0.094782	0.047608	0.042208	0.018942	0.109696	0.078622
C24	mmu-miR-182-5p	0.004378	0.000649	0.000572	0.000989	0.000568	0.002915	0.000877	0.002993	0.000652	0.001886	0.000479	0.000994
D01	mmu-miR-182-3p	8e-05	3.6e-05	4e-05	2.9e-05	0.00035	0.000141	0.000107	0.000287	0.000102	3.4e-05	5.7e-05	7.9e-05
D02	mmu-miR-183-5p	0.00855	0.002328	0.002682	0.003466	0.000867	0.006581	0.001603	0.005869	0.003265	0.004838	0.001859	0.002655
D03	mmu-miR-183-3p	0.00047	0.000213	0.000284	0.000275	0.00035	0.000544	0.000495	0.000372	0.000209	0.00022	0.000211	0.000224
D04	mmu-miR-184-3p	0.000315	0.000483	0.000613	0.000553	0.000851	0.000292	0.000443	0.000743	0.000657	0.000237	0.000953	0.000888
D05	mmu-miR-185-5p	0.073885	0.079904	0.10339	0.082593	0.061526	0.058439	0.107277	0.038911	0.040629	0.058778	0.1946	0.048644
D06	mmu-miR-186-5p	0.02971	0.036375	0.037634	0.046698	0.040865	0.022139	0.060096	0.029929	0.035748	0.021524	0.05652	0.059351
D07	mmu-miR-187-3p	0.003198	0.001467	0.002413	0.001501	0.00086	0.002657	0.002148	0.00358	0.00089	0.001467	0.002145	0.001165
D08	mmu-miR-18a-5p	0.019092	0.0089	0.019044	0.006263	0.002501	0.007961	0.023461	0.005915	0.005313	0.008687	0.028701	0.008993
D09	mmu-miR-190a-5p	0.001804	0.000607	0.000532	0.00093	0.001675	0.00121	0.000973	0.000587	0.000353	0.000635	0.000552	0.000591
D10	mmu-miR-191-5p	0.998903	0.735816	0.866837	0.60381	0.485429	0.450651	1.36896	0.339465	0.396667	0.342004	1.89814	0.566475
D11	mmu-miR-192-5p	0.052365	0.048086	0.055688	0.058619	0.008467	0.038139	0.088557	0.046349	0.025208	0.027675	0.102634	0.036341
D12	mmu-miR-192-3p	0.000436	0.000316	0.000455	0.000408	0.000869	0.000474	0.000533	0.000661	0.000227	0.000299	0.000693	0.000342
D13	mmu-miR-193a-3p	0.005043	0.003606	0.004523	0.003663	0.004731	0.007256	0.006659	0.003624	0.003332	0.003202	0.003827	0.004862
D14	mmu-miR-193b-3p	0.000544	0.0002	0.000334	0.000182	0.00035	0.000286	0.000403	0.000201	0.000252	0.000252	0.000152	0.000223
D15	mmu-miR-194-5p	0.196112	0.145971	0.199367	0.135826	0.054221	0.127016	0.270947	0.099995	0.063299	0.090984	0.359796	0.092126
D16	mmu-miR-195a-5p	2.72782	2.0764	3.17077	1.65195	0.797192	1.80136	4.54018	1.31434	1.549	1.62685	4.58392	2.22286
D17	mmu-miR-196a-5p	4e-05	5e-05	3.5e-05	0.000409	0.002026	0.004229	0.000427	0.004774	0.000161	8.4e-05	5.7e-05	0.000116
D18	mmu-miR-196b-5p	6.2e-05	7.4e-05	5.3e-05	0.00043	0.001865	0.000865	0.000793	0.001507	0.000159	5.7e-05	5.7e-05	0.000107
D19	mmu-miR-196b-3p	5.8e-05	3.8e-05	3.5e-05	2.9e-05	0.00035	9.3e-05	0.000197	0.0009	9.5e-05	3.3e-05	7.2e-05	7.9e-05
D20	mmu-miR-199b-3p	0.014021	0.001356	0.001991	0.001182	0.000606	0.00604	0.003564	0.002261	0.006135	0.002219	0.002283	0.005121
D21	mmu-miR-199a-5p	0.000556	3.8e-05	4.9e-05	3.6e-05	0.00035	0.000264	0.000107	0.000377	0.000115	3.9e-05	5.7e-05	0.000192
D22	mmu-miR-199b-5p	0.00035	3.6e-05	5e-05	6.8e-05	0.00035	0.001082	0.00044	0.000767	0.000137	4.9e-05	5.7e-05	9.7e-05
D23	mmu-miR-19a-3p	0.167676	0.043468	0.099661	0.025639	0.007934	0.044034	0.101678	0.02195	0.018266	0.057808	0.121098	0.025035
D24	mmu-miR-19b-3p	0.173991	0.044576	0.099385	0.027486	0.006652	0.049644	0.103121	0.022359	0.017377	0.056175	0.115763	0.023739
E01	mmu-miR-1a-3p	0.001185	0.000123	0.000133	9e-05	0.000448	0.000277	0.000323	0.000416	0.000522	0.000197	0.000137	0.000398
E02	mmu-miR-200a-3p	0.1178	0.027618	0.026057	0.041278	0.002622	0.156159	0.013422	0.036071	0.028399	0.129625	0.011683	0.040463
E03	mmu-miR-200b-3p	0.543273	0.148145	0.090716	0.245563	0.035624	0.480658	0.043629	0.223498	0.159136	0.458317	0.046657	0.193367
E04	mmu-miR-200c-3p	0.300218	0.081076	0.050619	0.133215	0.041637	0.251521	0.034207	0.119659	0.101017	0.186307	0.030352	0.130859
E05	mmu-miR-203-3p	0.011013	0.001398	0.001051	0.002148	0.000602	0.006973	0.001209	0.003359	0.001798	0.005629	0.000768	0.002213
E06	mmu-miR-204-5p	0.00026	8.5e-05	7e-05	0.000274	0.000353	0.000625	0.000271	0.000602	0.000196	0.000179	0.000101	0.000156
E07	mmu-miR-204-3p	4e-05	3.6e-05	6e-05	4.1e-05	0.00035	9.3e-05	0.000137	0.000263	9.7e-05	2.8e-05	5.7e-05	7.9e-05
E08	mmu-miR-205-5p	0.008868	0.001905	0.002447	0.002172	0.000622	0.004018	0.003492	0.006527	0.001428	0.004811	0.001212	0.001358
E09	mmu-miR-206-3p	6.2e-05	3.6e-05	3.5e-05	5.7e-05	0.00035	0.00016	0.000131	0.000394	0.000127	4.8e-05	5.7e-05	7.9e-05
E10	mmu-miR-206-5p	4e-05	3.6e-05	3.5e-05	2.9e-05	0.00035	0.000285	0.000107	0.001927	9.5e-05	2.7e-05	5.7e-05	7.9e-05
E11	mmu-miR-207	0.00066	0.000308	0.000312	0.000393	0.00074	0.001009	0.001533	0.00082	0.000494	0.000373	0.000606	0.000375
E12	mmu-miR-20a-5p	0.272454	0.131952	0.250202	0.086081	0.032397	0.109582	0.324453	0.06204	0.063504	0.114288	0.374642	0.095375
E13	mmu-miR-20b-5p	0.090543	0.044227	0.081137	0.032431	0.014229	0.041755	0.101116	0.030742	0.027457	0.042939	0.13618	0.035924
E14	mmu-miR-21a-5p	39.1629	48.271	44.5237	48.6207	34.0598	32.5838	72.5255	35.3099	31.233	19.5996	77.7758	39.4262
E15	mmu-miR-21a-3p	0.00212	0.002133	0.004211	0.002231	0.001476	0.002694	0.003021	0.001687	0.001941	0.001631	0.001742	0.001337
E16	mmu-miR-210-3p	0.004131	0.003219	0.003133	0.00704	0.007673	0.018154	0.007636	0.022143	0.002889	0.003668	0.002985	0.002909
E17	mmu-miR-211-5p	0.000218	0.000128	0.000172	0.000262	0.000352	0.000313	0.000489	0.000371	0.000154	0.000122	5.7e-05	0.000127
E18	mmu-miR-214-3p	0.000763	9.4e-05	0.0002	0.000169	0.000583	0.002554	0.001297	0.002141	0.001032	0.000653	0.000287	0.000561
E19	mmu-miR-215-5p	0.000964	0.000399	0.000297	0.001	0.000902	0.001592	0.000344	0.002764	0.000247	0.000653	0.000195	0.000299
E20	mmu-miR-216a-5p	6.1e-05	3.6e-05	3.5e-05	6.8e-05	0.00035	0.00021	0.000146	0.000145	9.5e-05	2.7e-05	5.7e-05	7.9e-05
E21	mmu-miR-217-5p	7.5e-05	5.4e-05	4.8e-05	2.9e-05	0.00035	0.000403	0.000203	0.000205	0.000154	0.000113	8.4e-05	7.9e-05
E22	mmu-miR-217-3p	4e-05	3.6e-05	4.5e-05	3.3e-05	0.00035	0.000132	0.000152	0.003514	0.0001	3e-05	5.7e-05	7.9e-05
E23	mmu-miR-218-5p	0.001892	0.000337	0.000301	0.000583	0.00035	0.002217	0.000252	0.001139	0.000818	0.001489	0.000144	0.000794
E24	mmu-miR-22-3p	0.353819	0.157354	0.374188	0.102818	0.028093	0.170647	0.3691	0.049998	0.068094	0.186005	0.427773	0.09251
F01	mmu-miR-22-5p	0.035791	0.021534	0.038469	0.014139	0.008655	0.012486	0.043902	0.008285	0.009687	0.012212	0.06912	0.015315
F02	mmu-miR-221-3p	0.023	0.022756	0.02472	0.020539	0.025713	0.012575	0.034222	0.015471	0.015061	0.009844	0.040253	0.025942
F03	mmu-miR-221-5p	0.003199	0.001633	0.001715	0.001489	0.001843	0.000929	0.002047	0.00114	0.000686	0.000684	0.002423	0.001319
F04	mmu-miR-222-3p	0.054892	0.029119	0.034806	0.024117	0.014388	0.016593	0.028984	0.014999	0.014882	0.019264	0.050716	0.020306
F05	mmu-miR-222-5p	0.000217	0.000127	0.000194	0.000131	0.00035	0.00017	0.000501	0.000428	0.00018	0.000123	0.000346	0.000268
F06	mmu-miR-223-3p	1.47572	4.00763	4.0535	3.72653	2.47713	3.79847	7.408	3.01746	2.37896	2.26171	7.46211	3.43605
F07	mmu-miR-224-5p	0.011214	0.002198	0.001073	0.003404	0.000894	0.008291	0.001092	0.003329	0.002636	0.009914	0.000744	0.003375
F08	mmu-miR-23a-3p	6.35584	6.82463	7.33349	6.12552	9.53566	4.04391	9.16044	3.2288	5.55967	2.87073	11.7012	6.92629
F09	mmu-miR-23b-3p	1.52283	1.26554	1.20623	1.2934	1.64642	0.758252	1.5036	0.538867	0.922529	0.601825	1.90165	1.189
F10	mmu-miR-23b-5p	0.000569	0.000609	0.000688	0.000747	0.023568	0.00031	0.001432	0.000473	0.000616	0.004703	0.001262	0.000888
F11	mmu-miR-24-3p	3.26123	2.50432	3.41724	1.91698	1.24833	2.37581	4.73736	0.948027	1.50525	1.54444	5.83035	1.85371
F12	mmu-miR-25-3p	0.326107	0.290394	0.31068	0.319931	0.228933	0.173509	0.182683	0.198104	0.225313	0.179711	0.8188	0.341214
F13	mmu-miR-26a-5p	3.01833	1.55806	1.63071	1.38335	0.327977	1.14532	2.32852	0.877619	0.989885	0.855644	2.87239	1.31837
F14	mmu-miR-26b-5p	2.89003	1.95488	1.78365	1.89759	0.153893	0.89694	2.27061	1.27928	1.34195	0.878278	3.23459	1.46248
F15	mmu-miR-27a-3p	2.58187	1.55698	2.43823	1.22391	0.208531	1.71604	2.96853	0.856386	0.809442	1.18873	3.28809	1.22894
F16	mmu-miR-27b-3p	0.829559	0.577977	0.771373	0.47221	0.229888	0.435904	1.01824	0.393927	0.257028	0.345578	1.23906	0.494857
F17	mmu-miR-27b-5p	0.004417	0.003231	0.003076	0.003306	0.005455	0.002324	0.00584	0.005294	0.002656	0.002234	0.006465	0.00338
F18	mmu-miR-28c	0.056527	0.042026	0.055163	0.049156	0.027937	0.040529	0.070158	0.023035	0.020343	0.025757	0.106993	0.022242
F19	mmu-miR-292a-3p	4e-05	3.7e-05	3.5e-05	2.9e-05	0.000474	9.3e-05	0.000182	0.001559	9.5e-05	2.7e-05	5.7e-05	7.9e-05
F20	mmu-miR-295-3p	4e-05	3.6e-05	3.5e-05	2.9e-05	0.00035	0.000114	0.000107	0.000202	0.000123	4.5e-05	5.7e-05	7.9e-05
F21	mmu-miR-298-5p	0.000183	0.000114	0.000138	0.000175	0.000403	0.000518	0.000513	0.000627	0.000199	0.000105	5.8e-05	0.000205
F22	mmu-miR-29a-3p	2.13774	0.986062	2.06981	0.665341	0.297921	1.28024	2.22594	0.398412	0.493572	0.986518	1.99619	0.671791
F23	mmu-miR-29b-3p	0.197294	0.158083	0.188352	0.158165	0.067858	0.185191	0.272895	0.096611	0.055527	0.095595	0.170943	0.080721
F24	mmu-miR-29c-3p	2.1215	0.988571	1.95816	0.669505	0.265233	1.10375	1.85543	0.36425	0.459775	0.826116	1.93712	0.648307
G01	mmu-miR-301a-3p	0.02142	0.006221	0.013364	0.004567	0.002488	0.010441	0.017394	0.005802	0.001868	0.007234	0.013753	0.003769
G02	mmu-miR-302a-5p	4e-05	3.6e-05	3.5e-05	3.7e-05	0.00036	0.000116	0.000107	0.000789	0.000853	0.002165	5.7e-05	7.9e-05
G03	mmu-miR-302d-3p	5.4e-05	8.7e-05	6.4e-05	0.000404	0.000831	0.003105	0.000673	0.006962	0.000193	0.000124	7.2e-05	0.00012
G04	mmu-miR-30a-5p	2.08264	0.910933	1.16084	0.794159	0.419866	1.09714	1.15169	0.635957	0.452608	0.841528	1.67472	0.613053
G05	mmu-miR-30b-5p	1.2006	0.652214	0.910775	0.527228	0.214939	0.678341	1.22412	0.38707	0.394565	0.56569	1.29856	0.636728
G06	mmu-miR-30b-3p	0.005285	0.006237	0.006974	0.006445	0.011488	0.003526	0.010429	0.002847	0.004112	0.002406	0.01153	0.005898
G07	mmu-miR-30c-5p	1.75737	0.753015	0.886279	0.699227	0.395112	0.563863	1.26993	0.468677	0.475989	0.621898	1.37387	0.814743
G08	mmu-miR-30d-5p	1.39708	0.746777	0.927766	0.714249	0.43881	1.02794	1.44668	0.438505	0.383155	0.685114	1.50725	0.535794
G09	mmu-miR-30e-5p	1.45338	0.551366	0.808788	0.467434	0.211784	0.676307	0.942186	0.353553	0.278163	0.625645	1.05476	0.343191
G10	mmu-miR-31-5p	0.023005	0.001985	0.002395	0.001899	0.013427	0.007882	0.001457	0.002105	0.003183	0.00432	0.001324	0.004208
G11	mmu-miR-31-3p	0.000371	3.9e-05	4.2e-05	2.9e-05	0.00035	0.000301	0.000107	0.000305	0.000108	3.5e-05	5.7e-05	0.000136
G12	mmu-miR-32-5p	0.002125	0.001618	0.002513	0.00247	0.002669	0.00196	0.003431	0.002843	0.000831	0.001003	0.002255	0.000904
G13	mmu-miR-320-3p	0.063626	0.066712	0.077724	0.057572	0.124971	0.033003	0.100906	0.065607	0.058274	0.026714	0.111665	0.096238
G14	mmu-miR-322-5p	1.11323	1.26029	1.40818	1.31844	0.244968	1.27581	1.88611	0.617709	0.536258	0.593129	2.48558	0.706005
G15	mmu-miR-324-5p	0.035618	0.036082	0.045484	0.036655	0.022292	0.035095	0.065657	0.024907	0.026706	0.02596	0.062815	0.032874
G16	mmu-miR-326-3p	0.002247	0.000831	0.001343	0.000657	0.002247	0.001462	0.001903	0.005818	0.000674	0.000832	0.001489	0.001079
G17	mmu-miR-328-3p	0.022931	0.013644	0.02633	0.01014	0.02603	0.011065	0.041687	0.013188	0.008469	0.008243	0.044232	0.011842
G18	mmu-miR-33-5p	0.001143	0.000717	0.001481	0.000689	0.001548	0.000652	0.001437	0.000891	0.000236	0.000335	0.000658	0.000553
G19	mmu-miR-330-5p	0.003063	0.001633	0.002361	0.001529	0.000846	0.001509	0.002454	0.001046	0.000752	0.001542	0.002536	0.000955
G20	mmu-miR-335-5p	0.000559	7e-05	5.6e-05	0.00015	0.000352	0.000315	0.000191	0.000462	0.000122	5.4e-05	0.000122	0.000115
G21	mmu-miR-338-3p	0.029834	0.035396	0.043813	0.038513	0.010839	0.023756	0.049232	0.019541	0.014844	0.02136	0.070981	0.021634
G22	mmu-miR-339-5p	0.05852	0.05137	0.082708	0.038952	0.018741	0.037199	0.105361	0.023793	0.027661	0.043902	0.112079	0.039375
G23	mmu-miR-342-3p	0.267773	0.681326	1.05154	0.486721	0.245138	0.208591	1.45843	0.355027	0.362236	0.306456	3.02077	0.705027
G24	mmu-miR-345-5p	0.005247	0.001886	0.002581	0.003175	0.001383	0.008935	0.003316	0.008012	0.001701	0.004757	0.0019	0.001398
H01	mmu-miR-346-5p	0.00024	0.000306	0.000291	0.000619	0.002291	0.00534	0.001105	0.00191	0.000934	0.000583	7.6e-05	0.000284
H02	mmu-miR-34a-5p	0.425063	0.542897	1.14539	0.307111	0.17507	0.346457	1.14505	0.183095	0.211198	0.357104	1.57234	0.273716
H03	mmu-miR-34c-5p	0.071302	0.020638	0.021795	0.029643	0.002051	0.185148	0.005946	0.083505	0.005165	0.155582	0.00269	0.007037
H04	mmu-miR-34c-3p	0.030517	0.012445	0.008513	0.021048	0.001478	0.080609	0.002981	0.04815	0.015872	0.110344	0.001966	0.018501
H05	mmu-miR-375-3p	0.03358	0.013283	0.008394	0.021019	0.0044	0.040867	0.005165	0.049836	0.014236	0.051931	0.002936	0.021855
H06	mmu-miR-376b-3p	0.000201	3.8e-05	4e-05	2.9e-05	0.00035	9.3e-05	0.000107	0.000506	0.000103	3.6e-05	5.7e-05	8.8e-05
H07	mmu-miR-376c-3p	0.000363	4.7e-05	0.000111	2.9e-05	0.002115	0.00014	0.000469	0.000252	0.000182	0.000131	5.7e-05	0.000143
H08	mmu-miR-378a-3p	0.192032	0.281932	0.336925	0.30832	1.17881	0.182852	0.407371	0.149029	0.184113	0.170017	0.637244	0.209606
H09	mmu-miR-378a-5p	0.00887	0.007035	0.014516	0.006232	0.015442	0.007519	0.017503	0.010018	0.003446	0.006246	0.023189	0.004924
H10	mmu-miR-381-3p	9.2e-05	5.3e-05	7.7e-05	2.9e-05	0.000861	0.000603	0.000127	0.000378	0.000123	4.1e-05	6.1e-05	7.9e-05
H11	mmu-miR-383-5p	0.000267	0.000152	0.000125	0.000324	0.000752	0.001247	0.001014	0.002854	0.000395	0.000242	0.000304	0.000188
H12	mmu-miR-409-3p	0.00015	4.1e-05	6e-05	0.000134	0.000352	0.000274	0.000261	0.000826	0.000213	0.000166	8.8e-05	7.9e-05
H13	mmu-miR-423-5p	0.034183	0.046836	0.067882	0.046322	0.048552	0.023838	0.071731	0.030934	0.059224	0.031346	0.110128	0.078206
H14	mmu-miR-425-5p	0.058846	0.030843	0.059382	0.024144	0.007506	0.033487	0.067627	0.018672	0.014053	0.033673	0.083423	0.021714
H15	mmu-miR-429-3p	0.089194	0.026261	0.024453	0.030399	0.008898	0.089049	0.014893	0.000657	0.023228	0.102646	0.011697	0.029119
H16	mmu-miR-431-5p	0.000258	0.000166	0.000137	0.000403	0.000706	0.000718	0.00103	0.001365	0.000293	0.000282	0.000167	0.000155
H17	mmu-miR-433-3p	0.000474	0.000507	0.00038	0.001655	0.004225	0.004564	0.003214	0.005095	0.000984	0.00115	0.000545	0.000371
H18	mmu-miR-451a	0.014499	0.006411	0.013389	0.003363	0.001209	0.023657	0.021986	0.006217	0.09935	0.018141	0.009145	0.090022
H19	mmu-miR-467e-5p	0.001606	0.001214	0.001461	0.00108	0.002208	0.000307	0.00135	0.000977	0.000431	0.00067	0.001467	0.000632
H20	mmu-miR-484	0.17814	0.123686	0.219938	0.075494	0.028989	0.06438	0.2937	0.056471	0.047784	0.078786	0.350929	0.075699
H21	mmu-miR-485-5p	6.1e-05	3.6e-05	4.4e-05	2.9e-05	0.00035	0.00016	0.000107	0.000303	0.000118	4.5e-05	7e-05	7.9e-05
H22	mmu-miR-493-3p	0.000394	0.000404	0.000286	0.000787	0.000878	0.002068	0.000993	0.00221	0.000387	0.000325	0.000112	0.000273
H23	mmu-miR-495-3p	0.000296	0.000106	8.8e-05	0.00019	0.00035	0.000495	0.000179	0.00038	0.000178	8.2e-05	9.2e-05	0.000176
H24	mmu-miR-497a-5p	0.001967	0.000189	0.000215	0.000193	0.000424	0.000385	0.000485	0.000815	0.000369	0.000288	0.000274	0.000189
I01	mmu-miR-499-5p	9.9e-05	4.1e-05	7.2e-05	5.6e-05	0.00035	0.000102	0.000107	0.000236	0.00011	3.6e-05	5.7e-05	8.1e-05
I02	mmu-miR-503-5p	0.015731	0.015822	0.022564	0.014453	0.009681	0.01993	0.035585	0.012183	0.006643	0.010606	0.037994	0.008659
I03	mmu-miR-503-3p	0.006234	0.004682	0.005016	0.005572	0.003425	0.005715	0.006553	0.009016	0.003155	0.002929	0.006323	0.004063
I04	mmu-miR-541-5p	0.000683	0.00043	0.000533	0.000801	0.000844	0.003535	0.002065	0.002659	0.000731	0.000493	0.000867	0.000384
I05	mmu-miR-574-3p	0.016582	0.012285	0.016155	0.010281	0.014252	0.010055	0.029868	0.016451	0.009773	0.007181	0.02959	0.013413
I06	mmu-miR-598-3p	0.001472	0.000782	0.000953	0.000989	0.004059	0.000749	0.001406	0.000697	0.000444	0.000619	0.000937	0.000425
I07	mmu-miR-652-3p	0.411059	0.250246	0.271213	0.196759	0.209545	0.12423	0.334269	0.109931	0.196373	0.112715	0.438075	0.302097
I08	mmu-miR-744-5p	0.094716	0.073137	0.064786	0.099247	0.156982	0.053367	0.09185	0.052265	0.069236	0.041755	0.116326	0.091131
I09	mmu-miR-7a-5p	0.12731	0.128551	0.139935	0.144003	0.082222	0.063817	0.148419	0.068949	0.094274	0.065248	0.275015	0.119279
I10	mmu-miR-872-5p	0.071187	0.04065	0.032944	0.067428	0.01633	0.078914	0.02396	0.027719	0.018932	0.062129	0.030939	0.025023
I11	mmu-miR-880-3p	4e-05	4.3e-05	3.5e-05	0.000144	0.000683	0.002874	0.000118	0.001	0.000143	6.1e-05	5.7e-05	0.000108
I12	mmu-miR-9-5p	0.001076	0.00114	0.000814	0.001212	0.002239	0.0006	0.000914	0.001865	0.000643	0.000379	0.001611	0.001706
I13	mmu-miR-92a-3p	0.183191	0.099839	0.142086	0.086639	0.017245	0.053268	0.120081	0.078581	0.079274	0.096149	0.218633	0.154615
I14	mmu-miR-93-5p	0.263112	0.233433	0.381256	0.181684	0.127009	0.204724	0.463749	0.103211	0.106925	0.156846	0.528356	0.136668
I15	mmu-miR-96-5p	0.001297	0.000165	0.000104	2.9e-05	0.00035	0.000378	0.000314	0.000278	0.000185	0.000213	5.7e-05	0.000296
I16	mmu-miR-98-5p	0.118867	0.091511	0.089633	0.088113	0.0379	0.039402	0.094149	0.061954	0.065049	0.038556	0.164472	0.096438
I17	mmu-miR-99a-5p	0.041822	0.004709	0.007628	0.004215	0.001088	0.018008	0.007076	0.004237	0.005443	0.016782	0.005968	0.00465
I18	mmu-miR-127-3p	0.001505	0.000551	0.000457	0.001341	0.004096	0.002986	0.002389	0.004619	0.001169	0.000747	0.000548	0.000571
I19	mmu-miR-296-3p	0.000587	0.000472	0.000518	0.000821	0.001465	0.002481	0.000957	0.002283	0.000977	0.00064	0.000342	0.000461
I20	mmu-miR-30c-1-3p	0.000247	0.000454	0.000593	0.000763	0.001454	0.00059	0.000679	0.000354	0.000231	0.000165	0.000429	0.000351
I21	mmu-miR-34b-3p	0.039175	0.014115	0.01141	0.021485	0.000813	0.075211	0.004861	0.085872	0.016789	0.121392	0.001348	0.030822
I22	mmu-miR-367-3p	4e-05	3.6e-05	3.5e-05	2.9e-05	0.00035	0.000109	0.000451	0.000237	9.5e-05	2.7e-05	5.7e-05	7.9e-05
I23	mmu-miR-677-3p	0.115163	0.096572	0.147983	0.083206	0.045029	0.141553	0.275174	0.052812	0.063329	0.067846	0.245805	0.07019
I24	mmu-miR-709	0.027396	0.02187	0.018739	0.037538	0.080996	0.100232	0.033379	0.057366	0.049469	0.030299	0.018705	0.03002
J01	mmu-miR-714	0.01224	0.016517	0.012083	0.030133	0.027584	0.089008	0.020222	0.034315	0.018646	0.036713	0.005253	0.01776
J02	mmu-miR-762	0.000571	0.000448	0.000435	0.000746	0.001461	0.001768	0.00083	0.001732	0.000609	0.000466	0.000434	0.000542
J03	mmu-miR-1b-5p	0.000219	0.00013	0.00012	0.000623	0.002149	0.000393	0.000156	0.000421	0.000158	0.0001	0.000304	0.000192
J04	mmu-miR-212-3p	0.000545	0.000353	0.00037	0.000746	0.000669	0.001557	0.000248	0.00222	0.000237	0.000299	0.00044	0.00031
J05	mmu-miR-219a-1-3p	0.000201	0.000228	0.000326	0.000294	0.000768	0.000186	0.000474	0.000229	0.000216	0.000148	0.000714	0.000156
J06	mmu-miR-219a-5p	0.001768	0.000782	0.001355	0.000664	0.001709	0.000512	0.002007	0.000569	0.000624	0.000847	0.001453	0.000802
J07	mmu-miR-290a-3p	4e-05	3.6e-05	3.5e-05	4.7e-05	0.00035	0.000126	0.000108	0.001083	9.5e-05	2.7e-05	5.7e-05	7.9e-05
J08	mmu-miR-335-3p	0.000287	5.3e-05	6e-05	0.000148	0.002409	0.001051	0.000388	0.00347	0.000172	0.000153	7.2e-05	0.00012
J09	mmu-miR-338-5p	0.00368	0.005582	0.005031	0.010614	0.010249	0.009559	0.010782	0.010764	0.006185	0.003394	0.011557	0.00583
J10	mmu-miR-377-3p	9.2e-05	4.1e-05	3.5e-05	2.9e-05	0.00035	9.3e-05	0.000107	0.000449	9.5e-05	2.7e-05	5.7e-05	7.9e-05
J11	mmu-miR-486b-5p	0.001348	0.001391	0.001352	0.003417	0.001553	0.015157	0.003177	0.012566	0.008927	0.001957	0.001819	0.013022
J12	mmu-miR-1187	0.008697	0.007234	0.00601	0.009432	0.010337	0.009242	0.008111	0.007303	0.012967	0.011441	0.005856	0.007754
J13	mmu-miR-1191a	0.002751	0.002187	0.002711	0.002643	0.00273	0.002053	0.003208	0.003083	0.000972	0.001434	0.005575	0.001233
J14	mmu-miR-1192	4e-05	4.1e-05	3.5e-05	2.9e-05	0.001902	9.3e-05	0.000107	0.000238	0.000111	3.7e-05	5.7e-05	7.9e-05
J15	mmu-miR-1195	0.000887	0.000511	0.000612	0.000917	0.000651	0.004252	0.001189	0.003079	0.000675	0.001074	0.000449	0.000476
J16	mmu-miR-1196-5p	0.000956	0.000658	0.000481	0.001337	0.000843	0.004452	0.001354	0.003782	0.000784	0.001672	0.00057	0.000479
J17	mmu-miR-1224-5p	0.007074	0.02018	0.015885	0.045832	0.079329	0.145735	0.058982	0.03749	0.019272	0.012908	0.01874	0.014948
J18	mmu-miR-1249-3p	0.008607	0.006298	0.008762	0.005671	0.00495	0.003	0.009513	0.003577	0.006359	0.004219	0.023329	0.01158
J19	mmu-miR-1298-5p	0.069834	0.446815	0.678851	0.301975	0.128307	0.215997	0.944583	0.198013	0.278548	0.263051	1.01086	0.595188
J20	mmu-miR-135a-1-3p	0.001001	0.000697	0.000757	0.001141	0.002079	0.002771	0.001701	0.009501	0.001253	0.001113	0.001094	0.001032
J21	mmu-miR-136-5p	0.000211	3.6e-05	3.5e-05	7.5e-05	0.00035	0.000433	0.000287	0.001551	0.000151	9.4e-05	5.7e-05	0.000112
J22	mmu-miR-154-5p	0.000529	0.000287	0.000142	0.001263	0.002174	0.010658	0.001503	0.003095	0.000329	0.000536	0.00022	0.000358
J23	mmu-miR-16-1-3p	0.002023	0.002149	0.004059	0.001716	0.001244	0.002564	0.005943	0.002845	0.001934	0.001364	0.003302	0.00268
J24	mmu-miR-188-3p	0.002427	0.002356	0.001864	0.008111	0.007522	0.029247	0.009069	0.013362	0.001718	0.001696	0.002404	0.001727
K01	mmu-miR-188-5p	0.014008	0.013918	0.017476	0.023102	0.015854	0.033049	0.017842	0.021523	0.006704	0.008473	0.026459	0.006411
K02	mmu-miR-1895	0.002288	0.003519	0.003191	0.00638	0.00801	0.01041	0.004785	0.012586	0.00374	0.00365	0.002733	0.00261
K03	mmu-miR-1900	0.000103	4.4e-05	5.5e-05	6.1e-05	0.000369	0.000276	0.00035	0.000282	0.000135	6e-05	9.1e-05	8.8e-05
K04	mmu-miR-1901	7.7e-05	0.000148	0.000126	0.000347	0.000489	0.000942	0.000346	0.001571	0.000219	0.000261	0.000108	0.000172
K05	mmu-miR-1902	7.5e-05	5.5e-05	7e-05	5e-05	0.00035	9.3e-05	0.000107	0.000177	0.000127	4.3e-05	5.7e-05	7.9e-05
K06	mmu-miR-1904	4e-05	3.6e-05	3.5e-05	2.9e-05	0.003491	0.000245	0.000107	0.000259	9.5e-05	3e-05	5.7e-05	7.9e-05
K07	mmu-miR-1931	0.001302	0.000771	0.000955	0.000713	0.001462	0.000841	0.001568	0.002613	0.001107	0.000694	0.001776	0.001101
K08	mmu-miR-1934-5p	0.001674	0.001607	0.001056	0.003513	0.016646	0.008637	0.006406	0.008635	0.003899	0.001492	0.001811	0.002124
K09	mmu-miR-1936	6.3e-05	4.9e-05	4e-05	0.000143	0.000746	0.001231	0.001101	0.00131	0.00018	9.7e-05	5.7e-05	0.000122
K10	mmu-miR-1940	0.001532	0.001381	0.000917	0.003472	0.00658	0.012357	0.002092	0.00674	0.003014	0.002793	0.000478	0.00192
K11	mmu-miR-1945	7.2e-05	3.9e-05	3.7e-05	9e-05	0.00035	0.000191	0.000161	0.000459	0.000118	4.4e-05	5.7e-05	7.9e-05
K12	mmu-miR-1953	7e-05	7.6e-05	6.2e-05	0.000309	0.00077	0.001266	0.000337	0.001319	0.00015	5.2e-05	0.000102	0.000139
K13	mmu-miR-1957a	0.025751	0.02416	0.016389	0.042802	0.071727	0.056137	0.052365	0.060833	0.028996	0.01605	0.024557	0.030404
K14	mmu-miR-1963	0.000106	3.9e-05	4.3e-05	7.4e-05	0.00035	0.000604	0.000108	0.000501	0.000162	6.9e-05	5.7e-05	8.7e-05
K15	mmu-miR-1965	0.000122	0.000104	0.000102	0.000261	0.000477	0.00093	0.000655	0.001015	0.000147	7.5e-05	8.6e-05	0.000153
K16	mmu-miR-1968-3p	5.5e-05	5.5e-05	5.5e-05	0.000182	0.001902	0.000987	0.000271	0.000397	0.000169	9e-05	5.7e-05	0.000115
K17	mmu-miR-1971	0.000971	0.000655	0.000487	0.001209	0.001456	0.004117	0.001126	0.00405	0.001	0.000999	0.000453	0.000694
K18	mmu-miR-1983	0.000379	0.000347	0.000472	0.000325	0.000558	0.00037	0.000637	0.000332	0.000226	0.000184	0.000555	0.000271
K19	mmu-miR-19b-1-5p	0.000668	0.000166	0.000342	0.000146	0.00035	0.000372	0.000702	0.000373	0.000316	0.000202	0.000829	0.000289
K20	mmu-miR-1a-1-5p	7.2e-05	4e-05	3.5e-05	2.9e-05	0.00035	0.000352	0.000139	0.004234	9.5e-05	2.7e-05	5.7e-05	0.000102
K21	mmu-miR-1a-2-5p	4.4e-05	3.9e-05	3.5e-05	9.5e-05	0.000437	0.000856	0.000107	0.001124	0.00011	3.6e-05	5.7e-05	8.7e-05
K22	mmu-miR-202-3p	9.3e-05	5e-05	4.8e-05	0.000107	0.000437	0.000565	0.000273	0.000493	0.000151	8.2e-05	6e-05	7.9e-05
K23	mmu-miR-208a-3p	4.3e-05	8e-05	4.2e-05	2.9e-05	0.00035	9.3e-05	0.000107	0.000249	0.000101	3e-05	5.7e-05	7.9e-05
K24	mmu-miR-208a-5p	4e-05	3.6e-05	3.5e-05	2.9e-05	0.00035	9.3e-05	0.000107	0.000274	9.5e-05	2.7e-05	5.7e-05	7.9e-05
L01	mmu-miR-208b-3p	0.00103	0.000295	0.000104	2.9e-05	0.00035	0.001317	0.000235	0.001163	0.000365	0.000817	5.7e-05	0.000369
L02	mmu-miR-2137	0.006908	0.012599	0.012843	0.015627	0.021783	0.038914	0.007606	0.037638	0.023964	0.085225	0.004308	0.012229
L03	mmu-miR-2183	0.0001	4.7e-05	5.9e-05	5.8e-05	0.00035	0.000371	0.00024	0.000591	0.000199	0.000127	0.000105	0.000104
L04	mmu-miR-24-2-5p	0.015454	0.010594	0.019471	0.008419	0.004455	0.01426	0.025555	0.007372	0.004273	0.007911	0.019822	0.006343
L05	mmu-miR-291b-3p	4e-05	3.6e-05	3.5e-05	2.9e-05	0.00035	0.000161	0.000182	0.001592	9.5e-05	2.7e-05	5.7e-05	8.9e-05
L06	mmu-miR-293-5p	4e-05	3.6e-05	3.5e-05	2.9e-05	0.00035	9.3e-05	0.000107	0.000427	9.5e-05	2.7e-05	5.7e-05	7.9e-05
L07	mmu-miR-294-3p	4e-05	3.6e-05	3.5e-05	2.9e-05	0.00035	0.000192	0.000123	0.000437	0.000148	6.5e-05	8.9e-05	7.9e-05
L08	mmu-miR-302a-3p	4.3e-05	3.6e-05	3.5e-05	5.2e-05	0.00035	0.000437	0.000123	0.00028	9.5e-05	2.7e-05	5.7e-05	7.9e-05
L09	mmu-miR-302b-3p	4e-05	3.6e-05	3.5e-05	2.9e-05	0.00035	9.5e-05	0.000107	0.001001	9.5e-05	2.7e-05	5.7e-05	7.9e-05
L10	mmu-miR-3099-3p	6.6e-05	3.6e-05	3.5e-05	8.4e-05	0.00067	0.00043	0.000278	0.00097	0.0002	8.2e-05	5.7e-05	7.9e-05
L11	mmu-miR-30c-2-3p	0.00192	0.000925	0.000916	0.001059	0.001729	0.000575	0.000961	0.000589	0.000395	0.000697	0.000856	0.000486
L12	mmu-miR-331-3p	0.005314	0.002956	0.006049	0.002902	0.001356	0.002793	0.00605	0.00219	0.001641	0.003026	0.00707	0.00213
L13	mmu-miR-341-3p	0.000384	0.000399	0.000442	0.000592	0.00072	0.00138	0.0014	0.001916	0.000603	0.000774	0.000496	0.000304
L14	mmu-miR-343	0.000891	0.001115	0.002519	0.001209	0.001748	0.004526	0.011612	0.003174	0.002049	0.000789	0.007717	0.000973
L15	mmu-miR-344d-3-5p	4e-05	3.6e-05	3.5e-05	2.9e-05	216.217	0.000202	0.000107	0.000659	9.5e-05	2.7e-05	5.7e-05	7.9e-05
L16	mmu-miR-350-3p	0.047787	0.042998	0.061462	0.041613	21.0585	0.037277	0.063318	0.024192	0.023487	0.039293	0.111125	0.031317
L17	mmu-miR-351-3p	0.006384	0.004887	0.005651	0.005562	0.002239	0.008979	0.010371	0.010618	0.010829	0.00842	0.00518	0.006405
L18	mmu-miR-361-5p	0.011021	0.015482	0.017367	0.017033	0.019438	0.005639	0.019367	0.016251	0.01482	0.006095	0.03064	0.021514
L19	mmu-miR-363-3p	9.5e-05	5.1e-05	4.9e-05	2.9e-05	0.00035	0.000235	0.000458	0.001048	0.000134	5.4e-05	5.7e-05	0.000146
L20	mmu-miR-363-5p	4e-05	3.6e-05	3.8e-05	2.9e-05	0.00035	9.3e-05	0.000107	6.7e-05	9.5e-05	2.7e-05	5.7e-05	7.9e-05
L21	mmu-miR-365-3p	0.685273	0.781734	0.987031	0.583242	0.203298	0.38513	1.35386	0.003655	0.504992	0.424965	2.26616	0.785536
L22	mmu-miR-374c-5p	0.141782	0.094891	0.098402	0.12773	0.031804	0.083587	0.1489	0.073184	0.066631	0.048791	0.189541	0.090439
L23	mmu-miR-376a-3p	7.9e-05	3.6e-05	3.5e-05	5e-05	0.0006	0.000225	0.000186	0.000319	0.000117	5.3e-05	5.7e-05	7.9e-05
L24	mmu-miR-379-5p	0.000295	6.8e-05	5.8e-05	2.9e-05	0.00035	0.000195	0.000107	0.000302	0.000111	5.3e-05	7.4e-05	8.9e-05
M01	mmu-miR-382-5p	0.000273	0.000206	0.000114	0.001079	0.002294	0.004921	0.000639	0.0032	0.000181	0.00016	0.000115	0.000192
M02	mmu-miR-410-3p	9.5e-05	4.2e-05	4.5e-05	0.000159	0.00035	0.000928	0.00042	0.000899	0.000127	3.5e-05	5.7e-05	8e-05
M03	mmu-miR-421-3p	0.012108	0.008861	0.009166	0.011492	0.011877	0.004774	0.00711	0.037542	0.006267	0.003264	0.018909	0.008042
M04	mmu-miR-423-3p	0.030559	0.024828	0.050305	0.020172	0.008141	0.016624	0.051039	0.017607	0.011866	0.021885	0.078179	0.01509
M05	mmu-miR-434-3p	0.001346	0.001725	0.00107	0.005845	0.076415	0.01572	0.018133	0.024643	0.000891	0.002831	0.001232	0.000258
M06	mmu-miR-434-5p	0.000181	4.4e-05	3.5e-05	2.9e-05	0.00035	0.000123	0.000131	0.000228	9.5e-05	2.9e-05	5.7e-05	7.9e-05
M07	mmu-miR-448-3p	0.002741	0.019879	0.019035	0.023182	0.015166	0.015471	0.028831	0.012479	0.011038	0.007374	0.037863	0.014931
M08	mmu-miR-448-5p	0.002072	0.005381	0.008249	0.004418	0.001695	0.003869	0.011263	0.00452	0.002444	0.002915	0.014717	0.004196
M09	mmu-miR-449a-5p	0.089379	0.04498	0.071653	0.040709	0.01222	0.07385	0.040594	0.03569	0.015661	0.087217	0.055871	0.022688
M10	mmu-miR-449b	0.002284	0.000887	0.002094	0.000877	0.00035	0.003834	0.001505	0.002781	0.000607	0.003257	0.000987	0.000708
M11	mmu-miR-449c-5p	0.001501	0.000683	0.000789	0.000996	0.0019	0.001968	0.001118	0.001743	0.000394	0.001341	0.000456	0.000556
M12	mmu-miR-450a-5p	0.149867	0.108674	0.14225	0.098357	0.026688	0.060752	0.163355	0.049859	0.040209	0.05654	0.270166	0.069032
M13	mmu-miR-452-3p	0.000144	9.1e-05	9e-05	9.2e-05	0.00035	0.000111	0.000134	0.000251	0.000165	6.1e-05	5.7e-05	8.8e-05
M14	mmu-miR-452-5p	0.00011	3.6e-05	3.8e-05	2.9e-05	0.00035	0.000167	0.000107	0.000236	9.8e-05	3.1e-05	6.1e-05	7.9e-05
M15	mmu-miR-455-3p	0.001637	0.001657	0.001851	0.002757	0.001082	0.003633	0.001674	0.006191	0.002931	0.001654	0.001247	0.00424
M16	mmu-miR-466d-3p	0.001719	0.002072	0.002092	0.002495	0.002089	0.000923	0.002429	0.001867	0.001237	0.000843	0.002157	0.002369
M17	mmu-miR-466h-5p	0.000258	0.000246	0.00025	0.00049	0.000962	0.001151	0.000638	0.000705	0.000264	0.000288	0.000316	0.000279
M18	mmu-miR-468-3p	6.6e-05	3.6e-05	4.1e-05	6.6e-05	0.00035	0.000291	0.000189	0.000374	0.000104	4e-05	5.7e-05	7.9e-05
M19	mmu-miR-470-5p	9.2e-05	4e-05	3.6e-05	6.1e-05	0.00035	0.000241	0.000161	0.000343	0.000148	6.9e-05	5.7e-05	0.000117
M20	mmu-miR-483-5p	0.000169	0.000126	7.2e-05	0.000322	0.000931	0.001511	0.000522	0.003014	0.000433	0.000293	0.000114	0.000297
M21	mmu-miR-483-3p	0.000101	0.000117	8.1e-05	0.000533	0.00105	0.003506	0.00037	0.001189	0.000178	0.000151	9.6e-05	0.000129
M22	mmu-miR-490-3p	7.9e-05	3.6e-05	3.5e-05	7.4e-05	0.00035	0.000367	0.000356	0.000454	0.000141	6.3e-05	5.7e-05	7.9e-05
M23	mmu-miR-490-5p	0.000105	7.8e-05	8.9e-05	0.000189	0.000445	0.000963	0.000587	0.000779	0.000276	9.2e-05	0.000161	9.2e-05
M24	mmu-miR-491-5p	0.000372	0.000265	0.000292	0.000505	0.001355	0.000371	0.000531	0.00052	0.00026	0.000136	0.000401	0.00043
N01	mmu-miR-496a-3p	0.000104	4.1e-05	3.5e-05	2.9e-05	0.00035	0.000142	0.000132	0.00033	9.5e-05	2.7e-05	5.7e-05	7.9e-05
N02	mmu-miR-500-3p	0.048678	0.063743	0.068877	0.059712	0.080735	0.031462	0.08495	0.036727	0.041263	0.026068	0.093552	0.060584
N03	mmu-miR-501-3p	0.014322	0.016922	0.01763	0.017876	0.025359	0.009905	0.030475	0.015839	0.016296	0.006262	0.034092	0.024328
N04	mmu-miR-501-5p	0.004238	0.004221	0.004728	0.007324	0.006493	0.014756	0.00917	0.024855	0.003098	0.00327	0.006241	0.003721
N05	mmu-miR-504-5p	4e-05	3.6e-05	3.5e-05	2.9e-05	0.00035	0.000144	0.000107	9e-05	9.5e-05	2.7e-05	5.7e-05	7.9e-05
N06	mmu-miR-505-3p	0.003035	0.00218	0.003497	0.002159	0.001971	0.001603	0.005333	0.003808	0.001431	0.00095	0.007846	0.002775
N07	mmu-miR-532-5p	0.021529	0.020566	0.028403	0.021219	0.02078	0.0154	0.040221	0.021567	0.016061	0.013841	0.05639	0.026002
N08	mmu-miR-539-3p	5.5e-05	4.3e-05	3.5e-05	2.9e-05	0.00035	0.000117	0.000107	0.001625	9.5e-05	2.7e-05	5.7e-05	7.9e-05
N09	mmu-miR-539-5p	0.000101	0.000101	6.9e-05	0.000186	0.000687	0.000359	0.00051	0.003158	0.000192	0.000109	8.6e-05	0.000119
N10	mmu-miR-540-3p	0.002085	0.002399	0.001874	0.005614	0.026467	0.01259	0.015139	0.02294	0.00646	0.003496	0.002962	0.002459
N11	mmu-miR-540-5p	4e-05	3.6e-05	3.5e-05	2.9e-05	0.00035	0.000136	0.000134	0.000155	0.00011	3.6e-05	5.7e-05	7.9e-05
N12	mmu-miR-542-5p	0.004863	0.005527	0.005206	0.007822	0.007256	0.005313	0.007723	0.010655	0.002024	0.002655	0.008616	0.001718
N13	mmu-miR-546	0.000143	7.2e-05	9.4e-05	7.4e-05	0.000441	0.000191	0.000193	0.000398	0.00017	0.000102	0.000113	0.000167
N14	mmu-miR-568	4e-05	4.4e-05	3.5e-05	2.9e-05	0.00035	9.3e-05	0.000492	0.000293	9.5e-05	2.7e-05	5.7e-05	8e-05
N15	mmu-miR-582-5p	0.001082	0.000158	0.000256	0.000167	0.00035	0.000363	0.000266	0.000251	0.000197	0.000221	0.000145	0.000211
N16	mmu-miR-592-3p	0.000163	0.000319	0.000214	0.001008	0.005266	0.002631	0.001826	0.003103	0.000317	0.000233	0.000259	0.00022
N17	mmu-miR-653-5p	0.000204	0.000142	7.3e-05	0.00032	0.000431	0.001829	0.000389	0.003002	0.000419	0.000289	0.000103	0.000269
N18	mmu-miR-664-3p	0.054475	0.04726	0.05353	0.039105	0.054071	0.057715	0.106956	0.022282	0.075975	0.032212	0.078052	0.062215
N19	mmu-miR-667-3p	0.000177	0.00015	0.000172	0.000434	0.000392	0.004518	0.000312	0.001501	0.000379	0.000272	0.000111	0.000142
N20	mmu-miR-669p-5p	0.000793	0.000728	0.001018	0.0009	0.001623	0.000666	0.001499	0.001924	0.000333	0.000364	0.001237	0.000325
N21	mmu-miR-669c-5p	0.001968	0.001794	0.001387	0.004109	0.004248	0.015429	0.003616	0.006541	0.003063	0.002188	0.001245	0.001891
N22	mmu-miR-670-5p	6.2e-05	5.9e-05	4.4e-05	0.000258	0.001344	0.00136	0.001086	0.00093	0.000155	7.5e-05	7.3e-05	8.7e-05
N23	mmu-miR-673-3p	7.9e-05	4.9e-05	6.3e-05	0.000141	0.00035	0.00182	0.000506	0.001916	0.000152	7.2e-05	6.1e-05	0.000145
N24	mmu-miR-674-5p	0.015973	0.010519	0.016579	0.009391	0.008935	0.004121	0.01479	0.007796	0.011697	0.005647	0.020066	0.016422
O01	mmu-miR-675-3p	4.3e-05	3.6e-05	3.5e-05	2.9e-05	0.00035	0.000139	0.000107	0.000251	9.5e-05	2.7e-05	5.7e-05	7.9e-05
O02	mmu-miR-675-5p	9.1e-05	6.5e-05	7.7e-05	0.000112	0.000357	0.000271	0.000122	0.000274	0.000184	8.7e-05	9e-05	9.4e-05
O03	mmu-miR-676-3p	0.000907	0.000536	0.000369	0.001725	0.001911	0.009263	0.001501	0.002573	0.000891	0.000988	0.000392	0.000507
O04	mmu-miR-679-5p	5.2e-05	3.6e-05	3.5e-05	2.9e-05	0.00035	0.000171	0.000173	0.000346	9.5e-05	2.7e-05	5.7e-05	7.9e-05
O05	mmu-miR-681	0.000228	0.000196	0.000239	0.000295	0.000426	0.00066	0.000376	0.000272	0.000499	0.000244	0.00022	0.000331
O06	mmu-miR-682	7.8e-05	3.9e-05	4.5e-05	2.9e-05	0.000997	0.000228	0.000528	0.000258	0.00013	5e-05	5.7e-05	8.6e-05
O07	mmu-miR-691	0.00021	0.000205	0.00019	0.000436	0.000993	0.001237	0.000398	0.001032	0.000296	0.000193	0.000122	0.000178
O08	mmu-miR-694	6.2e-05	3.6e-05	3.5e-05	2.9e-05	0.000539	0.000119	0.000174	0.000189	0.000103	3.2e-05	5.7e-05	7.9e-05
O09	mmu-miR-695	4.3e-05	4.4e-05	3.5e-05	0.00017	0.001434	0.000318	0.000877	0.000988	9.6e-05	2.7e-05	5.7e-05	8.6e-05
O10	mmu-miR-696	0.000798	0.000715	0.000504	0.001643	0.00536	0.013299	0.004709	0.014223	0.001222	0.00068	0.00034	0.000676
O11	mmu-miR-697	0.000122	9.9e-05	7.2e-05	0.0002	0.000419	0.000784	0.00012	0.000512	0.00025	0.00012	5.9e-05	0.000128
O12	mmu-miR-698-3p	4.1e-05	4.1e-05	4e-05	8.7e-05	0.000482	0.000569	0.000355	0.000819	0.00013	6.4e-05	5.7e-05	8.8e-05
O13	mmu-miR-701-5p	9.1e-05	3.9e-05	3.5e-05	2.9e-05	42.2438	0.00013	0.000133	0.001489	9.5e-05	2.7e-05	5.7e-05	7.9e-05
O14	mmu-miR-704	4e-05	3.6e-05	5.3e-05	5.4e-05	0.00035	0.000467	0.000179	0.000293	9.5e-05	2.7e-05	5.7e-05	0.000106
O15	mmu-miR-708-5p	0.001676	0.0018	0.001396	0.005027	0.002939	0.004816	0.001787	0.009861	0.00084	0.002346	0.00055	0.001154
O16	mmu-miR-710	6.9e-05	7.9e-05	8.3e-05	0.000365	0.00035	0.001267	0.000211	0.000734	0.000248	0.000168	5.7e-05	0.000131
O17	mmu-miR-711	4e-05	3.6e-05	3.5e-05	2.9e-05	0.00035	0.000145	0.000168	0.000954	9.5e-05	2.7e-05	5.7e-05	7.9e-05
O18	mmu-miR-712-5p	0.002736	0.002599	0.00174	0.004636	0.014978	0.019779	0.008831	0.007418	0.003654	0.002432	0.002266	0.002243
O19	mmu-miR-713	0.000324	0.000253	0.000322	0.000355	0.000536	0.000799	0.000451	0.001372	0.000439	0.00029	0.000199	0.000282
O20	mmu-miR-717	4e-05	3.6e-05	3.5e-05	2.9e-05	0.00035	9.3e-05	0.000107	3.6e-05	9.5e-05	2.7e-05	5.7e-05	7.9e-05
O21	mmu-miR-719	4e-05	3.6e-05	3.5e-05	2.9e-05	0.00035	0.000119	0.00015	0.000107	9.5e-05	2.7e-05	5.7e-05	8.1e-05
O22	mmu-miR-720	1.65835	1.7651	1.60789	1.81064	4.93483	0.834172	2.58247	1.12298	0.784584	0.748851	1.63609	1.10452
O23	mmu-miR-721	4e-05	3.6e-05	3.5e-05	2.9e-05	0.00035	0.000224	0.000572	0.008524	0.000124	4.6e-05	5.7e-05	9.9e-05
O24	mmu-miR-758-3p	4.6e-05	3.6e-05	3.5e-05	2.9e-05	0.00035	0.000119	0.000107	0.000107	9.5e-05	2.7e-05	5.7e-05	7.9e-05
P01	mmu-miR-761	4e-05	9.9e-05	9.9e-05	2.9e-05	0.00035	0.000193	0.000449	0.000545	0.000133	5.8e-05	0.000149	8e-05
P02	mmu-miR-763	0.00023	0.000213	0.00016	0.00036	0.001199	0.000747	0.001122	0.000983	0.00047	0.000382	0.000226	0.000186
P03	mmu-miR-764-3p	0.000423	0.001392	0.002206	0.00121	0.001283	0.001246	0.001954	0.000767	0.000607	0.000812	0.003839	0.000748
P04	mmu-miR-764-5p	0.00555	0.026493	0.041258	0.021043	0.022845	0.016798	0.066912	0.016273	0.015467	0.015727	0.101245	0.022098
P05	mmu-miR-802-5p	4e-05	3.6e-05	3.5e-05	2.9e-05	0.00035	9.3e-05	0.000107	0.00039	9.5e-05	2.7e-05	5.7e-05	7.9e-05
P06	mmu-miR-804	0.003155	0.001618	0.003364	0.002484	0.002888	0.010388	0.007835	0.003872	0.002186	0.002385	0.003036	0.00119
P07	mmu-miR-871-3p	5.1e-05	4.8e-05	4.9e-05	2.9e-05	0.000742	9.4e-05	0.000245	7.9e-05	0.000125	5.8e-05	5.7e-05	8.9e-05
P08	mmu-miR-871-5p	5.6e-05	3.6e-05	3.5e-05	2.9e-05	0.00035	0.000209	0.000113	0.000223	0.000116	4e-05	5.7e-05	7.9e-05
P09	mmu-miR-875-3p	4.8e-05	5.2e-05	4.2e-05	0.000214	0.000735	0.000528	0.000637	0.004804	0.000186	0.000112	5.7e-05	9.8e-05
P10	mmu-miR-877-5p	0.001522	0.001152	0.001289	0.002118	0.003311	0.00528	0.002878	0.00683	0.002033	0.001377	0.001083	0.001613
P11	mmu-miR-879-5p	8.3e-05	3.6e-05	3.5e-05	2.9e-05	0.00035	9.3e-05	0.000107	0.000138	9.5e-05	7e-05	5.7e-05	7.9e-05
P12	mmu-miR-883b-5p	5.5e-05	3.6e-05	3.5e-05	2.9e-05	0.00035	9.3e-05	0.000107	9.8e-05	9.5e-05	4.9e-05	5.7e-05	7.9e-05
P13	cel-miR-39-3p	4.8e-05	3.6e-05	3.5e-05	3.4e-05	1.3463	0.000274	0.000143	0.001025	9.5e-05	2.7e-05	5.7e-05	8.3e-05
P14	cel-miR-39-3p	4e-05	5.4e-05	4.4e-05	2.9e-05	0.000573	0.000151	0.000124	0.000193	0.000114	3.8e-05	5.7e-05	7.9e-05
P15	SNORD61	0.161181	0.132135	0.140097	0.15306	0.156366	0.742305	0.471746	0.088675	0.242883	0.197522	0.172809	0.134134
P16	SNORD68	0.859012	0.651009	0.381521	1.02728	1.53759	2.9014	2.78514	0.903127	1.6888	0.602799	0.91188	1.02343
P17	SNORD72	0.281801	0.244078	0.298093	0.20502	0.195287	0.622473	0.930933	0.373799	0.824543	0.251812	0.560162	0.548444
P18	SNORD95	0.59753	0.640713	0.850569	0.622509	0.441351	1.4271	1.88786	0.580084	0.594054	0.381234	1.29347	0.547178
P19	SNORD96A	1.88394	2.18316	2.70538	2.37759	1.96791	3.05764	6.20924	1.5852	3.36592	1.52564	5.56449	2.60886
P20	RNU6-6P	0.514324	0.464607	0.942893	0.400859	0.595979	0.832439	2.09616	0.164102	0.421129	0.72184	1.15289	0.221711
P21	miRTC	0.040745	0.022809	0.045896	0.015252	0.008787	0.038743	0.052244	0.01316	0.033812	0.024736	0.053237	0.028632
P22	miRTC	0.039257	0.021008	0.043001	0.013861	0.008141	0.036408	0.052681	0.012436	0.034086	0.023218	0.047936	0.028758
P23	PPC	1.26145	1.24783	1.00637	1.0972	10.4083	1.42479	2.62579	6.64222	2.97042	0.772398	1.53112	2.13774
P24	PPC	1.11246	1.1683	0.975919	1.09366	10.0121	1.52247	2.41398	8.6139	3.33881	0.817949	1.51283	2.37361

## Sheet: Fold Change
		Fold Change (comparing to AM KO M FA)						Fold Change (comparing to AM KO M O3)						Fold Change (comparing to AM KO F FA)						Fold Change (comparing to control group)
		AM SP-A1 M FA			AM SP-A2 M FA			AM SP-A1 M O3			AM SP-A2 M O3			AM SP-A1 F FA			AM SP-A2 F FA			AM SP-A1 F O3			AM SP-A2 F O3
Position	Mature ID	Fold Change	95% CI	Comments	Fold Change	95% CI	Comments	Fold Change	95% CI	Comments	Fold Change	95% CI	Comments	Fold Change	95% CI	Comments	Fold Change	95% CI	Comments	Fold Change	95% CI	Comments	Fold Change	95% CI	Comments
A01	mmu-let-7a-5p	0.9762	( 0.00001, 2.17 )	OKAY	0.7074	( 0.14, 1.27 )	OKAY	0.3835	( 0.27, 0.50 )	OKAY	0.4888	( 0.34, 0.64 )	OKAY	0.8643	( 0.19, 1.54 )	OKAY	1.7113	( 0.34, 3.08 )	OKAY	0.7241	( 0.49, 0.96 )	OKAY	0.9614	( 0.43, 1.49 )	OKAY
A02	mmu-let-7b-5p	0.1654	( 0.00001, 0.53 )	OKAY	0.5456	( 0.00001, 1.76 )	OKAY	1.5263	( 1.15, 1.90 )	OKAY	1.5655	( 1.17, 1.97 )	OKAY	0.7457	( 0.25, 1.24 )	OKAY	0.6067	( 0.20, 1.01 )	OKAY	0.9254	( 0.66, 1.20 )	OKAY	1.8833	( 1.16, 2.61 )	OKAY
A03	mmu-let-7c-5p	0.243	( 0.00001, 0.63 )	OKAY	0.4132	( 0.00001, 1.08 )	OKAY	0.8094	( 0.73, 0.89 )	OKAY	0.8655	( 0.78, 0.95 )	OKAY	0.8298	( 0.69, 0.97 )	OKAY	1.0696	( 0.88, 1.26 )	OKAY	1.0846	( 0.68, 1.48 )	OKAY	1.3937	( 1.00, 1.78 )	OKAY
A04	mmu-let-7d-5p	0.9447	( 0.05, 1.84 )	OKAY	0.7477	( 0.01, 1.49 )	OKAY	0.5053	( 0.33, 0.68 )	OKAY	0.44	( 0.36, 0.52 )	OKAY	1.3921	( 0.27, 2.51 )	OKAY	1.4984	( 0.30, 2.70 )	OKAY	0.6914	( 0.58, 0.80 )	OKAY	1.2863	( 0.51, 2.06 )	OKAY
A05	mmu-let-7d-3p	0.4007	( 0.00001, 1.02 )	OKAY	0.8904	( 0.00001, 2.10 )	OKAY	1.8042	( 1.45, 2.16 )	OKAY	0.5934	( 0.22, 0.96 )	OKAY	2.1563	( 0.00001, 5.94 )	OKAY	3.4408	( 0.00001, 9.36 )	OKAY	1.0421	( 0.68, 1.40 )	OKAY	1.8772	( 0.00001, 3.94 )	OKAY
A06	mmu-let-7e-5p	1.142	( 0.27, 2.01 )	OKAY	0.7258	( 0.10, 1.35 )	OKAY	0.4182	( 0.32, 0.52 )	OKAY	0.4648	( 0.34, 0.59 )	OKAY	1.0638	( 0.25, 1.88 )	OKAY	1.5824	( 0.39, 2.78 )	OKAY	0.9678	( 0.68, 1.26 )	OKAY	1.1326	( 0.53, 1.74 )	OKAY
A07	mmu-let-7f-5p	1.0509	( 0.00001, 2.69 )	OKAY	0.6925	( 0.00001, 1.67 )	OKAY	0.4371	( 0.28, 0.60 )	OKAY	0.4072	( 0.25, 0.57 )	OKAY	1.0869	( 0.48, 1.69 )	OKAY	1.8447	( 0.74, 2.95 )	OKAY	0.0032	( 0.00001, 0.03 )	OKAY	0.9336	( 0.06, 1.81 )	OKAY
A08	mmu-let-7g-5p	0.4864	( 0.00001, 1.07 )	OKAY	0.4679	( 0.12, 0.82 )	OKAY	0.5771	( 0.40, 0.76 )	OKAY	0.4797	( 0.43, 0.53 )	OKAY	1.2543	( 0.22, 2.29 )	OKAY	1.7684	( 0.32, 3.22 )	OKAY	0.5863	( 0.30, 0.88 )	OKAY	1.0894	( 0.89, 1.29 )	OKAY
A09	mmu-let-7i-5p	0.4098	( 0.04, 0.77 )	OKAY	0.381	( 0.11, 0.65 )	OKAY	0.6496	( 0.54, 0.75 )	OKAY	0.6591	( 0.55, 0.76 )	OKAY	1.0857	( 0.00001, 2.30 )	OKAY	1.5179	( 0.00001, 3.21 )	OKAY	0.5126	( 0.06, 0.97 )	OKAY	0.9029	( 0.34, 1.46 )	OKAY
A10	mmu-miR-100-5p	0.3762	( 0.00001, 1.84 )	A	0.2709	( 0.00001, 1.32 )	A	1.3711	( 1.13, 1.61 )	OKAY	0.9017	( 0.73, 1.08 )	B	1.4482	( 0.23, 2.67 )	B	0.505	( 0.00, 1.01 )	B	7.7516	( 0.00001, 25.12 )	A	0.5783	( 0.22, 0.93 )	B
A11	mmu-miR-101a-3p	0.0643	( 0.00001, 0.21 )	A	0.1104	( 0.00001, 0.38 )	OKAY	1.3174	( 0.91, 1.73 )	OKAY	0.8166	( 0.49, 1.14 )	OKAY	1.0917	( 0.00001, 2.84 )	OKAY	1.0147	( 0.00001, 2.63 )	OKAY	0.7323	( 0.31, 1.16 )	OKAY	0.6754	( 0.00001, 1.83 )	OKAY
A12	mmu-miR-101a-5p	3.7121	( 0.00001, 10.93 )	B	1.3475	( 0.00001, 3.73 )	B	4.5263	( 0.83, 8.22 )	B	1.1022	( 0.64, 1.56 )	B	6.7237	( 0.00001, 19.01 )	B	1.1117	( 0.00001, 2.97 )	B	1.3624	( 0.00001, 4.32 )	A	0.5846	( 0.00001, 1.21 )	B
A13	mmu-miR-101b-3p	0.0921	( 0.00001, 0.25 )	A	0.1481	( 0.00001, 0.46 )	OKAY	1.2411	( 1.08, 1.40 )	OKAY	0.943	( 0.69, 1.20 )	OKAY	2.2662	( 0.00001, 6.15 )	OKAY	1.2078	( 0.00001, 3.18 )	OKAY	1.7055	( 1.00, 2.41 )	OKAY	0.7153	( 0.00001, 1.86 )	OKAY
A14	mmu-miR-103-3p	0.6111	( 0.00001, 1.41 )	OKAY	0.5801	( 0.00001, 1.24 )	OKAY	0.9244	( 0.60, 1.25 )	OKAY	0.626	( 0.47, 0.78 )	OKAY	1.5546	( 0.00001, 3.52 )	OKAY	2.1827	( 0.00001, 4.94 )	OKAY	0.5616	( 0.04, 1.08 )	OKAY	1.2526	( 0.77, 1.73 )	OKAY
A15	mmu-miR-106a-5p	0.2092	( 0.00001, 0.48 )	OKAY	0.2672	( 0.00001, 0.63 )	OKAY	0.8936	( 0.84, 0.94 )	OKAY	0.8754	( 0.81, 0.94 )	OKAY	1.2262	( 0.00001, 2.75 )	OKAY	1.6325	( 0.00001, 3.65 )	OKAY	0.9468	( 0.49, 1.41 )	OKAY	0.9231	( 0.11, 1.74 )	OKAY
A16	mmu-miR-106b-5p	0.1657	( 0.00001, 0.39 )	OKAY	0.2246	( 0.00001, 0.57 )	OKAY	0.9846	( 0.85, 1.12 )	OKAY	0.8944	( 0.70, 1.09 )	OKAY	1.2584	( 0.00001, 3.31 )	OKAY	1.2981	( 0.00001, 3.41 )	OKAY	0.741	( 0.27, 1.21 )	OKAY	0.8014	( 0.00001, 1.83 )	OKAY
A17	mmu-miR-107-3p	0.4375	( 0.00001, 1.42 )	A	0.3504	( 0.00001, 1.16 )	A	1.146	( 0.51, 1.79 )	A	0.7622	( 0.48, 1.04 )	OKAY	1.7226	( 0.00001, 4.14 )	OKAY	1.7188	( 0.00001, 4.14 )	OKAY	1.2904	( 0.58, 2.00 )	OKAY	1.3863	( 0.73, 2.04 )	OKAY
A18	mmu-miR-10a-5p	0.1758	( 0.00001, 0.70 )	A	0.2766	( 0.00001, 1.10 )	A	1.1586	( 0.69, 1.63 )	A	1.3339	( 1.09, 1.58 )	OKAY	0.965	( 0.00001, 1.96 )	A	0.8834	( 0.00001, 1.84 )	A	0.7413	( 0.45, 1.03 )	OKAY	0.6442	( 0.42, 0.87 )	A
A19	mmu-miR-10b-5p	0.24	( 0.00001, 1.11 )	A	0.3773	( 0.00001, 1.61 )	A	1.3287	( 1.00, 1.66 )	B	1.6373	( 1.45, 1.82 )	OKAY	1.7616	( 0.00001, 4.36 )	B	1.0418	( 0.00001, 2.57 )	B	2.0333	( 0.39, 3.68 )	A	0.8851	( 0.63, 1.14 )	B
A20	mmu-miR-122-5p	0.7909	( 0.06, 1.52 )	A	0.413	( 0.00001, 1.29 )	A	0.4179	( 0.30, 0.54 )	A	0.7598	( 0.01, 1.51 )	OKAY	0.5557	( 0.17, 0.94 )	A	0.6527	( 0.18, 1.12 )	OKAY	0.6601	( 0.34, 0.98 )	OKAY	0.4506	( 0.00001, 1.33 )	A
A21	mmu-miR-124-3p	2.511	( 0.26, 4.76 )	B	1.3394	( 0.29, 2.39 )	B	3.2535	( 2.47, 4.04 )	OKAY	0.9952	( 0.31, 1.68 )	B	1.0311	( 0.20, 1.86 )	B	1.0748	( 0.13, 2.02 )	B	2.1787	( 0.00001, 6.35 )	A	0.6855	( 0.08, 1.29 )	B
A22	mmu-miR-124-5p	8.7236	( 0.00001, 22.01 )	C	2.3761	( 0.00001, 5.56 )	C	4.2594	( 1.90, 6.61 )	B	0.7474	( 0.54, 0.95 )	C	3.4143	( 0.76, 6.07 )	OKAY	1.6194	( 0.39, 2.85 )	C	7.9567	( 0.00001, 19.39 )	A	2.7586	( 0.00001, 5.67 )	C
A23	mmu-miR-125a-5p	0.2532	( 0.00001, 0.72 )	OKAY	0.4282	( 0.06, 0.79 )	OKAY	0.6741	( 0.43, 0.92 )	OKAY	0.5496	( 0.45, 0.64 )	OKAY	1.5869	( 0.00001, 3.63 )	OKAY	2.1363	( 0.00001, 4.72 )	OKAY	0.6778	( 0.01, 1.35 )	OKAY	1.3228	( 0.93, 1.72 )	OKAY
A24	mmu-miR-125b-5p	0.0344	( 0.00001, 0.14 )	A	0.261	( 0.00001, 1.09 )	OKAY	2.6827	( 2.05, 3.32 )	OKAY	2.3878	( 2.13, 2.64 )	OKAY	1.1455	( 0.78, 1.51 )	OKAY	0.9658	( 0.64, 1.29 )	OKAY	1.6816	( 1.07, 2.29 )	OKAY	1.029	( 0.64, 1.42 )	OKAY
B01	mmu-miR-126a-3p	0.0564	( 0.00001, 0.41 )	A	0.0609	( 0.00001, 0.45 )	A	3.1369	( 1.17, 5.10 )	OKAY	1.823	( 1.35, 2.30 )	OKAY	1.0359	( 0.32, 1.75 )	A	0.5829	( 0.18, 0.99 )	A	0.782	( 0.21, 1.35 )	OKAY	0.5998	( 0.00001, 1.28 )	A
B02	mmu-miR-126a-5p	0.1864	( 0.00001, 1.30 )	A	0.138	( 0.00001, 0.96 )	OKAY	3.1167	( 1.61, 4.62 )	OKAY	1.1245	( 0.91, 1.34 )	OKAY	2.4316	( 0.00001, 5.39 )	OKAY	0.9667	( 0.00001, 2.15 )	A	0.0302	( 0.00001, 0.19 )	A	0.6998	( 0.48, 0.92 )	OKAY
B03	mmu-miR-128-3p	0.2372	( 0.00001, 0.52 )	A	0.4254	( 0.00001, 0.91 )	OKAY	0.3235	( 0.03, 0.61 )	A	0.8446	( 0.35, 1.34 )	OKAY	0.6914	( 0.00001, 1.57 )	OKAY	2.1666	( 0.00001, 4.90 )	OKAY	0.8108	( 0.48, 1.14 )	OKAY	1.1828	( 0.76, 1.60 )	OKAY
B04	mmu-miR-129-5p	5.4993	( 0.00001, 12.83 )	B	1.3647	( 0.00001, 3.00 )	B	6.5417	( 2.05, 11.04 )	B	1.021	( 0.00001, 2.58 )	B	5.2912	( 0.73, 9.85 )	B	1.6126	( 0.78, 2.44 )	B	2.4768	( 0.00001, 8.94 )	A	0.3371	( 0.07, 0.61 )	B
B05	mmu-miR-130a-3p	0.1574	( 0.00001, 0.80 )	A	0.3621	( 0.00001, 1.83 )	OKAY	4.1679	( 2.90, 5.44 )	OKAY	2.3484	( 0.58, 4.11 )	OKAY	1.0231	( 0.00001, 2.70 )	OKAY	0.5871	( 0.00001, 1.55 )	OKAY	1.2621	( 0.71, 1.81 )	OKAY	0.7224	( 0.19, 1.26 )	OKAY
B06	mmu-miR-130b-3p	1.0292	( 0.00001, 2.92 )	OKAY	0.4684	( 0.00001, 1.38 )	OKAY	0.716	( 0.42, 1.01 )	OKAY	0.542	( 0.30, 0.78 )	OKAY	1.3252	( 0.50, 2.15 )	OKAY	1.8909	( 0.79, 3.00 )	OKAY	1.6956	( 0.48, 2.91 )	OKAY	0.7916	( 0.32, 1.26 )	OKAY
B07	mmu-miR-132-3p	0.2853	( 0.00001, 0.67 )	A	0.3854	( 0.00001, 0.90 )	A	0.6019	( 0.35, 0.85 )	A	0.623	( 0.56, 0.69 )	OKAY	0.9686	( 0.55, 1.39 )	OKAY	1.448	( 0.92, 1.97 )	OKAY	0.5439	( 0.15, 0.94 )	OKAY	1.0996	( 0.83, 1.37 )	OKAY
B08	mmu-miR-133a-3p	4.3648	( 0.00001, 15.03 )	B	1.4332	( 0.00001, 3.96 )	B	27.8255	( 0.00001, 57.92 )	B	1.527	( 0.70, 2.36 )	B	6.7314	( 0.00001, 15.52 )	B	1.6284	( 0.39, 2.87 )	B	6.4688	( 0.00001, 27.84 )	A	0.8418	( 0.00001, 2.17 )	B
B09	mmu-miR-133a-5p	8.7236	( 0.00001, 22.01 )	C	2.3761	( 0.00001, 5.56 )	C	2.5847	( 1.82, 3.35 )	C	0.7474	( 0.54, 0.95 )	C	3.0502	( 0.79, 5.31 )	C	1.6194	( 0.39, 2.85 )	C	64.1851	( 0.00001, 302.10 )	A	2.7586	( 0.00001, 5.67 )	C
B10	mmu-miR-133b-3p	4.7753	( 0.00001, 14.13 )	B	1.3007	( 0.00001, 3.67 )	B	3.9614	( 2.27, 5.65 )	OKAY	0.7474	( 0.54, 0.95 )	C	3.0502	( 0.79, 5.31 )	C	1.6194	( 0.39, 2.85 )	C	6.3108	( 0.00001, 17.65 )	B	2.7586	( 0.00001, 5.67 )	C
B11	mmu-miR-134-5p	2.4339	( 0.00001, 9.67 )	B	0.6658	( 0.00001, 2.59 )	B	2.712	( 2.42, 3.00 )	OKAY	0.8977	( 0.12, 1.68 )	B	1.976	( 1.72, 2.23 )	OKAY	1.049	( 0.82, 1.27 )	B	2.1031	( 0.00001, 5.63 )	B	1.0057	( 0.00001, 2.09 )	B
B12	mmu-miR-135a-5p	0.245	( 0.00001, 0.52 )	A	0.6682	( 0.26, 1.08 )	OKAY	0.9792	( 0.45, 1.51 )	OKAY	0.6146	( 0.53, 0.70 )	OKAY	0.9803	( 0.08, 1.88 )	OKAY	1.8861	( 0.09, 3.68 )	OKAY	1.229	( 0.85, 1.60 )	OKAY	1.1415	( 0.65, 1.63 )	OKAY
B13	mmu-miR-135b-5p	0.3471	( 0.00001, 0.86 )	A	0.3253	( 0.00001, 0.74 )	A	1.1631	( 0.64, 1.68 )	A	0.7423	( 0.56, 0.92 )	OKAY	0.9762	( 0.56, 1.39 )	OKAY	1.3454	( 1.09, 1.60 )	OKAY	1.6379	( 0.25, 3.03 )	OKAY	0.6962	( 0.38, 1.01 )	A
B14	mmu-miR-137-3p	1.5763	( 0.00001, 6.93 )	B	0.618	( 0.00001, 2.54 )	B	2.5657	( 2.06, 3.08 )	OKAY	1.408	( 0.87, 1.94 )	B	2.1819	( 1.96, 2.40 )	OKAY	1.1584	( 0.93, 1.39 )	B	0.2283	( 0.00001, 0.77 )	C	4.137	( 0.50, 7.78 )	B
B15	mmu-miR-138-5p	0.3112	( 0.00001, 0.96 )	A	0.9794	( 0.00001, 2.57 )	OKAY	1.6419	( 1.46, 1.83 )	OKAY	0.7921	( 0.72, 0.86 )	OKAY	1.2998	( 0.00001, 2.74 )	OKAY	1.3032	( 0.00001, 2.74 )	OKAY	0.6681	( 0.01, 1.33 )	OKAY	0.5397	( 0.00001, 1.14 )	OKAY
B16	mmu-miR-139-5p	0.3998	( 0.00001, 0.81 )	A	0.3853	( 0.00001, 0.90 )	OKAY	0.324	( 0.17, 0.48 )	A	1.0168	( 0.76, 1.27 )	OKAY	0.8364	( 0.52, 1.15 )	OKAY	0.9833	( 0.71, 1.25 )	OKAY	1.0635	( 0.55, 1.57 )	OKAY	1.2998	( 0.44, 2.16 )	OKAY
B17	mmu-miR-140-5p	0.1542	( 0.00001, 0.39 )	A	0.2985	( 0.06, 0.54 )	OKAY	0.8866	( 0.65, 1.12 )	OKAY	0.7756	( 0.72, 0.83 )	OKAY	1.0777	( 0.00001, 2.29 )	OKAY	1.4967	( 0.00001, 3.16 )	OKAY	0.6232	( 0.13, 1.11 )	OKAY	0.731	( 0.06, 1.41 )	OKAY
B18	mmu-miR-141-3p	0.0324	( 0.00001, 0.19 )	A	0.1381	( 0.00001, 0.84 )	A	12.8319	( 1.62, 24.05 )	OKAY	10.9107	( 0.94, 20.88 )	OKAY	1.2529	( 0.00001, 5.19 )	A	0.6002	( 0.00001, 2.49 )	A	3.036	( 0.59, 5.48 )	OKAY	0.7491	( 0.00001, 2.18 )	OKAY
B19	mmu-miR-142a-3p	0.1728	( 0.00001, 0.38 )	OKAY	0.3093	( 0.00001, 0.89 )	OKAY	1.195	( 0.89, 1.50 )	OKAY	1.0887	( 0.68, 1.50 )	OKAY	1.1175	( 0.00001, 3.08 )	OKAY	1.1127	( 0.00001, 3.05 )	OKAY	0.0111	( 0.00001, 0.10 )	OKAY	0.7995	( 0.00001, 2.31 )	OKAY
B20	mmu-miR-142a-5p	0.2769	( 0.09, 0.46 )	A	0.4339	( 0.00001, 1.11 )	OKAY	1.2414	( 0.79, 1.69 )	OKAY	1.3947	( 0.71, 2.08 )	OKAY	1.2158	( 0.00001, 3.71 )	OKAY	1.0382	( 0.00001, 3.17 )	OKAY	1.615	( 1.17, 2.06 )	OKAY	1.07	( 0.00001, 2.80 )	OKAY
B21	mmu-miR-143-3p	0.0969	( 0.00001, 0.62 )	A	0.1442	( 0.00001, 0.84 )	A	9.245	( 0.00001, 19.18 )	OKAY	4.6482	( 0.48, 8.81 )	A	1.2567	( 0.17, 2.34 )	B	0.6883	( 0.14, 1.24 )	B	12.1215	( 0.00001, 26.80 )	A	6.0878	( 0.00001, 15.93 )	B
B22	mmu-miR-143-5p	1.9322	( 0.00001, 8.40 )	B	0.5263	( 0.00001, 2.25 )	B	3.0056	( 2.31, 3.70 )	OKAY	0.7474	( 0.54, 0.95 )	C	3.4748	( 0.73, 6.22 )	OKAY	1.6194	( 0.39, 2.85 )	C	3.3477	( 0.17, 6.52 )	B	2.7803	( 0.00001, 5.68 )	B
B23	mmu-miR-144-3p	8.7236	( 0.00001, 22.01 )	C	8.3798	( 0.00001, 36.99 )	B	2.5847	( 1.82, 3.35 )	C	0.7474	( 0.54, 0.95 )	C	3.0502	( 0.79, 5.31 )	C	1.6194	( 0.39, 2.85 )	C	4.1771	( 0.00001, 10.27 )	B	15.4291	( 0.00001, 64.58 )	B
B24	mmu-miR-145a-5p	0.0544	( 0.00001, 0.27 )	A	0.155	( 0.00001, 0.80 )	A	4.1911	( 1.62, 6.76 )	A	1.86	( 0.80, 2.92 )	A	3.2624	( 1.87, 4.66 )	OKAY	0.7134	( 0.40, 1.03 )	B	6.4584	( 0.00001, 19.75 )	A	1.5636	( 0.00001, 3.77 )	B
C01	mmu-miR-145a-3p	5.9419	( 0.00001, 16.17 )	B	1.6184	( 0.00001, 4.15 )	B	2.5847	( 1.82, 3.35 )	C	0.7474	( 0.54, 0.95 )	C	3.0502	( 0.79, 5.31 )	C	1.6194	( 0.39, 2.85 )	C	3.8313	( 0.00001, 9.55 )	B	2.7586	( 0.00001, 5.67 )	C
C02	mmu-miR-146a-5p	0.3599	( 0.17, 0.55 )	OKAY	0.8711	( 0.00001, 1.90 )	OKAY	0.5022	( 0.48, 0.53 )	OKAY	0.6051	( 0.44, 0.77 )	OKAY	6.0793	( 0.00001, 13.82 )	OKAY	1.3874	( 0.40, 2.37 )	OKAY	1.4992	( 0.67, 2.33 )	OKAY	2.788	( 0.81, 4.77 )	OKAY
C03	mmu-miR-146b-5p	0.5768	( 0.00001, 1.55 )	OKAY	0.889	( 0.00001, 1.94 )	OKAY	0.8897	( 0.46, 1.32 )	OKAY	0.6023	( 0.56, 0.64 )	OKAY	1.3512	( 0.00001, 2.88 )	OKAY	1.9098	( 0.00001, 4.02 )	OKAY	0.6906	( 0.15, 1.23 )	OKAY	1.0636	( 0.70, 1.43 )	OKAY
C04	mmu-miR-146b-3p	2.0935	( 0.19, 4.00 )	A	1.013	( 0.00001, 2.41 )	A	0.7779	( 0.59, 0.96 )	OKAY	0.539	( 0.47, 0.61 )	OKAY	1.0572	( 0.00001, 2.29 )	OKAY	1.5649	( 0.00001, 3.42 )	OKAY	0.5958	( 0.32, 0.87 )	OKAY	0.5453	( 0.05, 1.04 )	A
C05	mmu-miR-147-3p	0.733	( 0.00001, 1.87 )	B	0.5443	( 0.16, 0.93 )	B	1.0646	( 0.51, 1.62 )	B	1.2935	( 0.38, 2.21 )	B	0.5839	( 0.00001, 1.42 )	B	1.2418	( 0.00001, 3.04 )	B	3.453	( 1.84, 5.07 )	A	2.9307	( 0.00001, 6.01 )	B
C06	mmu-miR-148a-3p	0.0279	( 0.00001, 0.11 )	A	0.12	( 0.00001, 0.52 )	OKAY	2.7473	( 1.80, 3.70 )	OKAY	2.3779	( 1.43, 3.32 )	OKAY	0.5962	( 0.00001, 1.20 )	OKAY	0.6425	( 0.00001, 1.29 )	OKAY	0.6473	( 0.28, 1.01 )	OKAY	0.6282	( 0.00001, 1.54 )	OKAY
C07	mmu-miR-148b-3p	0.1347	( 0.00001, 0.42 )	OKAY	0.3556	( 0.07, 0.64 )	OKAY	0.8845	( 0.68, 1.09 )	OKAY	0.7351	( 0.66, 0.81 )	OKAY	1.1687	( 0.46, 1.88 )	OKAY	1.8269	( 0.77, 2.88 )	OKAY	0.5511	( 0.07, 1.03 )	OKAY	0.7322	( 0.40, 1.06 )	OKAY
C08	mmu-miR-149-5p	0.6071	( 0.00001, 1.90 )	B	0.7491	( 0.00001, 1.91 )	B	1.0274	( 0.62, 1.44 )	B	1.0976	( 0.33, 1.87 )	B	1.6285	( 0.54, 2.71 )	B	1.0906	( 0.41, 1.77 )	B	2.9103	( 0.00001, 6.13 )	A	2.0358	( 0.70, 3.37 )	B
C09	mmu-miR-150-5p	0.0981	( 0.00001, 0.22 )	A	0.3636	( 0.00001, 0.99 )	OKAY	0.4199	( 0.32, 0.52 )	OKAY	0.5422	( 0.38, 0.70 )	OKAY	0.624	( 0.24, 1.01 )	OKAY	1.0476	( 0.43, 1.67 )	OKAY	0.7627	( 0.09, 1.44 )	OKAY	2.4599	( 0.56, 4.36 )	OKAY
C10	mmu-miR-151-3p	0.3837	( 0.00001, 1.10 )	A	0.462	( 0.00001, 1.40 )	OKAY	1.086	( 0.71, 1.46 )	OKAY	0.9688	( 0.89, 1.05 )	OKAY	1.1069	( 0.89, 1.32 )	OKAY	1.3193	( 1.18, 1.46 )	OKAY	0.6238	( 0.46, 0.79 )	OKAY	1.3207	( 0.55, 2.09 )	OKAY
C11	mmu-miR-151-5p	0.1279	( 0.00001, 0.47 )	A	0.179	( 0.00001, 0.64 )	OKAY	1.2495	( 0.95, 1.55 )	OKAY	0.9637	( 0.87, 1.06 )	OKAY	0.8479	( 0.67, 1.02 )	OKAY	1.2312	( 0.92, 1.54 )	OKAY	0.4593	( 0.18, 0.74 )	OKAY	0.7006	( 0.26, 1.15 )	OKAY
C12	mmu-miR-152-3p	0.2527	( 0.00001, 0.79 )	OKAY	0.2154	( 0.00001, 0.60 )	OKAY	1.2139	( 0.78, 1.65 )	OKAY	0.6529	( 0.47, 0.84 )	OKAY	1.4217	( 0.33, 2.51 )	OKAY	1.7553	( 0.47, 3.04 )	OKAY	0.4958	( 0.01, 0.98 )	OKAY	0.5335	( 0.19, 0.88 )	OKAY
C13	mmu-miR-153-3p	0.6879	( 0.00001, 2.80 )	B	0.5973	( 0.00001, 2.29 )	B	3.7477	( 2.08, 5.41 )	OKAY	4.2526	( 2.36, 6.15 )	OKAY	0.6514	( 0.00001, 1.96 )	B	0.3458	( 0.00001, 1.05 )	B	0.7269	( 0.00001, 1.48 )	A	0.794	( 0.09, 1.50 )	B
C14	mmu-miR-155-5p	0.5442	( 0.00001, 1.22 )	OKAY	0.6087	( 0.00001, 1.83 )	OKAY	0.7637	( 0.69, 0.84 )	OKAY	0.5195	( 0.39, 0.65 )	OKAY	0.8175	( 0.55, 1.09 )	OKAY	0.9407	( 0.62, 1.26 )	OKAY	0.9407	( 0.65, 1.23 )	OKAY	2.22	( 0.00001, 4.62 )	OKAY
C15	mmu-miR-155-3p	1.8309	( 0.00001, 5.59 )	B	0.5331	( 0.00001, 1.69 )	B	0.4351	( 0.15, 0.72 )	B	0.4511	( 0.24, 0.66 )	B	0.7291	( 0.00001, 1.49 )	B	1.7164	( 0.32, 3.12 )	B	0.4584	( 0.37, 0.54 )	OKAY	1.0494	( 0.00001, 2.38 )	B
C16	mmu-miR-15a-5p	0.2616	( 0.08, 0.44 )	OKAY	0.2732	( 0.00001, 0.64 )	OKAY	1.2337	( 0.98, 1.49 )	OKAY	0.9421	( 0.62, 1.26 )	OKAY	1.1026	( 0.00001, 3.21 )	OKAY	1.1371	( 0.00001, 3.31 )	OKAY	0.8506	( 0.48, 1.22 )	OKAY	0.8027	( 0.00001, 1.98 )	OKAY
C17	mmu-miR-15b-5p	0.2503	( 0.00001, 0.89 )	OKAY	0.3948	( 0.00001, 0.96 )	OKAY	0.4609	( 0.10, 0.83 )	OKAY	0.5787	( 0.46, 0.70 )	OKAY	1.3622	( 0.00001, 3.47 )	OKAY	2.7411	( 0.00001, 6.84 )	OKAY	0.6563	( 0.20, 1.11 )	OKAY	1.0973	( 0.53, 1.66 )	OKAY
C18	mmu-miR-16-5p	0.549	( 0.00001, 1.25 )	OKAY	0.5493	( 0.17, 0.93 )	OKAY	0.9702	( 0.86, 1.08 )	OKAY	0.5465	( 0.47, 0.62 )	OKAY	1.7194	( 0.00001, 3.91 )	OKAY	1.3874	( 0.00001, 3.08 )	OKAY	0.5668	( 0.04, 1.09 )	OKAY	1.3118	( 1.00, 1.62 )	OKAY
C19	mmu-miR-17-5p	0.1648	( 0.00001, 0.40 )	OKAY	0.2489	( 0.00001, 0.57 )	OKAY	0.9219	( 0.87, 0.97 )	OKAY	0.8467	( 0.78, 0.91 )	OKAY	1.3647	( 0.00001, 3.11 )	OKAY	1.6182	( 0.00001, 3.65 )	OKAY	0.7386	( 0.21, 1.27 )	OKAY	0.9603	( 0.08, 1.84 )	OKAY
C20	mmu-miR-181a-5p	0.4328	( 0.00, 0.86 )	OKAY	0.244	( 0.00001, 0.58 )	OKAY	0.8096	( 0.65, 0.97 )	OKAY	0.6665	( 0.61, 0.72 )	OKAY	1.3073	( 0.00001, 3.13 )	OKAY	1.4884	( 0.00001, 3.57 )	OKAY	0.5444	( 0.08, 1.01 )	OKAY	0.5572	( 0.00001, 1.36 )	OKAY
C21	mmu-miR-181b-5p	0.3945	( 0.00001, 1.08 )	OKAY	0.7728	( 0.00001, 2.04 )	OKAY	0.365	( 0.06, 0.67 )	OKAY	0.3197	( 0.19, 0.45 )	OKAY	1.2908	( 0.00001, 3.18 )	OKAY	1.5398	( 0.00001, 3.79 )	OKAY	0.8404	( 0.46, 1.22 )	OKAY	1.8454	( 0.00001, 3.74 )	OKAY
C22	mmu-miR-181c-5p	0.3483	( 0.00, 0.69 )	OKAY	0.2972	( 0.00001, 0.67 )	OKAY	0.9198	( 0.79, 1.05 )	OKAY	0.7218	( 0.66, 0.78 )	OKAY	1.2575	( 0.00001, 2.91 )	OKAY	1.4484	( 0.00001, 3.34 )	OKAY	0.5919	( 0.20, 0.98 )	OKAY	0.5585	( 0.00001, 1.26 )	OKAY
C23	mmu-miR-181d-5p	0.8772	( 0.00001, 1.76 )	OKAY	0.6948	( 0.00001, 1.72 )	OKAY	0.283	( 0.07, 0.49 )	OKAY	0.3513	( 0.25, 0.46 )	OKAY	1.2902	( 0.00001, 3.08 )	OKAY	1.4932	( 0.00001, 3.56 )	OKAY	1.0739	( 0.37, 1.78 )	OKAY	1.7735	( 0.13, 3.41 )	OKAY
C24	mmu-miR-182-5p	0.1297	( 0.00001, 0.58 )	A	0.149	( 0.00001, 0.64 )	A	4.493	( 2.13, 6.86 )	OKAY	2.9066	( 1.24, 4.57 )	A	1.5322	( 0.00001, 3.18 )	B	0.8369	( 0.00001, 1.73 )	B	3.0262	( 0.00001, 7.26 )	OKAY	1.0048	( 0.00001, 2.68 )	A
D01	mmu-miR-182-3p	4.386	( 0.00001, 13.45 )	B	1.2748	( 0.00001, 3.64 )	B	3.9014	( 2.68, 5.12 )	OKAY	0.9509	( 0.62, 1.28 )	B	2.685	( 1.36, 4.01 )	OKAY	1.4254	( 0.68, 2.17 )	B	10.0248	( 0.00001, 30.75 )	A	2.7586	( 0.00001, 5.67 )	C
D02	mmu-miR-183-5p	0.1014	( 0.00001, 0.34 )	A	0.3819	( 0.00001, 1.30 )	OKAY	2.8265	( 1.63, 4.03 )	OKAY	2.0782	( 1.74, 2.42 )	OKAY	0.5979	( 0.11, 1.09 )	A	0.6931	( 0.14, 1.24 )	OKAY	1.6933	( 0.00001, 3.50 )	OKAY	0.7659	( 0.31, 1.22 )	OKAY
D03	mmu-miR-183-3p	0.7443	( 0.00001, 2.52 )	B	0.4448	( 0.00001, 1.27 )	B	2.5474	( 1.68, 3.42 )	OKAY	1.0312	( 0.69, 1.38 )	B	1.7434	( 0.50, 2.99 )	B	0.7449	( 0.38, 1.11 )	B	1.3549	( 0.00001, 3.52 )	A	0.8148	( 0.36, 1.27 )	B
D04	mmu-miR-184-3p	2.7005	( 0.02, 5.38 )	B	2.0858	( 0.00001, 4.78 )	B	0.6058	( 0.09, 1.12 )	B	0.4915	( 0.25, 0.73 )	OKAY	0.7224	( 0.00001, 1.59 )	B	1.5559	( 0.00001, 3.30 )	B	1.3446	( 0.29, 2.40 )	A	1.6061	( 0.40, 2.81 )	B
D05	mmu-miR-185-5p	0.8327	( 0.10, 1.57 )	OKAY	0.5499	( 0.29, 0.81 )	OKAY	0.7314	( 0.43, 1.04 )	OKAY	0.7356	( 0.54, 0.93 )	OKAY	1.0376	( 0.09, 1.99 )	OKAY	1.8822	( 0.14, 3.62 )	OKAY	0.4711	( 0.05, 0.89 )	OKAY	0.589	( 0.27, 0.90 )	OKAY
D06	mmu-miR-186-5p	1.3755	( 0.00001, 3.37 )	OKAY	1.2032	( 0.00001, 3.08 )	OKAY	0.6086	( 0.34, 0.88 )	OKAY	0.5917	( 0.41, 0.77 )	OKAY	1.5969	( 0.11, 3.09 )	OKAY	1.5019	( 0.16, 2.84 )	OKAY	0.6409	( 0.26, 1.02 )	OKAY	1.271	( 0.00001, 2.77 )	OKAY
D07	mmu-miR-187-3p	0.269	( 0.00001, 0.82 )	A	0.2782	( 0.00001, 0.87 )	A	1.8117	( 1.52, 2.11 )	A	1	( 0.79, 1.21 )	OKAY	0.8904	( 0.32, 1.46 )	A	0.8891	( 0.32, 1.46 )	OKAY	2.3853	( 0.21, 4.56 )	OKAY	0.7762	( 0.05, 1.50 )	A
D08	mmu-miR-18a-5p	0.131	( 0.00001, 0.29 )	A	0.2783	( 0.00001, 0.59 )	OKAY	0.8944	( 0.80, 0.99 )	OKAY	0.976	( 0.83, 1.12 )	OKAY	1.2319	( 0.00001, 3.17 )	OKAY	1.5071	( 0.00001, 3.86 )	OKAY	0.9444	( 0.25, 1.64 )	OKAY	1.4359	( 0.41, 2.47 )	OKAY
D09	mmu-miR-190a-5p	0.9285	( 0.00001, 3.44 )	A	0.1959	( 0.00001, 0.71 )	A	1.9926	( 1.77, 2.21 )	OKAY	1.0463	( 0.80, 1.29 )	B	1.8297	( 0.74, 2.92 )	B	1.0377	( 0.32, 1.76 )	B	0.6313	( 0.40, 0.87 )	OKAY	0.6352	( 0.00001, 1.39 )	A
D10	mmu-miR-191-5p	0.486	( 0.00001, 1.16 )	OKAY	0.3971	( 0.11, 0.68 )	OKAY	0.6125	( 0.39, 0.83 )	OKAY	0.4648	( 0.39, 0.54 )	OKAY	1.5793	( 0.00001, 3.53 )	OKAY	2.1897	( 0.00001, 4.82 )	OKAY	0.5622	( 0.00001, 1.13 )	OKAY	0.9382	( 0.64, 1.24 )	OKAY
D11	mmu-miR-192-5p	0.1617	( 0.00001, 0.57 )	A	0.4814	( 0.19, 0.77 )	OKAY	0.7932	( 0.40, 1.18 )	OKAY	0.5755	( 0.41, 0.74 )	OKAY	1.5902	( 0.31, 2.87 )	OKAY	1.843	( 0.48, 3.20 )	OKAY	0.7907	( 0.36, 1.22 )	OKAY	0.62	( 0.40, 0.84 )	OKAY
D12	mmu-miR-192-3p	1.992	( 0.00001, 5.04 )	B	0.5204	( 0.00001, 1.22 )	B	1.5028	( 0.00001, 3.64 )	B	0.9465	( 0.73, 1.17 )	B	1.1709	( 0.00001, 2.71 )	B	1.5214	( 0.00001, 3.51 )	B	1.6202	( 0.00001, 3.31 )	A	0.8366	( 0.16, 1.51 )	B
D13	mmu-miR-193a-3p	0.9382	( 0.00001, 2.13 )	A	0.6608	( 0.00001, 1.45 )	OKAY	2.0125	( 1.70, 2.33 )	OKAY	0.888	( 0.74, 1.04 )	OKAY	1.4721	( 0.00001, 3.01 )	OKAY	0.846	( 0.00001, 1.75 )	OKAY	0.9893	( 0.63, 1.35 )	OKAY	1.3274	( 0.76, 1.90 )	OKAY
D14	mmu-miR-193b-3p	0.643	( 0.00001, 2.56 )	B	0.4636	( 0.00001, 1.66 )	B	1.4283	( 1.21, 1.65 )	OKAY	1.2561	( 0.80, 1.71 )	B	1.2049	( 0.34, 2.07 )	B	0.4544	( 0.03, 0.88 )	B	1.1089	( 0.00001, 2.68 )	B	1.2285	( 0.78, 1.68 )	B
D15	mmu-miR-194-5p	0.2765	( 0.00001, 0.64 )	OKAY	0.3228	( 0.11, 0.53 )	OKAY	0.8701	( 0.55, 1.19 )	OKAY	0.6233	( 0.53, 0.71 )	OKAY	1.359	( 0.06, 2.66 )	OKAY	1.8047	( 0.15, 3.46 )	OKAY	0.7362	( 0.02, 1.45 )	OKAY	0.6783	( 0.17, 1.19 )	OKAY
D16	mmu-miR-195a-5p	0.2922	( 0.00001, 0.73 )	OKAY	0.5679	( 0.05, 1.08 )	OKAY	0.8675	( 0.77, 0.97 )	OKAY	0.7835	( 0.68, 0.89 )	OKAY	1.4319	( 0.00001, 3.07 )	OKAY	1.4457	( 0.00001, 3.04 )	OKAY	0.7956	( 0.31, 1.29 )	OKAY	1.3456	( 0.83, 1.86 )	OKAY
D17	mmu-miR-196a-5p	50.5364	( 0.00001, 110.51 )	B	4.0239	( 2.67, 5.37 )	OKAY	84.3315	( 0.00001, 176.30 )	A	1.6799	( 0.47, 2.89 )	B	12.1222	( 0.00001, 34.80 )	B	1.6194	( 0.39, 2.85 )	C	11.6789	( 0.00001, 52.05 )	A	0.2848	( 0.00001, 0.80 )	B
D18	mmu-miR-196b-5p	30.0213	( 0.00001, 84.28 )	B	2.5649	( 0.00001, 5.59 )	B	11.6398	( 0.00001, 27.61 )	B	0.7683	( 0.34, 1.20 )	B	14.852	( 0.00001, 34.47 )	B	1.0681	( 0.86, 1.28 )	B	3.5084	( 0.00001, 13.53 )	A	0.2488	( 0.00001, 0.59 )	B
D19	mmu-miR-196b-3p	6.0737	( 0.00001, 16.41 )	B	1.6543	( 0.00001, 4.20 )	B	2.4634	( 1.85, 3.08 )	OKAY	0.8657	( 0.36, 1.37 )	B	5.5916	( 0.00001, 11.46 )	B	2.037	( 0.53, 3.54 )	B	31.4103	( 0.00001, 127.29 )	A	2.7586	( 0.00001, 5.67 )	C
D20	mmu-miR-199b-3p	0.0432	( 0.00001, 0.19 )	A	0.4376	( 0.00001, 1.89 )	OKAY	4.4557	( 0.62, 8.30 )	OKAY	1.6369	( 0.91, 2.37 )	OKAY	1.7899	( 1.00, 2.58 )	OKAY	1.1466	( 0.77, 1.53 )	OKAY	1.9134	( 0.78, 3.05 )	OKAY	4.3337	( 1.86, 6.81 )	OKAY
D21	mmu-miR-199a-5p	0.6291	( 0.00001, 3.20 )	B	0.2068	( 0.00001, 1.02 )	B	6.995	( 3.94, 10.06 )	OKAY	1.0417	( 0.77, 1.32 )	B	2.2078	( 0.00001, 4.79 )	B	1.1721	( 0.00001, 2.56 )	B	10.5841	( 0.00001, 32.11 )	A	5.3874	( 3.47, 7.31 )	OKAY
D22	mmu-miR-199b-5p	0.9992	( 0.00001, 5.56 )	B	0.3925	( 0.00001, 2.11 )	B	29.94	( 17.83, 42.05 )	OKAY	1.351	( 0.77, 1.94 )	B	8.7397	( 0.00001, 20.35 )	OKAY	1.14	( 0.00001, 2.53 )	B	11.3438	( 0.00001, 41.63 )	A	1.4418	( 0.00001, 3.45 )	B
D23	mmu-miR-19a-3p	0.0473	( 0.00001, 0.15 )	A	0.1089	( 0.00001, 0.39 )	OKAY	1.013	( 0.61, 1.42 )	OKAY	1.3299	( 0.77, 1.89 )	OKAY	1.0202	( 0.00001, 2.55 )	OKAY	1.2151	( 0.00001, 3.03 )	OKAY	0.8561	( 0.28, 1.43 )	OKAY	0.9764	( 0.00001, 2.57 )	OKAY
D24	mmu-miR-19b-3p	0.0382	( 0.00001, 0.13 )	A	0.0999	( 0.00001, 0.36 )	OKAY	1.1137	( 0.70, 1.52 )	OKAY	1.2602	( 0.74, 1.78 )	OKAY	1.0376	( 0.00001, 2.60 )	OKAY	1.1648	( 0.00001, 2.92 )	OKAY	0.8135	( 0.28, 1.35 )	OKAY	0.8637	( 0.00001, 2.34 )	OKAY
E01	mmu-miR-1a-3p	0.3782	( 0.00001, 2.00 )	B	0.4405	( 0.00001, 2.17 )	B	2.2574	( 0.18, 4.34 )	B	1.6077	( 1.13, 2.08 )	OKAY	2.4238	( 0.74, 4.11 )	OKAY	1.027	( 0.29, 1.76 )	B	4.6017	( 1.68, 7.52 )	A	4.4043	( 1.63, 7.18 )	OKAY
E02	mmu-miR-200a-3p	0.0223	( 0.00001, 0.10 )	A	0.2411	( 0.00001, 1.15 )	OKAY	5.6542	( 2.60, 8.71 )	OKAY	4.6935	( 2.11, 7.28 )	OKAY	0.5151	( 0.00001, 1.32 )	OKAY	0.4484	( 0.00001, 1.16 )	OKAY	0.8739	( 0.04, 1.71 )	OKAY	0.9803	( 0.00001, 2.22 )	OKAY
E03	mmu-miR-200b-3p	0.0656	( 0.00001, 0.26 )	OKAY	0.2929	( 0.00001, 1.20 )	OKAY	3.2445	( 1.99, 4.50 )	OKAY	3.0937	( 1.35, 4.84 )	OKAY	0.4809	( 0.00001, 1.33 )	OKAY	0.5143	( 0.00001, 1.42 )	OKAY	0.9101	( 0.25, 1.57 )	OKAY	0.7874	( 0.16, 1.41 )	OKAY
E04	mmu-miR-200c-3p	0.1387	( 0.00001, 0.53 )	OKAY	0.3365	( 0.00001, 1.29 )	OKAY	3.1023	( 1.73, 4.48 )	OKAY	2.2979	( 1.23, 3.36 )	OKAY	0.6758	( 0.00001, 1.66 )	OKAY	0.5996	( 0.00001, 1.47 )	OKAY	0.8982	( 0.42, 1.38 )	OKAY	0.9823	( 0.37, 1.60 )	OKAY
E05	mmu-miR-203-3p	0.0547	( 0.00001, 0.26 )	A	0.1633	( 0.00001, 0.78 )	A	4.9876	( 2.24, 7.74 )	OKAY	4.026	( 1.13, 6.92 )	OKAY	1.15	( 0.00001, 2.61 )	B	0.7306	( 0.00001, 1.68 )	B	1.5639	( 0.66, 2.47 )	OKAY	1.0304	( 0.00001, 2.40 )	A
E06	mmu-miR-204-5p	1.3587	( 0.00001, 4.98 )	B	0.7547	( 0.00001, 2.42 )	B	7.3564	( 0.00001, 14.75 )	B	2.1062	( 1.31, 2.90 )	OKAY	3.8734	( 0.00001, 8.23 )	B	1.449	( 0.43, 2.47 )	B	2.1934	( 0.00001, 7.78 )	A	0.5668	( 0.00001, 1.17 )	B
E07	mmu-miR-204-3p	8.7236	( 0.00001, 22.01 )	C	2.4154	( 0.00001, 5.58 )	B	2.5847	( 1.82, 3.35 )	C	0.7724	( 0.58, 0.97 )	B	2.2719	( 0.93, 3.61 )	B	0.9481	( 0.47, 1.43 )	B	6.4509	( 0.00001, 20.37 )	A	1.9407	( 0.00001, 3.96 )	B
E08	mmu-miR-205-5p	0.0701	( 0.00001, 0.29 )	A	0.1611	( 0.00001, 0.74 )	A	2.1096	( 1.13, 3.09 )	OKAY	2.5257	( 1.40, 3.65 )	OKAY	1.4266	( 0.00001, 3.09 )	OKAY	0.4951	( 0.00001, 1.10 )	A	3.0046	( 0.41, 5.60 )	OKAY	0.6253	( 0.00001, 1.85 )	A
E09	mmu-miR-206-3p	5.6252	( 0.00001, 15.60 )	B	2.0372	( 0.00001, 4.49 )	B	4.4352	( 1.48, 7.39 )	B	1.3213	( 0.78, 1.87 )	B	3.7087	( 0.73, 6.69 )	OKAY	1.6194	( 0.39, 2.85 )	C	6.9475	( 0.00001, 24.00 )	A	1.3953	( 0.00001, 3.06 )	B
E10	mmu-miR-206-5p	8.7236	( 0.00001, 22.01 )	C	2.3761	( 0.00001, 5.56 )	C	7.8826	( 0.47, 15.30 )	B	0.7474	( 0.54, 0.95 )	C	3.0502	( 0.79, 5.31 )	C	1.6194	( 0.39, 2.85 )	C	67.2052	( 0.00001, 319.18 )	A	2.7586	( 0.00001, 5.67 )	C
E11	mmu-miR-207	1.1221	( 0.00001, 2.78 )	B	0.7488	( 0.00001, 1.70 )	B	3.2807	( 2.82, 3.74 )	OKAY	1.2131	( 0.96, 1.47 )	B	4.9163	( 0.06, 9.78 )	B	1.9445	( 0.21, 3.68 )	B	2.0852	( 0.00001, 7.60 )	A	0.9532	( 0.37, 1.53 )	B
E12	mmu-miR-20a-5p	0.1189	( 0.00001, 0.52 )	OKAY	0.2331	( 0.00001, 0.53 )	OKAY	0.8305	( 0.72, 0.94 )	OKAY	0.8661	( 0.79, 0.94 )	OKAY	1.2968	( 0.00001, 3.16 )	OKAY	1.4974	( 0.00001, 3.62 )	OKAY	0.7207	( 0.13, 1.31 )	OKAY	1.108	( 0.04, 2.18 )	OKAY
E13	mmu-miR-20b-5p	0.1572	( 0.00001, 0.58 )	OKAY	0.3033	( 0.00001, 0.66 )	OKAY	0.9441	( 0.90, 0.98 )	OKAY	0.9709	( 0.81, 1.13 )	OKAY	1.2462	( 0.00001, 2.66 )	OKAY	1.6784	( 0.00001, 3.57 )	OKAY	0.9479	( 0.49, 1.40 )	OKAY	1.1077	( 0.36, 1.86 )	OKAY
E14	mmu-miR-21a-5p	0.8697	( 0.00001, 2.42 )	OKAY	0.7975	( 0.21, 1.39 )	OKAY	0.675	( 0.45, 0.90 )	OKAY	0.406	( 0.25, 0.56 )	OKAY	1.6289	( 0.61, 2.65 )	OKAY	1.7468	( 0.65, 2.84 )	OKAY	0.7262	( 0.36, 1.09 )	OKAY	0.8109	( 0.50, 1.12 )	OKAY
E15	mmu-miR-21a-3p	0.6964	( 0.00001, 1.59 )	A	0.9153	( 0.00001, 2.42 )	A	1.2628	( 0.66, 1.86 )	A	0.7645	( 0.54, 0.99 )	OKAY	0.7173	( 0.05, 1.38 )	A	0.4136	( 0.07, 0.75 )	A	0.7562	( 0.52, 0.99 )	OKAY	0.5993	( 0.28, 0.92 )	A
E16	mmu-miR-210-3p	1.8574	( 0.00001, 4.57 )	A	0.6994	( 0.00001, 1.67 )	A	5.6399	( 0.00001, 11.66 )	OKAY	1.1394	( 0.71, 1.57 )	OKAY	2.4372	( 0.92, 3.96 )	OKAY	0.9527	( 0.46, 1.45 )	OKAY	3.1452	( 0.00001, 8.99 )	OKAY	0.4132	( 0.05, 0.78 )	OKAY
E17	mmu-miR-211-5p	1.6165	( 0.00001, 5.46 )	B	0.7071	( 0.00001, 2.04 )	B	2.4447	( 0.20, 4.69 )	B	0.9535	( 0.52, 1.39 )	B	2.8466	( 1.05, 4.64 )	B	0.3315	( 0.25, 0.41 )	OKAY	1.4167	( 0.00001, 4.70 )	A	0.4838	( 0.10, 0.87 )	B
E18	mmu-miR-214-3p	0.7636	( 0.00001, 4.09 )	B	1.3528	( 0.00001, 6.37 )	B	27.1334	( 0.00001, 56.33 )	B	6.9371	( 2.94, 10.93 )	OKAY	6.4961	( 0.00001, 13.49 )	OKAY	1.4387	( 0.00001, 2.99 )	B	12.6948	( 0.00001, 45.72 )	A	3.3263	( 0.00001, 8.34 )	B
E19	mmu-miR-215-5p	0.9351	( 0.00001, 3.11 )	B	0.2558	( 0.00001, 0.83 )	B	3.988	( 1.43, 6.54 )	B	1.6366	( 0.24, 3.03 )	B	1.1582	( 0.00001, 2.44 )	B	0.6563	( 0.02, 1.29 )	B	2.7648	( 0.00001, 6.79 )	OKAY	0.2988	( 0.09, 0.51 )	A
E20	mmu-miR-216a-5p	5.7554	( 0.00001, 15.83 )	B	1.5662	( 0.00001, 4.07 )	B	5.8011	( 1.42, 10.19 )	B	0.7474	( 0.54, 0.95 )	C	4.1494	( 0.44, 7.85 )	B	1.6194	( 0.39, 2.85 )	C	2.1388	( 0.00001, 6.68 )	B	1.1633	( 0.00001, 2.67 )	B
E21	mmu-miR-217-5p	4.6501	( 0.00001, 13.91 )	B	2.049	( 0.00001, 4.81 )	B	7.4316	( 2.91, 11.95 )	OKAY	2.0869	( 1.45, 2.72 )	OKAY	4.1928	( 1.38, 7.01 )	OKAY	1.7332	( 0.78, 2.68 )	B	7.1577	( 0.00001, 23.39 )	B	2.7586	( 0.00001, 5.67 )	C
E22	mmu-miR-217-3p	8.6493	( 0.00001, 21.82 )	B	2.4753	( 0.00001, 5.56 )	B	3.6444	( 1.78, 5.51 )	OKAY	0.8251	( 0.65, 1.00 )	B	3.4009	( 0.00001, 7.50 )	B	1.2746	( 0.00001, 2.66 )	B	105.578	( 0.00001, 639.33 )	A	2.3761	( 0.00001, 4.91 )	B
E23	mmu-miR-218-5p	0.1849	( 0.00001, 0.96 )	A	0.4324	( 0.00001, 2.13 )	A	6.5796	( 2.61, 10.55 )	OKAY	4.4199	( 0.35, 8.49 )	A	0.8366	( 0.00001, 2.40 )	B	0.478	( 0.00001, 1.36 )	B	1.955	( 0.56, 3.35 )	A	1.3625	( 0.00001, 2.78 )	B
E24	mmu-miR-22-3p	0.0794	( 0.00001, 0.23 )	OKAY	0.1925	( 0.00001, 0.58 )	OKAY	1.0845	( 0.88, 1.29 )	OKAY	1.1821	( 0.75, 1.62 )	OKAY	0.9864	( 0.00001, 2.66 )	OKAY	1.1432	( 0.00001, 3.08 )	OKAY	0.4863	( 0.00001, 1.08 )	OKAY	0.8997	( 0.00001, 2.17 )	OKAY
F01	mmu-miR-22-5p	0.2418	( 0.02, 0.46 )	A	0.2707	( 0.07, 0.47 )	OKAY	0.5798	( 0.44, 0.72 )	OKAY	0.5671	( 0.36, 0.77 )	OKAY	1.1412	( 0.00001, 2.98 )	OKAY	1.7968	( 0.00001, 4.68 )	OKAY	0.5859	( 0.05, 1.12 )	OKAY	1.0832	( 0.15, 2.02 )	OKAY
F02	mmu-miR-221-3p	1.118	( 0.35, 1.88 )	OKAY	0.6549	( 0.00001, 1.36 )	OKAY	0.5526	( 0.36, 0.75 )	OKAY	0.4326	( 0.36, 0.51 )	OKAY	1.3844	( 0.04, 2.73 )	OKAY	1.6284	( 0.16, 3.10 )	OKAY	0.7532	( 0.54, 0.97 )	OKAY	1.2631	( 0.60, 1.93 )	OKAY
F03	mmu-miR-221-5p	0.576	( 0.00001, 1.48 )	A	0.2146	( 0.00001, 0.58 )	A	0.5689	( 0.37, 0.77 )	A	0.4187	( 0.32, 0.51 )	A	1.1935	( 0.00001, 2.53 )	A	1.413	( 0.00001, 2.86 )	OKAY	0.7659	( 0.46, 1.07 )	OKAY	0.8859	( 0.65, 1.12 )	A
F04	mmu-miR-222-3p	0.2621	( 0.00001, 0.59 )	OKAY	0.2711	( 0.00001, 0.60 )	OKAY	0.5699	( 0.45, 0.69 )	OKAY	0.6616	( 0.58, 0.75 )	OKAY	0.8327	( 0.44, 1.22 )	OKAY	1.4571	( 0.79, 2.12 )	OKAY	0.6219	( 0.46, 0.78 )	OKAY	0.842	( 0.39, 1.29 )	OKAY
F05	mmu-miR-222-5p	1.6121	( 0.00001, 4.26 )	B	0.8295	( 0.30, 1.36 )	B	1.3463	( 0.73, 1.96 )	B	0.9754	( 0.40, 1.55 )	B	2.5786	( 0.00001, 5.35 )	B	1.7819	( 0.00001, 3.73 )	B	3.2697	( 0.00001, 8.60 )	A	2.0471	( 0.62, 3.47 )	B
F06	mmu-miR-223-3p	1.6786	( 0.00001, 5.81 )	OKAY	1.6121	( 0.00001, 5.00 )	OKAY	0.9478	( 0.62, 1.28 )	OKAY	0.5644	( 0.43, 0.70 )	OKAY	1.8276	( 0.09, 3.57 )	OKAY	1.8409	( 0.22, 3.47 )	OKAY	0.8097	( 0.09, 1.53 )	OKAY	0.922	( 0.63, 1.22 )	OKAY
F07	mmu-miR-224-5p	0.0798	( 0.00001, 0.33 )	A	0.235	( 0.00001, 1.03 )	A	3.7729	( 1.48, 6.06 )	OKAY	4.5117	( 1.90, 7.12 )	OKAY	1.0179	( 0.00001, 2.74 )	B	0.6934	( 0.00001, 1.86 )	B	0.978	( 0.59, 1.36 )	OKAY	0.9914	( 0.00001, 2.19 )	OKAY
F08	mmu-miR-23a-3p	1.5003	( 0.27, 2.73 )	OKAY	0.8747	( 0.12, 1.63 )	OKAY	0.5925	( 0.39, 0.79 )	OKAY	0.4206	( 0.30, 0.54 )	OKAY	1.2491	( 0.22, 2.28 )	OKAY	1.5956	( 0.26, 2.93 )	OKAY	0.5271	( 0.09, 0.97 )	OKAY	1.1307	( 0.58, 1.68 )	OKAY
F09	mmu-miR-23b-3p	1.0812	( 0.00001, 2.17 )	OKAY	0.6058	( 0.06, 1.15 )	OKAY	0.5992	( 0.35, 0.85 )	OKAY	0.4755	( 0.39, 0.57 )	OKAY	1.2465	( 0.43, 2.07 )	OKAY	1.5765	( 0.54, 2.62 )	OKAY	0.4166	( 0.09, 0.74 )	OKAY	0.9193	( 0.52, 1.32 )	OKAY
F10	mmu-miR-23b-5p	41.4007	( 0.00001, 197.11 )	A	1.0814	( 0.00001, 2.42 )	B	0.5079	( 0.00001, 1.11 )	B	7.7168	( 0.00001, 50.44 )	A	2.0824	( 0.20, 3.97 )	B	1.8358	( 0.26, 3.41 )	B	0.633	( 0.47, 0.79 )	A	1.1891	( 0.05, 2.33 )	B
F11	mmu-miR-24-3p	0.3828	( 0.00001, 0.79 )	OKAY	0.4616	( 0.20, 0.72 )	OKAY	0.9487	( 0.93, 0.97 )	OKAY	0.6167	( 0.54, 0.69 )	OKAY	1.3863	( 0.00001, 2.88 )	OKAY	1.7062	( 0.00001, 3.53 )	OKAY	0.4945	( 0.00001, 1.04 )	OKAY	0.967	( 0.43, 1.50 )	OKAY
F12	mmu-miR-25-3p	0.702	( 0.00001, 1.98 )	OKAY	0.6909	( 0.00001, 1.55 )	OKAY	0.5975	( 0.17, 1.02 )	OKAY	0.6189	( 0.42, 0.81 )	OKAY	0.588	( 0.00001, 1.27 )	OKAY	2.6355	( 0.00001, 5.67 )	OKAY	0.6192	( 0.15, 1.09 )	OKAY	1.0665	( 0.20, 1.94 )	OKAY
F13	mmu-miR-26a-5p	0.1087	( 0.00001, 0.72 )	OKAY	0.328	( 0.00001, 0.77 )	OKAY	0.7351	( 0.57, 0.90 )	OKAY	0.5492	( 0.41, 0.68 )	OKAY	1.4279	( 0.31, 2.54 )	OKAY	1.7614	( 0.43, 3.09 )	OKAY	0.6344	( 0.17, 1.10 )	OKAY	0.953	( 0.76, 1.15 )	OKAY
F14	mmu-miR-26b-5p	0.0532	( 0.00001, 0.28 )	OKAY	0.4643	( 0.00001, 1.14 )	OKAY	0.4588	( 0.30, 0.62 )	OKAY	0.4493	( 0.29, 0.61 )	OKAY	1.273	( 0.46, 2.08 )	OKAY	1.8135	( 0.70, 2.92 )	OKAY	0.6742	( 0.29, 1.06 )	OKAY	0.7707	( 0.29, 1.25 )	OKAY
F15	mmu-miR-27a-3p	0.0808	( 0.00001, 0.26 )	OKAY	0.3135	( 0.01, 0.61 )	OKAY	1.1022	( 1.03, 1.17 )	OKAY	0.7635	( 0.71, 0.82 )	OKAY	1.2175	( 0.04, 2.40 )	OKAY	1.3486	( 0.09, 2.61 )	OKAY	0.6997	( 0.02, 1.38 )	OKAY	1.0041	( 0.36, 1.65 )	OKAY
F16	mmu-miR-27b-3p	0.2771	( 0.00001, 0.74 )	OKAY	0.3098	( 0.00001, 0.64 )	OKAY	0.7542	( 0.69, 0.82 )	OKAY	0.5979	( 0.48, 0.72 )	OKAY	1.32	( 0.00001, 2.88 )	OKAY	1.6063	( 0.00001, 3.35 )	OKAY	0.8342	( 0.37, 1.30 )	OKAY	1.048	( 0.71, 1.39 )	OKAY
F17	mmu-miR-27b-5p	1.2348	( 0.00001, 3.27 )	A	0.6012	( 0.32, 0.89 )	A	0.7193	( 0.26, 1.18 )	A	0.6913	( 0.61, 0.77 )	OKAY	1.8986	( 0.00001, 4.00 )	OKAY	2.102	( 0.00001, 4.36 )	OKAY	1.6012	( 1.04, 2.16 )	OKAY	1.0224	( 0.69, 1.35 )	OKAY
F18	mmu-miR-28c	0.4942	( 0.00001, 1.23 )	OKAY	0.3599	( 0.00001, 0.76 )	OKAY	0.9644	( 0.43, 1.49 )	OKAY	0.6129	( 0.51, 0.72 )	OKAY	1.2718	( 0.00001, 2.65 )	OKAY	1.9396	( 0.00001, 4.05 )	OKAY	0.4686	( 0.11, 0.83 )	OKAY	0.4525	( 0.12, 0.78 )	OKAY
F19	mmu-miR-292a-3p	11.8262	( 0.00001, 26.48 )	B	2.3761	( 0.00001, 5.56 )	C	2.5204	( 1.84, 3.20 )	OKAY	0.7288	( 0.55, 0.91 )	B	5.1679	( 0.00001, 10.44 )	B	1.6194	( 0.39, 2.85 )	C	54.3861	( 0.00001, 247.65 )	A	2.7586	( 0.00001, 5.67 )	C
F20	mmu-miR-295-3p	8.7236	( 0.00001, 22.01 )	C	3.0587	( 0.46, 5.66 )	B	3.147	( 2.46, 3.83 )	OKAY	1.2386	( 0.79, 1.68 )	B	3.0502	( 0.79, 5.31 )	C	1.6194	( 0.39, 2.85 )	C	7.0559	( 0.00001, 19.21 )	B	2.7586	( 0.00001, 5.67 )	C
F21	mmu-miR-298-5p	2.2027	( 0.00001, 5.80 )	B	1.0884	( 0.00001, 2.54 )	B	4.5294	( 3.78, 5.28 )	OKAY	0.9145	( 0.63, 1.20 )	B	3.7224	( 0.00001, 7.45 )	OKAY	0.4197	( 0.00, 0.83 )	B	3.5723	( 0.00001, 9.55 )	A	1.1666	( 0.09, 2.25 )	B
F22	mmu-miR-29a-3p	0.1394	( 0.00001, 0.32 )	OKAY	0.2309	( 0.00001, 0.60 )	OKAY	1.2983	( 1.04, 1.56 )	OKAY	1.0005	( 0.65, 1.35 )	OKAY	1.0754	( 0.00001, 2.36 )	OKAY	0.9644	( 0.00001, 2.11 )	OKAY	0.5988	( 0.05, 1.14 )	OKAY	1.0097	( 0.00001, 2.31 )	OKAY
F23	mmu-miR-29b-3p	0.3439	( 0.00001, 1.03 )	OKAY	0.2814	( 0.00001, 0.63 )	OKAY	1.1715	( 0.83, 1.51 )	OKAY	0.6047	( 0.34, 0.87 )	OKAY	1.4489	( 0.04, 2.86 )	OKAY	0.9076	( 0.07, 1.75 )	OKAY	0.6108	( 0.00001, 1.23 )	OKAY	0.5104	( 0.14, 0.88 )	OKAY
F24	mmu-miR-29c-3p	0.125	( 0.00001, 0.29 )	OKAY	0.2167	( 0.00001, 0.54 )	OKAY	1.1165	( 0.90, 1.33 )	OKAY	0.8357	( 0.55, 1.12 )	OKAY	0.9475	( 0.00001, 2.00 )	OKAY	0.9893	( 0.00001, 2.09 )	OKAY	0.5441	( 0.00001, 1.10 )	OKAY	0.9683	( 0.00001, 2.19 )	OKAY
G01	mmu-miR-301a-3p	0.1161	( 0.00001, 0.35 )	A	0.0872	( 0.00001, 0.30 )	A	1.6783	( 1.18, 2.18 )	OKAY	1.1629	( 0.87, 1.45 )	OKAY	1.3016	( 0.00001, 3.39 )	OKAY	1.0291	( 0.00001, 2.61 )	OKAY	1.2703	( 0.41, 2.13 )	OKAY	0.8253	( 0.00001, 2.14 )	OKAY
G02	mmu-miR-302a-5p	8.9667	( 0.00001, 23.03 )	B	21.2725	( 0.00001, 84.41 )	B	3.2021	( 2.24, 4.16 )	OKAY	59.9076	( 0.00001, 305.98 )	A	3.0502	( 0.79, 5.31 )	C	1.6194	( 0.39, 2.85 )	C	21.2467	( 0.00001, 83.51 )	A	2.1286	( 0.00001, 4.35 )	B
G03	mmu-miR-302d-3p	15.358	( 0.00001, 31.89 )	OKAY	3.5593	( 1.24, 5.88 )	OKAY	35.5719	( 0.00001, 77.03 )	A	1.4181	( 0.00001, 2.90 )	B	10.4777	( 0.00001, 25.02 )	B	1.1254	( 0.21, 2.04 )	B	17.2258	( 0.00001, 90.64 )	A	0.2977	( 0.00001, 0.81 )	B
G04	mmu-miR-30a-5p	0.2016	( 0.00001, 0.57 )	OKAY	0.2173	( 0.00001, 0.60 )	OKAY	1.2044	( 1.04, 1.37 )	OKAY	0.9238	( 0.76, 1.09 )	OKAY	0.9921	( 0.29, 1.70 )	OKAY	1.4427	( 0.43, 2.45 )	OKAY	0.8008	( 0.25, 1.35 )	OKAY	0.772	( 0.13, 1.42 )	OKAY
G05	mmu-miR-30b-5p	0.179	( 0.00001, 0.48 )	OKAY	0.3286	( 0.00001, 0.80 )	OKAY	1.0401	( 0.90, 1.18 )	OKAY	0.8673	( 0.82, 0.92 )	OKAY	1.344	( 0.13, 2.56 )	OKAY	1.4258	( 0.22, 2.63 )	OKAY	0.7342	( 0.11, 1.36 )	OKAY	1.2077	( 0.63, 1.79 )	OKAY
G06	mmu-miR-30b-3p	2.1738	( 1.33, 3.02 )	OKAY	0.778	( 0.14, 1.42 )	OKAY	0.5654	( 0.25, 0.88 )	OKAY	0.3858	( 0.22, 0.55 )	OKAY	1.4955	( 0.02, 2.97 )	OKAY	1.6534	( 0.00001, 3.39 )	OKAY	0.4417	( 0.28, 0.60 )	OKAY	0.915	( 0.55, 1.28 )	OKAY
G07	mmu-miR-30c-5p	0.2248	( 0.00001, 0.64 )	OKAY	0.2709	( 0.00001, 0.73 )	OKAY	0.7488	( 0.34, 1.16 )	OKAY	0.8259	( 0.71, 0.94 )	OKAY	1.4329	( 0.26, 2.60 )	OKAY	1.5502	( 0.44, 2.66 )	OKAY	0.6703	( 0.15, 1.19 )	OKAY	1.1652	( 0.86, 1.47 )	OKAY
G08	mmu-miR-30d-5p	0.3141	( 0.00001, 0.74 )	OKAY	0.2743	( 0.00001, 0.63 )	OKAY	1.3765	( 1.03, 1.72 )	OKAY	0.9174	( 0.72, 1.12 )	OKAY	1.5593	( 0.29, 2.83 )	OKAY	1.6246	( 0.46, 2.79 )	OKAY	0.6139	( 0.00, 1.22 )	OKAY	0.7501	( 0.19, 1.32 )	OKAY
G09	mmu-miR-30e-5p	0.1457	( 0.00001, 0.43 )	OKAY	0.1914	( 0.00001, 0.57 )	OKAY	1.2266	( 1.19, 1.27 )	OKAY	1.1347	( 0.88, 1.39 )	OKAY	1.1649	( 0.26, 2.07 )	OKAY	1.3041	( 0.33, 2.28 )	OKAY	0.7564	( 0.16, 1.35 )	OKAY	0.7342	( 0.03, 1.43 )	OKAY
G10	mmu-miR-31-5p	0.5837	( 0.00001, 4.06 )	OKAY	0.1384	( 0.00001, 0.69 )	OKAY	3.9705	( 1.88, 6.06 )	OKAY	2.176	( 1.10, 3.25 )	OKAY	0.608	( 0.34, 0.87 )	A	0.5526	( 0.34, 0.76 )	A	1.1089	( 0.02, 2.20 )	OKAY	2.2164	( 0.51, 3.93 )	OKAY
G11	mmu-miR-31-3p	0.9436	( 0.00001, 4.85 )	B	0.292	( 0.00001, 1.46 )	B	7.8046	( 5.89, 9.72 )	OKAY	0.9054	( 0.81, 1.00 )	B	2.5679	( 1.53, 3.61 )	OKAY	1.3633	( 0.76, 1.96 )	B	10.6504	( 0.00001, 33.21 )	A	4.7412	( 0.94, 8.54 )	B
G12	mmu-miR-32-5p	1.2561	( 0.00001, 2.97 )	A	0.3909	( 0.00001, 0.93 )	A	1.2108	( 0.72, 1.70 )	A	0.6199	( 0.35, 0.89 )	OKAY	1.365	( 0.00001, 3.19 )	A	0.8974	( 0.00001, 2.10 )	OKAY	1.1512	( 0.45, 1.85 )	OKAY	0.3662	( 0.17, 0.56 )	A
G13	mmu-miR-320-3p	1.9642	( 1.32, 2.60 )	OKAY	0.9159	( 0.00001, 1.98 )	OKAY	0.4947	( 0.37, 0.62 )	OKAY	0.4004	( 0.34, 0.46 )	OKAY	1.2983	( 0.01, 2.58 )	OKAY	1.4367	( 0.00, 2.87 )	OKAY	1.1396	( 0.55, 1.72 )	OKAY	1.6716	( 0.44, 2.90 )	OKAY
G14	mmu-miR-322-5p	0.2201	( 0.00001, 0.83 )	OKAY	0.4817	( 0.26, 0.70 )	OKAY	1.0123	( 0.65, 1.37 )	OKAY	0.4706	( 0.31, 0.63 )	OKAY	1.3394	( 0.10, 2.58 )	OKAY	1.7651	( 0.17, 3.36 )	OKAY	0.4685	( 0.05, 0.89 )	OKAY	0.5355	( 0.29, 0.78 )	OKAY
G15	mmu-miR-324-5p	0.6259	( 0.00001, 2.46 )	OKAY	0.7498	( 0.36, 1.14 )	OKAY	0.9727	( 0.82, 1.13 )	OKAY	0.7195	( 0.64, 0.80 )	OKAY	1.4435	( 0.19, 2.69 )	OKAY	1.381	( 0.19, 2.57 )	OKAY	0.6795	( 0.35, 1.00 )	OKAY	0.8968	( 0.61, 1.18 )	OKAY
G16	mmu-miR-326-3p	0.9999	( 0.00001, 3.41 )	A	0.2998	( 0.00001, 0.89 )	A	1.7589	( 1.11, 2.41 )	B	1.0012	( 0.62, 1.38 )	B	1.4177	( 0.00001, 3.78 )	A	1.1094	( 0.00001, 2.94 )	A	8.851	( 0.00001, 28.94 )	A	1.6418	( 0.79, 2.49 )	B
G17	mmu-miR-328-3p	1.1352	( 0.05, 2.22 )	OKAY	0.3693	( 0.05, 0.69 )	OKAY	0.8109	( 0.53, 1.09 )	OKAY	0.6042	( 0.18, 1.03 )	OKAY	1.5833	( 0.00001, 4.84 )	OKAY	1.6799	( 0.00001, 5.10 )	OKAY	1.3006	( 0.91, 1.69 )	OKAY	1.1679	( 0.61, 1.73 )	OKAY
G18	mmu-miR-33-5p	1.3553	( 0.00001, 4.64 )	B	0.2066	( 0.00001, 0.71 )	B	0.9098	( 0.60, 1.22 )	B	0.4677	( 0.34, 0.59 )	OKAY	0.9708	( 0.00001, 2.84 )	A	0.4443	( 0.00001, 1.30 )	A	1.2943	( 0.00001, 2.82 )	A	0.8027	( 0.00001, 1.71 )	B
G19	mmu-miR-330-5p	0.2761	( 0.00001, 0.62 )	A	0.2455	( 0.00001, 0.58 )	A	0.9238	( 0.80, 1.05 )	A	0.9445	( 0.84, 1.05 )	OKAY	1.039	( 0.00, 2.08 )	A	1.0741	( 0.00001, 2.17 )	OKAY	0.6839	( 0.38, 0.99 )	OKAY	0.6246	( 0.00001, 1.34 )	A
G20	mmu-miR-335-5p	0.6302	( 0.00001, 3.31 )	B	0.2181	( 0.00001, 1.10 )	B	4.5242	( 2.09, 6.96 )	OKAY	0.7783	( 0.60, 0.96 )	B	3.3985	( 0.46, 6.34 )	B	2.1756	( 1.45, 2.90 )	OKAY	3.0812	( 0.00001, 7.16 )	A	0.7679	( 0.00001, 1.57 )	B
G21	mmu-miR-338-3p	0.3633	( 0.00001, 1.15 )	A	0.4976	( 0.22, 0.78 )	OKAY	0.6711	( 0.36, 0.98 )	OKAY	0.6035	( 0.49, 0.71 )	OKAY	1.1237	( 0.00001, 2.32 )	OKAY	1.6201	( 0.00001, 3.33 )	OKAY	0.5074	( 0.18, 0.83 )	OKAY	0.5617	( 0.24, 0.88 )	OKAY
G22	mmu-miR-339-5p	0.3202	( 0.02, 0.62 )	OKAY	0.4727	( 0.21, 0.74 )	OKAY	0.7241	( 0.62, 0.83 )	OKAY	0.8546	( 0.70, 1.01 )	OKAY	1.2739	( 0.00001, 2.84 )	OKAY	1.3551	( 0.00001, 2.99 )	OKAY	0.6108	( 0.00001, 1.29 )	OKAY	1.0109	( 0.31, 1.71 )	OKAY
G23	mmu-miR-342-3p	0.9155	( 0.00001, 3.66 )	OKAY	1.3528	( 0.00001, 4.93 )	OKAY	0.3062	( 0.05, 0.56 )	OKAY	0.4498	( 0.34, 0.56 )	OKAY	1.387	( 0.00001, 3.55 )	OKAY	2.8727	( 0.00001, 7.17 )	OKAY	0.7294	( 0.00001, 1.47 )	OKAY	1.4485	( 0.72, 2.17 )	OKAY
G24	mmu-miR-345-5p	0.2635	( 0.00001, 0.89 )	A	0.3242	( 0.00001, 1.20 )	A	4.7382	( 2.99, 6.48 )	OKAY	2.5228	( 1.85, 3.20 )	OKAY	1.2848	( 0.17, 2.40 )	A	0.7363	( 0.10, 1.37 )	OKAY	2.523	( 0.00001, 6.16 )	OKAY	0.4401	( 0.00001, 1.01 )	A
H01	mmu-miR-346-5p	9.5483	( 0.00001, 35.88 )	B	3.8931	( 0.00001, 13.11 )	B	17.424	( 12.35, 22.50 )	A	1.9018	( 1.64, 2.16 )	OKAY	3.791	( 2.53, 5.05 )	OKAY	0.2616	( 0.18, 0.35 )	OKAY	3.0883	( 0.00001, 10.05 )	A	0.4595	( 0.03, 0.89 )	B
H02	mmu-miR-34a-5p	0.4119	( 0.00001, 0.90 )	OKAY	0.4969	( 0.00001, 1.16 )	OKAY	0.6382	( 0.55, 0.72 )	OKAY	0.6578	( 0.35, 0.96 )	OKAY	0.9997	( 0.00001, 2.65 )	OKAY	1.3728	( 0.00001, 3.64 )	OKAY	0.5962	( 0.14, 1.05 )	OKAY	0.8913	( 0.00001, 2.03 )	OKAY
H03	mmu-miR-34c-5p	0.0288	( 0.00001, 0.14 )	A	0.0724	( 0.00001, 0.44 )	OKAY	8.9714	( 1.93, 16.01 )	OKAY	7.5388	( 1.40, 13.68 )	OKAY	0.2728	( 0.00001, 0.76 )	OKAY	0.1234	( 0.00001, 0.36 )	OKAY	2.817	( 0.00001, 5.97 )	OKAY	0.2374	( 0.00001, 1.09 )	OKAY
H04	mmu-miR-34c-3p	0.0484	( 0.00001, 0.17 )	A	0.5201	( 0.00001, 2.14 )	OKAY	6.477	( 1.73, 11.22 )	OKAY	8.8663	( 2.67, 15.06 )	OKAY	0.3502	( 0.00001, 1.28 )	A	0.2309	( 0.00001, 0.86 )	OKAY	2.2876	( 0.72, 3.85 )	OKAY	0.879	( 0.00001, 2.33 )	OKAY
H05	mmu-miR-375-3p	0.131	( 0.00001, 0.49 )	A	0.4239	( 0.00001, 1.70 )	OKAY	3.0766	( 1.39, 4.77 )	OKAY	3.9095	( 2.04, 5.78 )	OKAY	0.6154	( 0.00001, 1.86 )	OKAY	0.3498	( 0.00001, 1.06 )	OKAY	2.371	( 0.82, 3.92 )	OKAY	1.0398	( 0.17, 1.91 )	OKAY
H06	mmu-miR-376b-3p	1.7418	( 0.00001, 7.43 )	B	0.5127	( 0.00001, 2.11 )	B	2.429	( 1.84, 3.02 )	OKAY	0.9404	( 0.64, 1.24 )	B	2.6535	( 1.41, 3.90 )	OKAY	1.4088	( 0.70, 2.11 )	B	17.6325	( 0.00001, 62.45 )	A	3.075	( 0.27, 5.88 )	B
H07	mmu-miR-376c-3p	5.8236	( 0.00001, 34.80 )	B	0.5009	( 0.00001, 2.41 )	B	2.9711	( 0.87, 5.07 )	B	2.7798	( 2.28, 3.28 )	OKAY	4.219	( 0.37, 8.07 )	OKAY	0.5129	( 0.11, 0.92 )	B	8.7939	( 0.00001, 18.06 )	A	4.9988	( 0.75, 9.25 )	B
H08	mmu-miR-378a-3p	6.1386	( 0.26, 12.02 )	OKAY	0.9588	( 0.35, 1.57 )	OKAY	0.6486	( 0.34, 0.95 )	OKAY	0.603	( 0.44, 0.77 )	OKAY	1.2091	( 0.23, 2.18 )	OKAY	1.8914	( 0.33, 3.45 )	OKAY	0.4834	( 0.25, 0.72 )	OKAY	0.6798	( 0.47, 0.89 )	OKAY
H09	mmu-miR-378a-5p	1.741	( 0.00001, 4.18 )	OKAY	0.3886	( 0.08, 0.69 )	OKAY	1.0688	( 0.46, 1.68 )	OKAY	0.8878	( 0.64, 1.14 )	OKAY	1.2057	( 0.00001, 3.08 )	OKAY	1.5974	( 0.00001, 4.06 )	OKAY	1.6075	( 0.77, 2.44 )	OKAY	0.7902	( 0.02, 1.56 )	OKAY
H10	mmu-miR-381-3p	9.3432	( 0.00001, 36.42 )	B	1.3375	( 0.00001, 3.94 )	B	11.298	( 7.35, 15.24 )	OKAY	0.7699	( 0.52, 1.02 )	B	1.6421	( 0.21, 3.08 )	B	0.7939	( 0.11, 1.48 )	B	13.1851	( 0.88, 25.49 )	A	2.7586	( 0.00001, 5.67 )	C
H11	mmu-miR-383-5p	2.8139	( 0.00001, 9.18 )	B	1.48	( 0.00001, 4.14 )	B	8.2002	( 3.27, 13.13 )	OKAY	1.594	( 0.56, 2.62 )	B	8.1394	( 1.44, 14.84 )	B	2.4375	( 0.70, 4.18 )	B	8.7979	( 0.00001, 30.66 )	A	0.5807	( 0.03, 1.13 )	B
H12	mmu-miR-409-3p	2.3472	( 0.00001, 9.48 )	B	1.4213	( 0.00001, 5.19 )	B	6.7755	( 3.35, 10.20 )	OKAY	4.1058	( 0.06, 8.16 )	B	4.3246	( 0.08, 8.57 )	B	1.4611	( 0.72, 2.20 )	B	6.1482	( 0.00001, 25.98 )	A	0.5887	( 0.00001, 1.29 )	B
H13	mmu-miR-423-5p	1.4204	( 0.00001, 2.89 )	OKAY	1.7326	( 0.00001, 4.21 )	OKAY	0.509	( 0.21, 0.81 )	OKAY	0.6693	( 0.52, 0.81 )	OKAY	1.0567	( 0.00001, 2.20 )	OKAY	1.6223	( 0.00001, 3.40 )	OKAY	0.6678	( 0.54, 0.79 )	OKAY	1.6883	( 0.01, 3.36 )	OKAY
H14	mmu-miR-425-5p	0.1276	( 0.00001, 0.29 )	A	0.2388	( 0.00001, 0.54 )	OKAY	1.0857	( 0.91, 1.26 )	OKAY	1.0918	( 0.86, 1.32 )	OKAY	1.1389	( 0.00001, 2.73 )	OKAY	1.4049	( 0.00001, 3.33 )	OKAY	0.7733	( 0.00, 1.54 )	OKAY	0.8993	( 0.00001, 1.85 )	OKAY
H15	mmu-miR-429-3p	0.0998	( 0.00001, 0.39 )	A	0.2604	( 0.00001, 1.04 )	OKAY	3.3909	( 1.65, 5.14 )	OKAY	3.9086	( 1.85, 5.97 )	OKAY	0.609	( 0.00001, 1.48 )	OKAY	0.4783	( 0.00001, 1.16 )	OKAY	0.0216	( 0.00001, 0.17 )	OKAY	0.9579	( 0.00001, 2.33 )	OKAY
H16	mmu-miR-431-5p	2.7382	( 0.00001, 7.87 )	B	1.1368	( 0.00001, 3.05 )	B	4.3349	( 1.09, 7.58 )	B	1.7037	( 0.70, 2.71 )	B	7.5227	( 0.00001, 16.07 )	B	1.2213	( 0.35, 2.09 )	B	3.3897	( 0.00001, 13.23 )	A	0.3838	( 0.00001, 0.79 )	B
H17	mmu-miR-433-3p	8.9192	( 0.00001, 28.15 )	B	2.0776	( 0.00001, 6.00 )	B	9.0046	( 1.81, 16.20 )	A	2.2689	( 0.00001, 5.72 )	A	8.4517	( 0.00001, 20.16 )	B	1.4317	( 0.00001, 3.00 )	B	3.0784	( 0.00001, 11.03 )	OKAY	0.2243	( 0.00001, 0.48 )	A
H18	mmu-miR-451a	0.0834	( 0.00001, 0.22 )	A	6.8523	( 0.00001, 23.06 )	OKAY	3.6901	( 0.00001, 9.98 )	OKAY	2.8297	( 0.00001, 8.32 )	OKAY	1.6421	( 0.09, 3.19 )	OKAY	0.6831	( 0.04, 1.32 )	OKAY	1.8487	( 1.12, 2.58 )	OKAY	26.7707	( 0.00001, 81.34 )	OKAY
H19	mmu-miR-467e-5p	1.3751	( 0.00001, 3.05 )	A	0.2685	( 0.01, 0.52 )	A	0.2528	( 0.00001, 0.51 )	A	0.5521	( 0.47, 0.63 )	A	0.924	( 0.04, 1.81 )	A	1.004	( 0.04, 1.96 )	A	0.9049	( 0.37, 1.44 )	OKAY	0.5852	( 0.10, 1.07 )	A
H20	mmu-miR-484	0.1627	( 0.00001, 0.37 )	OKAY	0.2682	( 0.03, 0.50 )	OKAY	0.5205	( 0.40, 0.64 )	OKAY	0.637	( 0.31, 0.96 )	OKAY	1.3354	( 0.00001, 3.34 )	OKAY	1.5956	( 0.00001, 3.92 )	OKAY	0.748	( 0.16, 1.34 )	OKAY	1.0027	( 0.00001, 2.03 )	OKAY
H21	mmu-miR-485-5p	5.7434	( 0.00001, 15.81 )	B	1.9304	( 0.00001, 4.39 )	B	4.428	( 3.42, 5.43 )	OKAY	1.2582	( 1.01, 1.50 )	B	2.4576	( 0.00001, 4.92 )	B	1.6041	( 0.00001, 3.21 )	B	10.5695	( 0.00001, 32.75 )	A	2.7586	( 0.00001, 5.67 )	C
H22	mmu-miR-493-3p	2.2293	( 0.00001, 5.87 )	B	0.9834	( 0.00001, 2.73 )	B	5.1148	( 3.07, 7.16 )	OKAY	0.8033	( 0.26, 1.35 )	B	3.4675	( 1.10, 5.84 )	OKAY	0.3914	( 0.19, 0.59 )	OKAY	2.8086	( 0.00001, 9.83 )	A	0.3466	( 0.10, 0.59 )	B
H23	mmu-miR-495-3p	1.1815	( 0.00001, 4.11 )	B	0.6001	( 0.00001, 1.81 )	B	4.6697	( 3.63, 5.71 )	OKAY	0.77	( 0.29, 1.25 )	B	2.0433	( 1.37, 2.71 )	OKAY	1.0546	( 0.66, 1.45 )	B	2.0021	( 0.00001, 4.56 )	A	0.9276	( 0.24, 1.61 )	B
H24	mmu-miR-497a-5p	0.2154	( 0.00001, 1.09 )	A	0.1876	( 0.00001, 0.93 )	A	2.0411	( 0.00001, 4.32 )	B	1.5263	( 1.29, 1.77 )	OKAY	2.251	( 0.87, 3.63 )	OKAY	1.2732	( 0.46, 2.09 )	B	4.2159	( 0.00001, 14.58 )	A	0.9796	( 0.64, 1.32 )	B
I01	mmu-miR-499-5p	3.5273	( 0.00001, 11.70 )	B	1.1072	( 0.00001, 3.37 )	B	2.4949	( 2.17, 2.82 )	OKAY	0.8758	( 0.76, 0.99 )	B	1.4814	( 0.00001, 3.04 )	B	0.7864	( 0.00001, 1.63 )	B	4.1742	( 0.00001, 11.56 )	A	1.4379	( 0.00001, 2.97 )	B
I02	mmu-miR-503-5p	0.6154	( 0.04, 1.19 )	A	0.4223	( 0.00, 0.84 )	OKAY	1.2596	( 1.14, 1.37 )	OKAY	0.6704	( 0.48, 0.86 )	OKAY	1.5771	( 0.00001, 3.77 )	OKAY	1.6838	( 0.00001, 4.02 )	OKAY	0.8429	( 0.59, 1.10 )	OKAY	0.5991	( 0.00001, 1.26 )	OKAY
I03	mmu-miR-503-3p	0.5494	( 0.00001, 1.14 )	A	0.5061	( 0.17, 0.84 )	OKAY	1.2207	( 0.61, 1.83 )	OKAY	0.6255	( 0.50, 0.76 )	OKAY	1.3064	( 0.10, 2.51 )	OKAY	1.2606	( 0.12, 2.40 )	OKAY	1.6179	( 0.00001, 3.48 )	OKAY	0.7291	( 0.47, 0.99 )	OKAY
I04	mmu-miR-541-5p	1.2345	( 0.00001, 2.85 )	B	1.0702	( 0.00001, 2.76 )	B	8.2287	( 5.68, 10.77 )	A	1.1482	( 0.82, 1.47 )	B	3.8734	( 0.00001, 8.96 )	OKAY	1.6253	( 0.00001, 3.87 )	B	3.3207	( 0.00001, 8.63 )	A	0.4793	( 0.04, 0.92 )	B
I05	mmu-miR-574-3p	0.8595	( 0.36, 1.36 )	OKAY	0.5894	( 0.19, 0.99 )	OKAY	0.8185	( 0.71, 0.93 )	OKAY	0.5845	( 0.49, 0.68 )	OKAY	1.8488	( 0.00001, 4.15 )	OKAY	1.8316	( 0.00001, 4.05 )	OKAY	1.6001	( 1.37, 1.83 )	OKAY	1.3046	( 0.78, 1.83 )	OKAY
I06	mmu-miR-598-3p	2.7579	( 0.00001, 8.70 )	A	0.3015	( 0.00001, 0.80 )	A	0.9577	( 0.30, 1.61 )	B	0.7913	( 0.40, 1.19 )	B	1.4749	( 0.24, 2.71 )	B	0.9829	( 0.15, 1.81 )	B	0.7043	( 0.38, 1.03 )	OKAY	0.4294	( 0.10, 0.76 )	A
I07	mmu-miR-652-3p	0.5098	( 0.03, 0.99 )	OKAY	0.4777	( 0.02, 0.94 )	OKAY	0.4964	( 0.35, 0.65 )	OKAY	0.4504	( 0.31, 0.60 )	OKAY	1.2325	( 0.05, 2.41 )	OKAY	1.6152	( 0.08, 3.15 )	OKAY	0.5587	( 0.28, 0.83 )	OKAY	1.5354	( 1.00, 2.07 )	OKAY
I08	mmu-miR-744-5p	1.6574	( 0.00001, 3.40 )	OKAY	0.731	( 0.00001, 1.72 )	OKAY	0.7297	( 0.26, 1.20 )	OKAY	0.5709	( 0.35, 0.79 )	OKAY	1.4177	( 0.60, 2.24 )	OKAY	1.7955	( 0.73, 2.86 )	OKAY	0.5266	( 0.24, 0.81 )	OKAY	0.9182	( 0.09, 1.74 )	OKAY
I09	mmu-miR-7a-5p	0.6458	( 0.00001, 1.72 )	OKAY	0.7405	( 0.07, 1.41 )	OKAY	0.4964	( 0.24, 0.75 )	OKAY	0.5076	( 0.36, 0.65 )	OKAY	1.0606	( 0.38, 1.74 )	OKAY	1.9653	( 0.68, 3.25 )	OKAY	0.4788	( 0.17, 0.79 )	OKAY	0.8283	( 0.31, 1.34 )	OKAY
I10	mmu-miR-872-5p	0.2294	( 0.00001, 0.65 )	OKAY	0.266	( 0.00001, 0.76 )	OKAY	1.9413	( 1.22, 2.67 )	OKAY	1.5284	( 0.63, 2.42 )	OKAY	0.7273	( 0.10, 1.36 )	OKAY	0.9391	( 0.13, 1.75 )	OKAY	0.4111	( 0.03, 0.79 )	OKAY	0.3711	( 0.01, 0.73 )	OKAY
I11	mmu-miR-880-3p	17.0368	( 0.36, 33.71 )	B	3.5626	( 1.57, 5.55 )	OKAY	67.4463	( 33.04, 101.85 )	OKAY	1.425	( 0.56, 2.29 )	B	3.3471	( 0.78, 5.92 )	OKAY	1.6194	( 0.39, 2.85 )	C	6.962	( 0.00001, 25.70 )	A	0.7517	( 0.00001, 2.12 )	B
I12	mmu-miR-9-5p	2.08	( 1.40, 2.76 )	OKAY	0.5972	( 0.00001, 1.61 )	B	0.5264	( 0.35, 0.71 )	OKAY	0.3324	( 0.27, 0.39 )	OKAY	1.1232	( 0.19, 2.06 )	B	1.9794	( 0.58, 3.38 )	B	1.5388	( 1.23, 1.85 )	OKAY	1.4079	( 0.25, 2.56 )	A
I13	mmu-miR-92a-3p	0.0941	( 0.00001, 0.27 )	OKAY	0.4327	( 0.00001, 1.10 )	OKAY	0.5335	( 0.19, 0.87 )	OKAY	0.963	( 0.76, 1.17 )	OKAY	0.8451	( 0.19, 1.50 )	OKAY	1.5387	( 0.43, 2.65 )	OKAY	0.907	( 0.82, 0.99 )	OKAY	1.7846	( 0.98, 2.59 )	OKAY
I14	mmu-miR-93-5p	0.4827	( 0.17, 0.79 )	OKAY	0.4064	( 0.10, 0.71 )	OKAY	0.877	( 0.72, 1.04 )	OKAY	0.6719	( 0.61, 0.73 )	OKAY	1.2164	( 0.00001, 2.82 )	OKAY	1.3858	( 0.00001, 3.21 )	OKAY	0.5681	( 0.07, 1.06 )	OKAY	0.7522	( 0.01, 1.49 )	OKAY
I15	mmu-miR-96-5p	0.2697	( 0.00001, 1.23 )	A	0.143	( 0.00001, 0.60 )	A	2.2852	( 0.00001, 4.73 )	B	1.2909	( 0.71, 1.87 )	B	3.0048	( 0.54, 5.47 )	B	0.5458	( 0.17, 0.92 )	B	9.6945	( 4.47, 14.91 )	A	10.3144	( 5.24, 15.39 )	OKAY
I16	mmu-miR-98-5p	0.3188	( 0.00001, 0.96 )	OKAY	0.5472	( 0.00001, 1.23 )	OKAY	0.4306	( 0.25, 0.61 )	OKAY	0.4213	( 0.33, 0.52 )	OKAY	1.0504	( 0.35, 1.75 )	OKAY	1.835	( 0.60, 3.07 )	OKAY	0.7031	( 0.59, 0.82 )	OKAY	1.0945	( 0.38, 1.80 )	OKAY
I17	mmu-miR-99a-5p	0.026	( 0.00001, 0.12 )	A	0.1302	( 0.00001, 0.66 )	OKAY	3.8238	( 1.33, 6.32 )	OKAY	3.5636	( 1.90, 5.23 )	OKAY	0.9276	( 0.41, 1.45 )	OKAY	0.7825	( 0.31, 1.26 )	OKAY	1.0052	( 0.00001, 2.24 )	OKAY	1.1031	( 0.00001, 2.95 )	OKAY
I18	mmu-miR-127-3p	2.7206	( 0.00001, 11.78 )	A	0.7764	( 0.00001, 2.99 )	A	5.4239	( 0.54, 10.31 )	B	1.3563	( 0.00001, 2.84 )	B	5.2292	( 0.76, 9.70 )	B	1.1987	( 0.28, 2.12 )	B	3.445	( 0.00001, 12.09 )	OKAY	0.4258	( 0.00001, 0.86 )	A
I19	mmu-miR-296-3p	2.4971	( 0.00001, 6.85 )	B	1.6655	( 0.00001, 4.49 )	B	5.2525	( 4.37, 6.13 )	OKAY	1.3554	( 0.81, 1.90 )	B	1.8471	( 1.11, 2.59 )	B	0.6596	( 0.26, 1.06 )	B	2.7802	( 0.00001, 8.30 )	A	0.5618	( 0.25, 0.87 )	B
I20	mmu-miR-30c-1-3p	5.894	( 4.78, 7.00 )	OKAY	0.938	( 0.48, 1.39 )	B	1.301	( 0.00001, 3.24 )	B	0.3637	( 0.18, 0.55 )	OKAY	1.1455	( 0.00001, 3.31 )	B	0.7235	( 0.00001, 1.99 )	B	0.4636	( 0.00001, 0.97 )	A	0.4602	( 0.12, 0.80 )	B
I21	mmu-miR-34b-3p	0.0207	( 0.00001, 0.07 )	A	0.4286	( 0.00001, 1.84 )	OKAY	5.3283	( 0.83, 9.82 )	OKAY	8.6	( 1.76, 15.44 )	OKAY	0.426	( 0.00001, 1.47 )	OKAY	0.1181	( 0.00001, 0.42 )	A	3.9968	( 0.58, 7.41 )	OKAY	1.4345	( 0.00001, 3.47 )	OKAY
I22	mmu-miR-367-3p	8.7236	( 0.00001, 22.01 )	C	2.3761	( 0.00001, 5.56 )	C	3.03	( 2.37, 3.69 )	OKAY	0.7474	( 0.54, 0.95 )	C	12.8134	( 3.27, 22.36 )	OKAY	1.6194	( 0.39, 2.85 )	C	8.2792	( 0.00001, 24.18 )	A	2.7586	( 0.00001, 5.67 )	C
I23	mmu-miR-677-3p	0.391	( 0.07, 0.71 )	OKAY	0.5499	( 0.15, 0.95 )	OKAY	1.4658	( 1.19, 1.75 )	OKAY	0.7025	( 0.62, 0.78 )	OKAY	1.8595	( 0.00001, 4.38 )	OKAY	1.661	( 0.00001, 3.90 )	OKAY	0.6347	( 0.10, 1.17 )	OKAY	0.8436	( 0.14, 1.54 )	OKAY
I24	mmu-miR-709	2.9566	( 0.00001, 8.13 )	OKAY	1.8057	( 0.00001, 4.18 )	OKAY	4.5831	( 4.17, 5.00 )	OKAY	1.3854	( 0.95, 1.82 )	OKAY	1.7813	( 1.14, 2.42 )	OKAY	0.9982	( 0.60, 1.39 )	OKAY	1.5282	( 0.00001, 3.57 )	OKAY	0.7997	( 0.39, 1.21 )	OKAY
J01	mmu-miR-714	2.2536	( 0.00001, 6.03 )	OKAY	1.5234	( 0.00001, 3.80 )	OKAY	5.3889	( 1.52, 9.26 )	OKAY	2.2227	( 0.82, 3.63 )	OKAY	1.6736	( 0.69, 2.66 )	OKAY	0.4347	( 0.17, 0.70 )	OKAY	1.1388	( 0.16, 2.12 )	OKAY	0.5894	( 0.00001, 1.24 )	OKAY
J02	mmu-miR-762	2.5596	( 0.00001, 6.15 )	B	1.0675	( 0.08, 2.06 )	B	3.9431	( 3.32, 4.56 )	OKAY	1.0401	( 0.87, 1.21 )	B	1.9078	( 0.85, 2.97 )	B	0.9971	( 0.14, 1.85 )	B	2.3211	( 0.00001, 6.54 )	A	0.7268	( 0.29, 1.16 )	B
J03	mmu-miR-1b-5p	9.8236	( 0.00001, 22.95 )	B	0.7209	( 0.00001, 1.65 )	B	3.0286	( 1.78, 4.28 )	OKAY	0.7716	( 0.19, 1.35 )	B	1.2968	( 0.22, 2.37 )	B	2.5311	( 0.40, 4.66 )	OKAY	0.6759	( 0.54, 0.81 )	A	0.3087	( 0.09, 0.53 )	OKAY
J04	mmu-miR-212-3p	1.2277	( 0.00001, 3.81 )	B	0.435	( 0.00001, 1.32 )	B	4.4046	( 1.64, 7.17 )	B	0.8456	( 0.45, 1.24 )	B	0.6716	( 0.16, 1.18 )	B	1.1898	( 0.64, 1.74 )	B	2.9776	( 0.00001, 8.51 )	A	0.4161	( 0.10, 0.73 )	B
J05	mmu-miR-219a-1-3p	3.8297	( 0.53, 7.13 )	B	1.0789	( 0.26, 1.90 )	B	0.817	( 0.30, 1.33 )	B	0.6504	( 0.40, 0.90 )	B	1.4542	( 0.00001, 3.48 )	B	2.1877	( 0.00001, 5.23 )	B	0.78	( 0.09, 1.47 )	A	0.5303	( 0.28, 0.78 )	OKAY
J06	mmu-miR-219a-5p	0.9666	( 0.00001, 3.02 )	A	0.3528	( 0.00001, 1.01 )	A	0.6541	( 0.28, 1.02 )	B	1.0832	( 0.91, 1.25 )	B	1.4814	( 0.00001, 3.85 )	A	1.0728	( 0.00001, 2.82 )	A	0.8563	( 0.20, 1.51 )	A	1.2082	( 0.46, 1.95 )	B
J07	mmu-miR-290a-3p	8.7236	( 0.00001, 22.01 )	C	2.3761	( 0.00001, 5.56 )	C	3.4734	( 2.63, 4.32 )	OKAY	0.7474	( 0.54, 0.95 )	C	3.075	( 0.79, 5.36 )	OKAY	1.6194	( 0.39, 2.85 )	C	23.1429	( 0.00001, 97.93 )	A	1.6895	( 0.00001, 3.53 )	B
J08	mmu-miR-335-3p	8.3798	( 0.00001, 50.57 )	B	0.5972	( 0.00001, 2.54 )	B	20.0241	( 6.63, 33.42 )	OKAY	2.91	( 2.18, 3.64 )	OKAY	6.5217	( 0.53, 12.51 )	B	1.2117	( 0.58, 1.84 )	B	23.5203	( 0.00001, 113.66 )	A	0.8141	( 0.00001, 2.14 )	B
J09	mmu-miR-338-5p	2.7855	( 0.00001, 6.23 )	A	1.6809	( 0.00001, 3.51 )	OKAY	1.7124	( 0.14, 3.28 )	OKAY	0.6079	( 0.37, 0.85 )	OKAY	2.1429	( 0.36, 3.92 )	OKAY	2.297	( 0.42, 4.18 )	OKAY	1.0141	( 0.11, 1.92 )	OKAY	0.5493	( 0.02, 1.08 )	OKAY
J10	mmu-miR-377-3p	3.8209	( 0.00001, 12.45 )	B	1.0407	( 0.00001, 3.27 )	B	2.2715	( 1.71, 2.83 )	OKAY	0.6569	( 0.51, 0.80 )	OKAY	3.0502	( 0.79, 5.31 )	C	1.6194	( 0.39, 2.85 )	C	15.6689	( 0.00001, 53.91 )	A	2.7586	( 0.00001, 5.67 )	C
J11	mmu-miR-486b-5p	1.1516	( 0.31, 1.99 )	A	6.6204	( 0.00001, 27.53 )	OKAY	10.8955	( 0.00001, 22.81 )	OKAY	1.407	( 0.74, 2.07 )	OKAY	2.3493	( 0.49, 4.21 )	A	1.3454	( 0.43, 2.26 )	A	3.6778	( 0.00001, 12.12 )	OKAY	3.8112	( 0.00001, 16.05 )	OKAY
J12	mmu-miR-1187	1.1886	( 0.28, 2.10 )	A	1.491	( 0.21, 2.77 )	OKAY	1.2775	( 1.16, 1.40 )	OKAY	1.5815	( 1.46, 1.71 )	OKAY	1.3496	( 0.85, 1.85 )	OKAY	0.9745	( 0.56, 1.39 )	OKAY	0.7742	( 0.00001, 1.57 )	OKAY	0.822	( 0.70, 0.95 )	OKAY
J13	mmu-miR-1191a	0.9923	( 0.18, 1.80 )	A	0.3531	( 0.03, 0.67 )	A	0.9387	( 0.68, 1.19 )	A	0.6558	( 0.44, 0.87 )	OKAY	1.1834	( 0.15, 2.22 )	A	2.0563	( 0.33, 3.78 )	OKAY	1.1665	( 0.24, 2.09 )	OKAY	0.4666	( 0.20, 0.73 )	A
J14	mmu-miR-1192	47.4472	( 0.00001, 194.58 )	B	2.763	( 0.00001, 5.66 )	B	2.2668	( 1.72, 2.81 )	OKAY	0.8864	( 0.77, 1.00 )	B	3.0502	( 0.79, 5.31 )	C	1.6194	( 0.39, 2.85 )	C	8.3138	( 0.00001, 24.31 )	A	2.7586	( 0.00001, 5.67 )	C
J15	mmu-miR-1195	0.7339	( 0.00001, 1.95 )	B	0.7611	( 0.00001, 2.01 )	B	8.3224	( 4.84, 11.81 )	A	2.1028	( 1.79, 2.42 )	A	1.9412	( 1.40, 2.48 )	OKAY	0.7326	( 0.56, 0.91 )	B	3.3593	( 0.00001, 10.50 )	A	0.5196	( 0.00001, 1.08 )	B
J16	mmu-miR-1196-5p	0.8816	( 0.00001, 2.77 )	B	0.8197	( 0.00001, 2.84 )	B	6.7646	( 2.14, 11.39 )	A	2.5403	( 1.98, 3.10 )	A	2.8165	( 1.98, 3.65 )	OKAY	1.1865	( 1.14, 1.24 )	OKAY	2.8294	( 0.00001, 8.48 )	OKAY	0.3581	( 0.00001, 0.79 )	A
J17	mmu-miR-1224-5p	11.2142	( 0.00001, 24.55 )	OKAY	2.7244	( 0.00001, 6.17 )	OKAY	7.2217	( 3.47, 10.97 )	OKAY	0.6396	( 0.31, 0.97 )	OKAY	3.713	( 0.32, 7.11 )	OKAY	1.1797	( 0.25, 2.11 )	OKAY	0.818	( 0.00001, 1.87 )	OKAY	0.3261	( 0.07, 0.59 )	OKAY
J18	mmu-miR-1249-3p	0.5751	( 0.00001, 1.32 )	A	0.7388	( 0.00001, 2.16 )	OKAY	0.4764	( 0.24, 0.72 )	OKAY	0.6699	( 0.11, 1.23 )	OKAY	1.0857	( 0.00001, 2.64 )	OKAY	2.6624	( 0.00001, 6.38 )	OKAY	0.6308	( 0.41, 0.85 )	OKAY	2.0419	( 0.00001, 4.38 )	OKAY
J19	mmu-miR-1298-5p	1.8373	( 0.00001, 9.07 )	OKAY	3.9887	( 0.00001, 19.14 )	OKAY	0.4834	( 0.27, 0.70 )	OKAY	0.5887	( 0.54, 0.64 )	OKAY	1.3914	( 0.00001, 3.27 )	OKAY	1.4891	( 0.00001, 3.42 )	OKAY	0.6557	( 0.12, 1.19 )	OKAY	1.971	( 1.56, 2.38 )	OKAY
J20	mmu-miR-135a-1-3p	2.0766	( 0.00001, 4.65 )	B	1.2517	( 0.76, 1.74 )	B	3.9788	( 1.48, 6.48 )	B	1.5973	( 1.42, 1.77 )	A	2.2469	( 0.60, 3.89 )	OKAY	1.445	( 0.42, 2.47 )	B	8.3253	( 0.00001, 33.86 )	OKAY	0.9043	( 0.21, 1.60 )	A
J21	mmu-miR-136-5p	1.6578	( 0.00001, 7.69 )	B	0.7171	( 0.00001, 3.11 )	B	11.9726	( 3.09, 20.86 )	B	2.5997	( 2.05, 3.15 )	OKAY	8.1544	( 0.00001, 18.68 )	B	1.6194	( 0.39, 2.85 )	C	20.6037	( 0.00001, 94.95 )	A	1.482	( 0.00001, 3.65 )	B
J22	mmu-miR-154-5p	4.1075	( 0.00001, 17.70 )	B	0.6211	( 0.00001, 2.59 )	B	37.1511	( 0.00001, 78.47 )	A	1.8691	( 0.39, 3.35 )	B	10.5603	( 0.00001, 26.58 )	B	1.5455	( 0.00001, 3.53 )	B	2.4518	( 0.00001, 8.59 )	OKAY	0.2833	( 0.00001, 0.77 )	A
J23	mmu-miR-16-1-3p	0.6151	( 0.48, 0.75 )	A	0.9561	( 0.56, 1.35 )	A	1.1931	( 1.02, 1.36 )	A	0.6346	( 0.50, 0.77 )	OKAY	1.4643	( 0.00001, 3.62 )	OKAY	0.8136	( 0.00001, 2.01 )	OKAY	1.6581	( 0.36, 2.96 )	OKAY	1.5618	( 0.86, 2.26 )	OKAY
J24	mmu-miR-188-3p	3.0992	( 0.00001, 9.35 )	A	0.7079	( 0.00001, 1.97 )	A	12.4149	( 1.49, 23.34 )	OKAY	0.72	( 0.00001, 1.51 )	OKAY	4.8644	( 0.00001, 11.89 )	OKAY	1.2894	( 0.00001, 2.88 )	OKAY	1.6474	( 0.00001, 4.16 )	OKAY	0.2129	( 0.00001, 0.46 )	A
K01	mmu-miR-188-5p	1.1318	( 0.51, 1.76 )	OKAY	0.4786	( 0.05, 0.91 )	OKAY	2.3746	( 0.10, 4.64 )	OKAY	0.6088	( 0.48, 0.74 )	OKAY	1.021	( 0.12, 1.93 )	OKAY	1.5141	( 0.14, 2.89 )	OKAY	0.9316	( 0.11, 1.75 )	OKAY	0.2775	( 0.02, 0.53 )	OKAY
K02	mmu-miR-1895	3.5014	( 0.93, 6.08 )	A	1.635	( 0.43, 2.84 )	OKAY	2.9581	( 1.75, 4.17 )	OKAY	1.0372	( 0.73, 1.35 )	OKAY	1.4996	( 1.32, 1.68 )	OKAY	0.8566	( 0.70, 1.01 )	OKAY	1.9727	( 0.00001, 5.97 )	OKAY	0.409	( 0.22, 0.60 )	OKAY
K03	mmu-miR-1900	3.5898	( 0.00001, 10.72 )	B	1.3124	( 0.00001, 3.07 )	B	6.3364	( 5.75, 6.93 )	OKAY	1.3683	( 0.94, 1.80 )	B	6.3595	( 0.00001, 14.05 )	OKAY	1.6503	( 0.00001, 3.60 )	B	4.6113	( 0.00001, 14.34 )	A	1.4415	( 0.00001, 3.10 )	B
K04	mmu-miR-1901	6.3185	( 0.00001, 13.05 )	B	2.8283	( 1.39, 4.27 )	OKAY	6.3496	( 1.92, 10.78 )	B	1.7581	( 1.21, 2.30 )	OKAY	2.756	( 1.06, 4.45 )	B	0.8562	( 0.54, 1.17 )	B	4.531	( 0.00001, 17.40 )	A	0.4961	( 0.07, 0.92 )	B
K05	mmu-miR-1902	4.6393	( 0.00001, 13.89 )	B	1.6825	( 0.00001, 4.35 )	B	1.71	( 1.10, 2.32 )	OKAY	0.7955	( 0.49, 1.10 )	B	1.5357	( 0.00001, 3.40 )	B	0.8153	( 0.00001, 1.81 )	B	3.5117	( 0.00001, 9.39 )	B	1.5665	( 0.00001, 3.21 )	B
K06	mmu-miR-1904	87.0788	( 0.00001, 407.49 )	B	2.3761	( 0.00001, 5.56 )	C	6.774	( 4.23, 9.32 )	OKAY	0.8309	( 0.46, 1.20 )	B	3.0502	( 0.79, 5.31 )	C	1.6194	( 0.39, 2.85 )	C	9.0369	( 0.00001, 27.75 )	A	2.7586	( 0.00001, 5.67 )	C
K07	mmu-miR-1931	1.1232	( 0.00001, 2.35 )	A	0.8504	( 0.14, 1.56 )	A	1.0905	( 0.85, 1.34 )	B	0.8998	( 0.70, 1.10 )	B	1.6418	( 0.00001, 3.38 )	B	1.8597	( 0.00001, 3.88 )	B	3.6625	( 0.00001, 7.59 )	A	1.5435	( 0.84, 2.25 )	B
K08	mmu-miR-1934-5p	9.9446	( 0.00001, 28.71 )	OKAY	2.3293	( 0.00001, 5.11 )	OKAY	5.3753	( 1.91, 8.84 )	OKAY	0.9283	( 0.21, 1.65 )	OKAY	6.0681	( 0.00001, 12.84 )	A	1.7156	( 0.02, 3.41 )	B	2.458	( 0.00001, 7.33 )	OKAY	0.6047	( 0.00001, 1.40 )	A
K09	mmu-miR-1936	11.9112	( 0.00001, 38.77 )	B	2.881	( 0.17, 5.59 )	B	25.0719	( 3.87, 46.28 )	B	1.9734	( 0.00001, 4.08 )	B	27.3458	( 0.00001, 76.84 )	B	1.4159	( 0.14, 2.69 )	B	9.1694	( 0.00001, 37.92 )	A	0.8504	( 0.00001, 2.33 )	B
K10	mmu-miR-1940	4.2938	( 0.00001, 12.36 )	A	1.9669	( 0.00001, 5.40 )	A	8.9466	( 5.36, 12.54 )	OKAY	2.0223	( 0.57, 3.48 )	OKAY	2.2814	( 1.48, 3.08 )	OKAY	0.5213	( 0.23, 0.82 )	B	1.941	( 0.00001, 5.18 )	OKAY	0.553	( 0.14, 0.96 )	A
K11	mmu-miR-1945	4.8756	( 0.00001, 14.15 )	B	1.641	( 0.00001, 4.05 )	B	4.8355	( 1.12, 8.55 )	B	1.1134	( 0.79, 1.44 )	B	4.2888	( 0.05, 8.53 )	B	1.5225	( 0.40, 2.65 )	B	5.0742	( 0.00001, 18.85 )	A	0.8749	( 0.00001, 1.97 )	B
K12	mmu-miR-1953	11.0802	( 0.00001, 24.04 )	B	2.1588	( 0.00001, 4.55 )	B	16.7142	( 3.37, 30.06 )	B	0.6873	( 0.34, 1.03 )	B	5.45	( 1.25, 9.65 )	OKAY	1.6484	( 0.65, 2.64 )	B	4.2728	( 0.00001, 14.96 )	A	0.4502	( 0.00001, 1.05 )	B
K13	mmu-miR-1957a	2.7855	( 0.89, 4.68 )	OKAY	1.126	( 0.14, 2.12 )	OKAY	2.3236	( 0.01, 4.63 )	OKAY	0.6643	( 0.54, 0.78 )	OKAY	3.1952	( 0.44, 5.95 )	OKAY	1.4984	( 0.30, 2.69 )	OKAY	1.4213	( 0.35, 2.49 )	OKAY	0.7103	( 0.17, 1.25 )	OKAY
K14	mmu-miR-1963	3.2896	( 0.00001, 10.77 )	B	1.5219	( 0.00001, 4.27 )	B	15.5337	( 12.24, 18.82 )	OKAY	1.763	( 0.97, 2.56 )	B	2.5314	( 1.60, 3.47 )	OKAY	1.3377	( 0.79, 1.88 )	B	6.7342	( 0.00001, 25.96 )	A	1.1666	( 0.00001, 2.66 )	B
K15	mmu-miR-1965	3.9193	( 0.00001, 8.46 )	B	1.2071	( 0.00001, 2.58 )	B	8.9735	( 4.60, 13.35 )	OKAY	0.723	( 0.24, 1.20 )	B	6.4483	( 0.00001, 13.16 )	OKAY	0.8419	( 0.10, 1.59 )	B	3.8929	( 0.00001, 14.72 )	A	0.5884	( 0.00001, 1.19 )	B
K16	mmu-miR-1968-3p	34.7173	( 0.00001, 156.14 )	B	3.0857	( 1.27, 4.90 )	OKAY	17.9428	( 7.90, 27.99 )	OKAY	1.64	( 1.28, 2.00 )	OKAY	4.9585	( 2.37, 7.55 )	OKAY	1.0507	( 0.72, 1.38 )	B	2.1848	( 0.00001, 6.83 )	A	0.6301	( 0.00001, 1.38 )	B
K17	mmu-miR-1971	1.4986	( 0.00001, 4.06 )	B	1.0297	( 0.00001, 2.80 )	B	6.2868	( 5.01, 7.56 )	A	1.5252	( 0.84, 2.21 )	A	2.3127	( 1.96, 2.66 )	OKAY	0.9296	( 0.78, 1.08 )	B	3.3485	( 0.00001, 10.29 )	OKAY	0.5742	( 0.12, 1.03 )	A
K18	mmu-miR-1983	1.4721	( 0.00001, 3.37 )	B	0.5973	( 0.13, 1.07 )	B	1.0663	( 0.93, 1.20 )	B	0.5296	( 0.39, 0.67 )	OKAY	1.3493	( 0.43, 2.27 )	B	1.1759	( 0.40, 1.95 )	B	1.0223	( 0.40, 1.65 )	A	0.8325	( 0.50, 1.16 )	B
K19	mmu-miR-19b-1-5p	0.5234	( 0.00001, 1.82 )	B	0.4721	( 0.00001, 1.45 )	B	2.2439	( 1.69, 2.80 )	OKAY	1.2218	( 0.73, 1.71 )	B	2.0561	( 0.00001, 5.26 )	B	2.4252	( 0.00001, 6.20 )	B	2.5494	( 0.67, 4.43 )	A	1.9742	( 0.65, 3.29 )	B
K20	mmu-miR-1a-1-5p	4.8734	( 0.00001, 14.30 )	B	1.3274	( 0.00001, 3.71 )	B	8.8684	( 0.00001, 18.88 )	B	0.6802	( 0.54, 0.82 )	OKAY	3.9392	( 1.00, 6.88 )	OKAY	1.6194	( 0.39, 2.85 )	C	147.697	( 0.00001, 810.45 )	A	3.5453	( 0.00001, 7.40 )	B
K21	mmu-miR-1a-2-5p	10.0323	( 0.00001, 27.17 )	B	2.5267	( 0.00001, 5.26 )	B	22.08	( 1.13, 43.03 )	B	0.9294	( 0.82, 1.04 )	B	3.0502	( 0.79, 5.31 )	C	1.6194	( 0.39, 2.85 )	C	11.8501	( 0.00001, 52.81 )	A	0.9201	( 0.00001, 2.36 )	B
K22	mmu-miR-202-3p	4.7204	( 0.00001, 12.68 )	B	1.6319	( 0.00001, 3.53 )	B	11.2252	( 4.34, 18.11 )	OKAY	1.6354	( 1.00, 2.27 )	B	5.7434	( 0.00001, 13.57 )	B	1.2594	( 0.00001, 2.75 )	B	4.5996	( 0.00001, 18.65 )	A	0.7373	( 0.00001, 1.78 )	B
K23	mmu-miR-208a-3p	8.1075	( 0.00001, 20.55 )	B	2.3466	( 0.00001, 5.25 )	B	1.1629	( 0.86, 1.47 )	B	0.3797	( 0.32, 0.44 )	OKAY	2.559	( 0.06, 5.05 )	B	1.3586	( 0.01, 2.70 )	B	8.7009	( 0.00001, 25.75 )	A	2.7586	( 0.00001, 5.67 )	C
K24	mmu-miR-208a-5p	8.6373	( 0.00001, 21.80 )	B	2.3526	( 0.00001, 5.51 )	B	2.5847	( 1.82, 3.35 )	C	0.7474	( 0.54, 0.95 )	C	3.0502	( 0.79, 5.31 )	C	1.6194	( 0.39, 2.85 )	C	9.5544	( 0.00001, 28.97 )	A	2.7586	( 0.00001, 5.67 )	C
L01	mmu-miR-208b-3p	0.3396	( 0.00001, 1.79 )	B	0.354	( 0.00001, 1.80 )	B	4.4568	( 3.37, 5.54 )	OKAY	2.7664	( 2.11, 3.43 )	OKAY	2.2557	( 0.00001, 5.44 )	B	0.5467	( 0.00001, 1.29 )	B	40.5745	( 0.00001, 114.98 )	A	12.8728	( 4.25, 21.50 )	OKAY
L02	mmu-miR-2137	3.1534	( 0.00001, 13.16 )	OKAY	3.4692	( 0.00001, 11.47 )	OKAY	3.0887	( 1.31, 4.87 )	OKAY	6.7646	( 4.13, 9.40 )	OKAY	0.5922	( 0.00001, 1.49 )	OKAY	0.3354	( 0.00001, 0.84 )	OKAY	2.4086	( 0.06, 4.76 )	OKAY	0.7825	( 0.00001, 1.62 )	OKAY
L03	mmu-miR-2183	3.4844	( 0.00001, 10.13 )	B	1.9852	( 0.00001, 4.34 )	B	7.8808	( 5.85, 9.91 )	OKAY	2.7044	( 1.62, 3.79 )	OKAY	4.0509	( 0.00001, 8.74 )	B	1.7766	( 0.00001, 3.62 )	B	10.1179	( 0.00001, 30.89 )	A	1.7759	( 0.06, 3.49 )	B
L04	mmu-miR-24-2-5p	0.2883	( 0.00, 0.58 )	A	0.2765	( 0.00001, 0.63 )	OKAY	1.346	( 0.96, 1.73 )	OKAY	0.7467	( 0.66, 0.83 )	OKAY	1.3124	( 0.00001, 3.20 )	OKAY	1.018	( 0.00001, 2.48 )	OKAY	0.8757	( 0.59, 1.16 )	OKAY	0.7534	( 0.00001, 1.75 )	OKAY
L05	mmu-miR-291b-3p	8.7236	( 0.00001, 22.01 )	C	2.3761	( 0.00001, 5.56 )	C	4.4496	( 2.60, 6.30 )	OKAY	0.7474	( 0.54, 0.95 )	C	5.1799	( 0.68, 9.68 )	OKAY	1.6194	( 0.39, 2.85 )	C	55.5289	( 0.00001, 253.92 )	A	3.11	( 0.00001, 6.35 )	B
L06	mmu-miR-293-5p	8.7236	( 0.00001, 22.01 )	C	2.3761	( 0.00001, 5.56 )	C	2.5847	( 1.82, 3.35 )	C	0.7474	( 0.54, 0.95 )	C	3.0502	( 0.79, 5.31 )	C	1.6194	( 0.39, 2.85 )	C	14.8786	( 0.00001, 50.53 )	A	2.7586	( 0.00001, 5.67 )	C
L07	mmu-miR-294-3p	8.7236	( 0.00001, 22.01 )	C	3.6959	( 1.88, 5.51 )	OKAY	5.3062	( 0.00001, 11.17 )	B	1.8083	( 0.54, 3.07 )	B	3.5078	( 0.71, 6.30 )	OKAY	2.5363	( 0.54, 4.53 )	OKAY	15.2369	( 0.00001, 53.23 )	A	2.7586	( 0.00001, 5.67 )	C
L08	mmu-miR-302a-3p	8.0701	( 0.00001, 20.46 )	B	2.1981	( 0.00001, 5.18 )	B	12.095	( 6.77, 17.42 )	OKAY	0.7474	( 0.54, 0.95 )	C	3.5046	( 0.71, 6.29 )	OKAY	1.6194	( 0.39, 2.85 )	C	5.4321	( 0.00001, 18.59 )	A	1.5407	( 0.00001, 3.40 )	B
L09	mmu-miR-302b-3p	8.7236	( 0.00001, 22.01 )	C	2.3761	( 0.00001, 5.56 )	C	2.6341	( 1.92, 3.35 )	OKAY	0.7474	( 0.54, 0.95 )	C	3.0502	( 0.79, 5.31 )	C	1.6194	( 0.39, 2.85 )	C	34.9245	( 0.00001, 144.88 )	A	2.7586	( 0.00001, 5.67 )	C
L10	mmu-miR-3099-3p	10.1865	( 0.00001, 34.30 )	B	3.0453	( 0.00001, 6.49 )	B	11.8954	( 0.96, 22.84 )	B	2.2731	( 0.19, 4.36 )	B	7.8985	( 0.00001, 18.56 )	B	1.6194	( 0.39, 2.85 )	C	11.4968	( 0.00001, 41.50 )	A	0.9375	( 0.00001, 2.30 )	B
L11	mmu-miR-30c-2-3p	0.9006	( 0.00001, 2.77 )	A	0.2058	( 0.00001, 0.62 )	A	0.6209	( 0.28, 0.96 )	B	0.7528	( 0.60, 0.90 )	OKAY	1.0489	( 0.54, 1.56 )	B	0.935	( 0.46, 1.41 )	B	0.5568	( 0.33, 0.78 )	OKAY	0.4589	( 0.03, 0.89 )	A
L12	mmu-miR-331-3p	0.2552	( 0.00001, 0.75 )	A	0.3088	( 0.00001, 0.90 )	A	0.9447	( 0.67, 1.22 )	A	1.0236	( 0.89, 1.16 )	OKAY	1.0002	( 0.00001, 2.48 )	OKAY	1.1688	( 0.00001, 2.89 )	OKAY	0.7548	( 0.34, 1.17 )	OKAY	0.7339	( 0.25, 1.22 )	A
L13	mmu-miR-341-3p	1.8737	( 0.00001, 3.87 )	B	1.5687	( 0.00001, 3.41 )	B	3.455	( 2.96, 3.95 )	OKAY	1.9381	( 1.58, 2.29 )	OKAY	3.1666	( 1.81, 4.52 )	OKAY	1.1225	( 0.85, 1.39 )	B	3.2366	( 0.00001, 10.64 )	A	0.5132	( 0.21, 0.81 )	B
L14	mmu-miR-343	1.9619	( 0.00001, 4.17 )	B	2.2994	( 0.00001, 7.39 )	B	4.0587	( 2.15, 5.97 )	A	0.7078	( 0.00001, 1.42 )	B	4.6094	( 0.00001, 13.20 )	OKAY	3.0633	( 0.00001, 8.77 )	OKAY	2.6259	( 0.00001, 7.26 )	OKAY	0.8055	( 0.00001, 1.63 )	A
L15	mmu-miR-344d-3-5p	5.39273e+06	( 0.00001, 83197991.26 )	A	2.3761	( 0.00001, 5.56 )	C	5.5893	( 2.14, 9.04 )	OKAY	0.7474	( 0.54, 0.95 )	C	3.0502	( 0.79, 5.31 )	C	1.6194	( 0.39, 2.85 )	C	22.9725	( 0.00001, 86.68 )	A	2.7586	( 0.00001, 5.67 )	C
L16	mmu-miR-350-3p	440.679	( 0.00001, 3595.41 )	OKAY	0.4915	( 0.17, 0.81 )	OKAY	0.8669	( 0.57, 1.16 )	OKAY	0.9138	( 0.80, 1.02 )	OKAY	1.0302	( 0.24, 1.82 )	OKAY	1.808	( 0.46, 3.15 )	OKAY	0.5814	( 0.07, 1.09 )	OKAY	0.7526	( 0.28, 1.23 )	OKAY
L17	mmu-miR-351-3p	0.3507	( 0.00001, 0.78 )	A	1.6961	( 0.01, 3.38 )	OKAY	1.8374	( 0.79, 2.88 )	OKAY	1.7231	( 1.46, 1.99 )	OKAY	1.8352	( 1.12, 2.55 )	OKAY	0.9166	( 0.54, 1.29 )	OKAY	1.909	( 0.07, 3.74 )	OKAY	1.1516	( 0.49, 1.82 )	OKAY
L18	mmu-miR-361-5p	1.7637	( 0.00001, 6.81 )	OKAY	1.3447	( 0.00001, 3.36 )	OKAY	0.3642	( 0.12, 0.61 )	OKAY	0.3937	( 0.27, 0.51 )	OKAY	1.1152	( 0.20, 2.03 )	OKAY	1.7643	( 0.30, 3.23 )	OKAY	0.9541	( 0.42, 1.49 )	OKAY	1.2631	( 0.00001, 2.67 )	OKAY
L19	mmu-miR-363-3p	3.6822	( 0.00001, 10.60 )	B	1.4151	( 0.00001, 3.24 )	B	4.5609	( 1.16, 7.96 )	B	1.0456	( 0.52, 1.57 )	B	9.3691	( 0.00001, 20.26 )	OKAY	1.1661	( 0.00001, 2.49 )	B	36.5593	( 0.00001, 123.64 )	A	5.0991	( 1.19, 9.01 )	OKAY
L20	mmu-miR-363-5p	8.7236	( 0.00001, 22.01 )	C	2.3761	( 0.00001, 5.56 )	C	2.5847	( 1.82, 3.35 )	C	0.7474	( 0.54, 0.95 )	C	2.8061	( 1.18, 4.43 )	OKAY	1.4898	( 0.59, 2.39 )	B	2.3254	( 0.99, 3.66 )	B	2.7586	( 0.00001, 5.67 )	C
L21	mmu-miR-365-3p	0.2967	( 0.00001, 0.87 )	OKAY	0.7369	( 0.02, 1.45 )	OKAY	0.4927	( 0.25, 0.73 )	OKAY	0.5436	( 0.45, 0.63 )	OKAY	1.3717	( 0.00001, 2.86 )	OKAY	2.2959	( 0.00001, 4.70 )	OKAY	0.0063	( 0.00001, 0.06 )	OKAY	1.3468	( 0.96, 1.74 )	OKAY
L22	mmu-miR-374c-5p	0.2243	( 0.00001, 0.78 )	OKAY	0.47	( 0.00001, 1.19 )	OKAY	0.8809	( 0.22, 1.55 )	OKAY	0.5142	( 0.31, 0.71 )	OKAY	1.5132	( 0.70, 2.33 )	OKAY	1.9262	( 0.98, 2.87 )	OKAY	0.573	( 0.20, 0.95 )	OKAY	0.708	( 0.38, 1.03 )	OKAY
L23	mmu-miR-376a-3p	7.5558	( 0.00001, 27.45 )	B	1.4674	( 0.00001, 3.94 )	B	6.2304	( 3.99, 8.48 )	OKAY	1.4722	( 0.90, 2.05 )	B	5.2899	( 0.00001, 10.61 )	B	1.6194	( 0.39, 2.85 )	C	6.3975	( 0.00001, 21.46 )	A	1.5862	( 0.00001, 3.40 )	B
L24	mmu-miR-379-5p	1.1856	( 0.00001, 6.22 )	B	0.3749	( 0.00001, 1.91 )	B	2.8428	( 1.40, 4.28 )	OKAY	0.7707	( 0.13, 1.41 )	B	1.8561	( 0.89, 2.82 )	B	1.2758	( 0.18, 2.37 )	B	10.5329	( 1.22, 19.85 )	A	3.1194	( 0.00001, 6.37 )	B
M01	mmu-miR-382-5p	8.3895	( 0.00001, 37.01 )	B	0.6628	( 0.00001, 2.75 )	B	23.8789	( 2.05, 45.71 )	A	0.7741	( 0.41, 1.14 )	B	5.6252	( 0.00001, 13.23 )	B	1.0117	( 0.10, 1.92 )	B	2.9666	( 0.00001, 11.49 )	OKAY	0.1779	( 0.00001, 0.43 )	A
M02	mmu-miR-410-3p	3.6763	( 0.00001, 12.05 )	B	1.3388	( 0.00001, 4.17 )	B	21.8516	( 3.48, 40.22 )	B	0.8132	( 0.74, 0.89 )	OKAY	9.4104	( 0.16, 18.66 )	B	1.2776	( 0.86, 1.70 )	B	5.6392	( 0.00001, 20.91 )	A	0.5047	( 0.00001, 1.25 )	B
M03	mmu-miR-421-3p	0.9809	( 0.00001, 2.10 )	OKAY	0.5176	( 0.00001, 1.15 )	OKAY	0.5387	( 0.09, 0.98 )	OKAY	0.3683	( 0.23, 0.51 )	OKAY	0.7757	( 0.36, 1.19 )	OKAY	2.063	( 0.91, 3.21 )	OKAY	3.2667	( 0.00001, 9.26 )	OKAY	0.6998	( 0.37, 1.03 )	OKAY
M04	mmu-miR-423-3p	0.2664	( 0.00001, 0.57 )	A	0.3883	( 0.03, 0.75 )	OKAY	0.6696	( 0.36, 0.98 )	OKAY	0.8815	( 0.52, 1.25 )	OKAY	1.0146	( 0.00001, 2.63 )	OKAY	1.5541	( 0.00001, 4.03 )	OKAY	0.8729	( 0.56, 1.19 )	OKAY	0.7481	( 0.03, 1.46 )	OKAY
M05	mmu-miR-434-3p	56.7645	( 0.00001, 231.69 )	OKAY	0.6622	( 0.00001, 2.53 )	A	9.1135	( 1.08, 17.14 )	OKAY	1.6415	( 0.00001, 3.96 )	OKAY	16.9426	( 0.00001, 57.09 )	A	1.1512	( 0.00001, 3.88 )	B	4.2159	( 0.00001, 12.89 )	OKAY	0.0442	( 0.01, 0.07 )	A
M06	mmu-miR-434-5p	1.9313	( 0.00001, 8.44 )	B	0.526	( 0.00001, 2.26 )	B	2.7863	( 1.80, 3.77 )	OKAY	0.657	( 0.43, 0.88 )	B	3.7259	( 0.57, 6.88 )	OKAY	1.6194	( 0.39, 2.85 )	C	7.9677	( 0.00001, 24.42 )	A	2.7586	( 0.00001, 5.67 )	C
M07	mmu-miR-448-3p	5.5324	( 0.00001, 25.58 )	OKAY	4.0267	( 0.00001, 17.84 )	OKAY	0.7783	( 0.42, 1.13 )	OKAY	0.371	( 0.25, 0.49 )	OKAY	1.5146	( 0.29, 2.74 )	OKAY	1.9891	( 0.45, 3.52 )	OKAY	0.5383	( 0.20, 0.88 )	OKAY	0.6441	( 0.39, 0.89 )	OKAY
M08	mmu-miR-448-5p	0.818	( 0.00001, 2.57 )	A	1.1798	( 0.00001, 3.43 )	A	0.719	( 0.48, 0.96 )	OKAY	0.5417	( 0.42, 0.66 )	OKAY	1.3653	( 0.00001, 3.11 )	OKAY	1.784	( 0.00001, 3.95 )	OKAY	1.0233	( 0.61, 1.44 )	OKAY	0.9497	( 0.40, 1.50 )	OKAY
M09	mmu-miR-449a-5p	0.1367	( 0.00001, 0.36 )	OKAY	0.1752	( 0.00001, 0.60 )	OKAY	1.6419	( 1.30, 1.99 )	OKAY	1.939	( 1.39, 2.48 )	OKAY	0.5665	( 0.28, 0.86 )	OKAY	0.7797	( 0.41, 1.15 )	OKAY	0.8767	( 0.52, 1.24 )	OKAY	0.5573	( 0.00001, 1.44 )	OKAY
M10	mmu-miR-449b	0.1531	( 0.00001, 0.58 )	A	0.2659	( 0.00001, 1.03 )	A	4.3239	( 2.46, 6.18 )	A	3.6731	( 2.49, 4.85 )	A	0.7189	( 0.24, 1.20 )	A	0.4715	( 0.17, 0.78 )	A	3.173	( 0.32, 6.03 )	A	0.8072	( 0.00001, 1.99 )	B
M11	mmu-miR-449c-5p	1.266	( 0.00001, 4.61 )	A	0.2625	( 0.00001, 0.91 )	A	2.8825	( 1.78, 3.98 )	OKAY	1.9647	( 1.45, 2.48 )	A	1.4158	( 0.30, 2.53 )	B	0.5778	( 0.12, 1.03 )	B	1.7506	( 0.06, 3.44 )	OKAY	0.5585	( 0.00001, 1.12 )	A
M12	mmu-miR-450a-5p	0.1781	( 0.00001, 0.58 )	OKAY	0.2683	( 0.03, 0.50 )	OKAY	0.559	( 0.28, 0.84 )	OKAY	0.5203	( 0.36, 0.68 )	OKAY	1.1484	( 0.00001, 2.52 )	OKAY	1.8992	( 0.00001, 4.07 )	OKAY	0.5069	( 0.08, 0.94 )	OKAY	0.7019	( 0.34, 1.07 )	OKAY
M13	mmu-miR-452-3p	2.4311	( 0.00001, 9.00 )	B	1.1468	( 0.00001, 3.83 )	B	1.2232	( 0.81, 1.63 )	B	0.6711	( 0.22, 1.12 )	B	1.4972	( 0.00001, 3.45 )	B	0.6364	( 0.00001, 1.42 )	B	2.7198	( 0.00001, 8.07 )	A	0.9574	( 0.07, 1.84 )	B
M14	mmu-miR-452-5p	3.179	( 0.00001, 11.24 )	B	0.8863	( 0.00001, 3.02 )	B	4.6332	( 2.94, 6.33 )	OKAY	0.8625	( 0.53, 1.20 )	B	2.7964	( 1.20, 4.40 )	OKAY	1.5963	( 0.67, 2.52 )	B	8.2202	( 0.00001, 23.31 )	A	2.7586	( 0.00001, 5.67 )	C
M15	mmu-miR-455-3p	0.6608	( 0.00001, 1.88 )	A	1.7904	( 0.00001, 5.91 )	A	2.1921	( 0.00001, 4.68 )	OKAY	0.9977	( 0.72, 1.28 )	OKAY	0.9043	( 0.77, 1.04 )	A	0.6733	( 0.51, 0.84 )	A	2.2452	( 0.00001, 5.20 )	OKAY	1.5379	( 0.00001, 3.51 )	OKAY
M16	mmu-miR-466d-3p	1.215	( 0.17, 2.26 )	A	0.7194	( 0.00001, 1.60 )	A	0.4453	( 0.09, 0.80 )	A	0.4068	( 0.29, 0.52 )	A	1.1614	( 0.33, 1.99 )	A	1.0313	( 0.29, 1.77 )	OKAY	0.7482	( 0.32, 1.18 )	OKAY	0.9495	( 0.28, 1.62 )	A
M17	mmu-miR-466h-5p	3.7276	( 0.00001, 9.55 )	B	1.0217	( 0.00001, 2.08 )	B	4.6708	( 1.94, 7.41 )	OKAY	1.1704	( 0.94, 1.40 )	B	2.5543	( 0.86, 4.25 )	B	1.265	( 0.55, 1.98 )	B	1.4384	( 0.00001, 3.72 )	A	0.5706	( 0.05, 1.09 )	B
M18	mmu-miR-468-3p	5.3034	( 0.00001, 14.59 )	B	1.5815	( 0.00001, 3.92 )	B	8.0631	( 1.33, 14.80 )	B	1.1088	( 0.51, 1.71 )	B	4.6308	( 0.00001, 9.46 )	OKAY	1.3939	( 0.07, 2.72 )	B	5.6785	( 0.00001, 19.99 )	A	1.2002	( 0.00001, 2.76 )	B
M19	mmu-miR-470-5p	3.8156	( 0.00001, 11.44 )	B	1.6106	( 0.00001, 3.94 )	B	5.9628	( 5.40, 6.52 )	OKAY	1.7033	( 1.30, 2.11 )	OKAY	4.4606	( 0.83, 8.10 )	OKAY	1.5787	( 0.34, 2.82 )	B	5.6145	( 0.00001, 15.48 )	A	1.9189	( 0.00001, 3.95 )	B
M20	mmu-miR-483-5p	5.5031	( 0.00001, 21.46 )	B	2.5572	( 0.00001, 6.68 )	B	11.9671	( 5.52, 18.41 )	OKAY	2.3219	( 1.52, 3.13 )	OKAY	7.2581	( 1.12, 13.39 )	OKAY	1.5882	( 0.26, 2.91 )	B	9.3686	( 0.00001, 41.49 )	A	0.9227	( 0.09, 1.76 )	B
M21	mmu-miR-483-3p	10.4366	( 0.00001, 24.38 )	B	1.7682	( 0.00001, 3.72 )	B	29.8709	( 0.00001, 68.79 )	A	1.2864	( 0.78, 1.80 )	B	4.5797	( 0.00001, 9.75 )	B	1.1852	( 0.34, 2.03 )	B	2.2312	( 0.00001, 6.76 )	A	0.2426	( 0.00001, 0.62 )	B
M22	mmu-miR-490-3p	4.4196	( 0.00001, 13.51 )	B	1.7776	( 0.00001, 4.45 )	B	10.1612	( 8.15, 12.17 )	OKAY	1.7379	( 0.89, 2.58 )	B	10.1091	( 0.00001, 24.96 )	B	1.6194	( 0.39, 2.85 )	C	6.1001	( 0.00001, 21.65 )	A	1.0636	( 0.00001, 2.42 )	B
M23	mmu-miR-490-5p	4.2317	( 0.00001, 12.91 )	B	2.6267	( 0.00001, 8.57 )	B	12.3092	( 6.35, 18.27 )	OKAY	1.1815	( 0.67, 1.69 )	B	6.5656	( 0.00001, 14.20 )	OKAY	1.8055	( 0.00001, 3.90 )	B	4.131	( 0.00001, 16.65 )	A	0.4875	( 0.00001, 1.13 )	B
M24	mmu-miR-491-5p	3.6416	( 0.00001, 8.09 )	B	0.6985	( 0.00001, 1.81 )	B	1.3983	( 0.05, 2.75 )	B	0.5128	( 0.27, 0.75 )	OKAY	1.8166	( 0.00001, 3.68 )	B	1.3734	( 0.00001, 2.86 )	B	1.0297	( 0.30, 1.76 )	A	0.851	( 0.00001, 1.80 )	B
N01	mmu-miR-496a-3p	3.3766	( 0.00001, 11.63 )	B	0.9197	( 0.00001, 3.07 )	B	3.4216	( 1.27, 5.57 )	B	0.652	( 0.50, 0.80 )	OKAY	3.7431	( 0.56, 6.92 )	OKAY	1.6137	( 0.40, 2.83 )	B	11.5128	( 0.00001, 38.99 )	A	2.7586	( 0.00001, 5.67 )	C
N02	mmu-miR-500-3p	1.6585	( 0.52, 2.80 )	OKAY	0.8477	( 0.21, 1.48 )	OKAY	0.4936	( 0.34, 0.65 )	OKAY	0.409	( 0.30, 0.52 )	OKAY	1.2334	( 0.17, 2.30 )	OKAY	1.3583	( 0.19, 2.52 )	OKAY	0.6151	( 0.53, 0.70 )	OKAY	1.0146	( 0.62, 1.41 )	OKAY
N03	mmu-miR-501-3p	1.7706	( 0.25, 3.29 )	OKAY	1.1378	( 0.00001, 2.71 )	OKAY	0.5853	( 0.28, 0.89 )	OKAY	0.37	( 0.27, 0.47 )	OKAY	1.7286	( 0.00001, 3.54 )	OKAY	1.9338	( 0.00001, 3.89 )	OKAY	0.8861	( 0.65, 1.12 )	OKAY	1.3609	( 0.01, 2.71 )	OKAY
N04	mmu-miR-501-5p	1.5318	( 0.12, 2.94 )	A	0.7308	( 0.05, 1.41 )	OKAY	3.4959	( 0.64, 6.35 )	OKAY	0.7747	( 0.60, 0.95 )	OKAY	1.9394	( 0.35, 3.52 )	OKAY	1.3199	( 0.31, 2.33 )	OKAY	3.3936	( 0.00001, 9.23 )	OKAY	0.5081	( 0.13, 0.88 )	OKAY
N05	mmu-miR-504-5p	8.7236	( 0.00001, 22.01 )	C	2.3761	( 0.00001, 5.56 )	C	3.9724	( 2.68, 5.27 )	OKAY	0.7474	( 0.54, 0.95 )	C	3.0502	( 0.79, 5.31 )	C	1.6194	( 0.39, 2.85 )	C	3.1257	( 0.00001, 6.48 )	B	2.7586	( 0.00001, 5.67 )	C
N06	mmu-miR-505-3p	0.6494	( 0.03, 1.27 )	A	0.4714	( 0.00001, 1.07 )	A	0.7354	( 0.30, 1.17 )	A	0.4356	( 0.34, 0.53 )	OKAY	1.5251	( 0.00001, 3.95 )	OKAY	2.244	( 0.00001, 5.72 )	OKAY	1.764	( 0.52, 3.01 )	OKAY	1.2854	( 0.36, 2.21 )	OKAY
N07	mmu-miR-532-5p	0.9652	( 0.19, 1.74 )	OKAY	0.746	( 0.02, 1.47 )	OKAY	0.7488	( 0.29, 1.21 )	OKAY	0.673	( 0.55, 0.79 )	OKAY	1.4161	( 0.00001, 3.35 )	OKAY	1.9854	( 0.00001, 4.65 )	OKAY	1.0164	( 0.84, 1.19 )	OKAY	1.2254	( 0.49, 1.97 )	OKAY
N08	mmu-miR-539-3p	6.3112	( 0.00001, 16.85 )	B	1.719	( 0.00001, 4.31 )	B	2.7296	( 2.36, 3.09 )	OKAY	0.6292	( 0.50, 0.76 )	OKAY	3.0502	( 0.79, 5.31 )	C	1.6194	( 0.39, 2.85 )	C	56.6695	( 0.00001, 260.19 )	A	2.7586	( 0.00001, 5.67 )	C
N09	mmu-miR-539-5p	6.8002	( 0.00001, 23.46 )	B	1.8973	( 0.00001, 4.51 )	B	3.5521	( 0.83, 6.28 )	B	1.0805	( 0.00001, 2.36 )	B	7.3918	( 0.00001, 21.80 )	B	1.2429	( 0.58, 1.91 )	B	16.9769	( 0.00001, 92.57 )	A	0.6371	( 0.00001, 1.50 )	B
N10	mmu-miR-540-3p	12.6955	( 0.00001, 37.55 )	OKAY	3.0985	( 0.00001, 6.28 )	OKAY	5.2476	( 1.69, 8.80 )	OKAY	1.4573	( 0.00001, 3.19 )	OKAY	8.0794	( 0.00001, 17.88 )	OKAY	1.5809	( 0.00001, 3.31 )	OKAY	4.0864	( 0.00001, 15.99 )	OKAY	0.438	( 0.00001, 1.02 )	A
N11	mmu-miR-540-5p	8.7236	( 0.00001, 22.01 )	C	2.7401	( 0.00001, 5.65 )	B	3.7546	( 2.68, 4.83 )	OKAY	0.994	( 0.78, 1.20 )	B	3.798	( 0.51, 7.09 )	B	1.6194	( 0.39, 2.85 )	C	5.392	( 0.00001, 12.78 )	B	2.7586	( 0.00001, 5.67 )	C
N12	mmu-miR-542-5p	1.492	( 0.48, 2.51 )	A	0.4162	( 0.00001, 1.00 )	A	0.9613	( 0.37, 1.55 )	OKAY	0.4803	( 0.36, 0.60 )	OKAY	1.4834	( 0.72, 2.24 )	OKAY	1.6549	( 0.82, 2.49 )	OKAY	1.3621	( 0.08, 2.64 )	OKAY	0.2196	( 0.00001, 0.47 )	A
N13	mmu-miR-546	3.0757	( 0.00001, 9.55 )	B	1.1897	( 0.00001, 2.75 )	B	2.6623	( 2.09, 3.23 )	OKAY	1.4172	( 0.18, 2.65 )	B	2.0528	( 0.39, 3.72 )	B	1.1995	( 0.07, 2.33 )	B	5.3437	( 0.00001, 16.73 )	A	2.2479	( 0.82, 3.67 )	OKAY
N14	mmu-miR-568	8.7236	( 0.00001, 22.01 )	C	2.3761	( 0.00001, 5.56 )	C	2.1263	( 1.61, 2.64 )	OKAY	0.6149	( 0.48, 0.75 )	OKAY	13.9828	( 3.56, 24.40 )	OKAY	1.6194	( 0.39, 2.85 )	C	10.2165	( 0.00001, 31.52 )	A	2.8068	( 0.00001, 5.75 )	B
N15	mmu-miR-582-5p	0.3234	( 0.00001, 1.99 )	B	0.1821	( 0.00001, 1.08 )	B	2.2889	( 1.70, 2.88 )	OKAY	1.3954	( 1.22, 1.57 )	OKAY	1.0374	( 0.06, 2.02 )	B	0.567	( 0.06, 1.08 )	B	1.5044	( 0.84, 2.17 )	A	1.2677	( 0.71, 1.82 )	B
N16	mmu-miR-592-3p	32.3625	( 0.00001, 91.95 )	B	1.9456	( 0.00001, 4.79 )	B	8.2401	( 1.78, 14.70 )	OKAY	0.7309	( 0.29, 1.17 )	B	8.5184	( 0.00001, 19.13 )	B	1.2062	( 0.34, 2.08 )	B	3.0777	( 0.00001, 10.44 )	OKAY	0.2181	( 0.00001, 0.51 )	A
N17	mmu-miR-653-5p	2.1139	( 0.00001, 5.30 )	B	2.0528	( 0.02, 4.09 )	B	12.9212	( 9.69, 16.16 )	OKAY	2.0434	( 1.54, 2.54 )	OKAY	5.3181	( 1.64, 9.00 )	OKAY	1.4045	( 0.43, 2.38 )	B	9.3838	( 0.00001, 36.39 )	A	0.8408	( 0.16, 1.52 )	B
N18	mmu-miR-664-3p	0.9926	( 0.57, 1.41 )	OKAY	1.3947	( 0.23, 2.56 )	OKAY	1.2212	( 0.27, 2.17 )	OKAY	0.6816	( 0.50, 0.86 )	OKAY	1.998	( 0.25, 3.75 )	OKAY	1.4581	( 0.18, 2.74 )	OKAY	0.5698	( 0.24, 0.90 )	OKAY	1.591	( 0.75, 2.43 )	OKAY
N19	mmu-miR-667-3p	2.2088	( 0.00001, 6.95 )	B	2.136	( 0.00001, 6.35 )	B	30.03	( 21.57, 38.49 )	A	1.8108	( 1.36, 2.26 )	OKAY	1.8074	( 1.17, 2.45 )	OKAY	0.6415	( 0.45, 0.83 )	B	3.4546	( 0.00001, 14.54 )	A	0.3273	( 0.00001, 0.71 )	B
N20	mmu-miR-669p-5p	2.0457	( 0.30, 3.79 )	B	0.4193	( 0.17, 0.67 )	OKAY	0.9155	( 0.08, 1.75 )	B	0.4998	( 0.39, 0.61 )	OKAY	1.4728	( 0.00001, 3.19 )	B	1.2151	( 0.00001, 2.63 )	B	2.1379	( 0.00001, 4.28 )	A	0.3612	( 0.12, 0.60 )	OKAY
N21	mmu-miR-669c-5p	2.1583	( 0.07, 4.24 )	A	1.5561	( 0.12, 3.00 )	OKAY	8.598	( 6.97, 10.22 )	OKAY	1.2193	( 0.72, 1.72 )	OKAY	2.608	( 1.91, 3.30 )	OKAY	0.8976	( 0.80, 1.00 )	A	1.592	( 0.00001, 4.26 )	OKAY	0.4603	( 0.13, 0.79 )	A
N22	mmu-miR-670-5p	21.6343	( 0.00001, 61.58 )	B	2.4954	( 0.01, 4.98 )	B	22.9274	( 4.28, 41.57 )	OKAY	1.2631	( 0.25, 2.28 )	B	24.6455	( 0.00001, 73.80 )	B	1.6465	( 0.51, 2.78 )	B	3.6063	( 0.00001, 15.09 )	A	0.3391	( 0.00001, 0.82 )	B
N23	mmu-miR-673-3p	4.4349	( 0.00001, 13.03 )	B	1.9327	( 0.00001, 4.42 )	B	37.4095	( 11.91, 62.91 )	OKAY	1.4743	( 0.56, 2.39 )	B	8.0515	( 0.00001, 19.43 )	B	0.9738	( 0.00001, 2.21 )	B	13.5495	( 0.00001, 60.88 )	A	1.0233	( 0.00001, 2.89 )	B
N24	mmu-miR-674-5p	0.5594	( 0.02, 1.10 )	A	0.7323	( 0.00001, 1.81 )	OKAY	0.3917	( 0.26, 0.52 )	OKAY	0.5369	( 0.35, 0.73 )	OKAY	0.8921	( 0.06, 1.72 )	OKAY	1.2103	( 0.04, 2.38 )	OKAY	0.8302	( 0.54, 1.12 )	OKAY	1.7487	( 0.00001, 3.55 )	OKAY
O01	mmu-miR-675-3p	8.1998	( 0.00001, 20.76 )	B	2.2334	( 0.00001, 5.25 )	B	3.8486	( 2.24, 5.46 )	OKAY	0.7474	( 0.54, 0.95 )	C	3.0502	( 0.79, 5.31 )	C	1.6194	( 0.39, 2.85 )	C	8.5396	( 0.00001, 22.50 )	A	2.6856	( 0.00001, 5.55 )	B
O02	mmu-miR-675-5p	3.9383	( 0.00001, 11.55 )	B	2.0278	( 0.00001, 5.29 )	B	4.1487	( 2.99, 5.31 )	OKAY	1.3287	( 0.53, 2.13 )	B	1.5713	( 0.70, 2.44 )	B	1.1675	( 0.49, 1.85 )	B	2.4326	( 0.00001, 7.36 )	A	0.8379	( 0.08, 1.59 )	B
O03	mmu-miR-676-3p	2.1081	( 0.00001, 7.55 )	B	0.9825	( 0.00001, 3.28 )	B	17.2836	( 2.87, 31.69 )	A	1.8434	( 0.32, 3.37 )	A	4.0678	( 0.49, 7.65 )	B	1.0625	( 0.17, 1.96 )	B	1.4919	( 0.00001, 5.00 )	OKAY	0.2942	( 0.00001, 0.60 )	A
O04	mmu-miR-679-5p	6.7564	( 0.00001, 17.69 )	B	1.8403	( 0.00001, 4.51 )	B	4.7283	( 1.89, 7.56 )	B	0.7474	( 0.54, 0.95 )	C	4.9016	( 1.26, 8.54 )	OKAY	1.6167	( 0.39, 2.84 )	B	12.0712	( 0.00001, 42.89 )	A	2.7586	( 0.00001, 5.67 )	C
O05	mmu-miR-681	1.8673	( 0.00001, 5.37 )	B	2.1854	( 0.00001, 5.67 )	B	3.3589	( 1.91, 4.81 )	OKAY	1.2403	( 0.98, 1.50 )	B	1.5705	( 0.96, 2.19 )	B	0.92	( 0.00001, 2.02 )	B	0.9222	( 0.00001, 2.18 )	A	1.1232	( 0.24, 2.01 )	B
O06	mmu-miR-682	12.8016	( 0.00001, 45.43 )	B	1.6689	( 0.13, 3.21 )	B	5.874	( 0.88, 10.87 )	B	1.2746	( 0.75, 1.80 )	B	11.6257	( 3.00, 20.26 )	B	1.2548	( 0.88, 1.63 )	B	9.014	( 0.00001, 26.35 )	A	2.9999	( 0.18, 5.82 )	B
O07	mmu-miR-691	4.7379	( 0.00001, 14.01 )	B	1.4128	( 0.00001, 3.27 )	B	6.0293	( 4.05, 8.01 )	OKAY	0.9421	( 0.73, 1.15 )	B	2.093	( 1.86, 2.32 )	OKAY	0.6394	( 0.45, 0.83 )	OKAY	2.365	( 0.00001, 8.37 )	A	0.4085	( 0.13, 0.69 )	B
O08	mmu-miR-694	8.7155	( 0.00001, 27.28 )	B	1.6709	( 0.00001, 4.15 )	B	3.2868	( 2.17, 4.40 )	OKAY	0.8778	( 0.70, 1.05 )	B	4.9471	( 0.75, 9.14 )	OKAY	1.6194	( 0.39, 2.85 )	C	6.6032	( 0.00001, 20.32 )	B	2.7586	( 0.00001, 5.67 )	C
O09	mmu-miR-695	33.1955	( 0.00001, 87.22 )	B	2.2288	( 0.00001, 5.27 )	B	7.1784	( 0.00001, 15.24 )	B	0.6088	( 0.44, 0.77 )	OKAY	24.9261	( 0.00001, 53.74 )	B	1.6194	( 0.39, 2.85 )	C	5.8098	( 0.00001, 24.50 )	A	0.5053	( 0.00001, 1.14 )	B
O10	mmu-miR-696	6.7159	( 0.00001, 21.06 )	B	1.5308	( 0.00001, 4.71 )	B	18.6056	( 15.40, 21.81 )	A	0.9518	( 0.77, 1.13 )	B	9.3389	( 3.00, 15.68 )	A	0.6746	( 0.37, 0.98 )	B	8.6568	( 0.00001, 37.01 )	OKAY	0.4116	( 0.00001, 0.85 )	A
O11	mmu-miR-697	3.4325	( 0.00001, 10.19 )	B	2.0457	( 0.00001, 5.73 )	B	7.9466	( 4.90, 11.00 )	OKAY	1.2145	( 0.89, 1.54 )	B	1.6778	( 0.24, 3.12 )	B	0.8257	( 0.09, 1.56 )	B	2.563	( 0.00001, 9.40 )	A	0.6387	( 0.00001, 1.33 )	B
O12	mmu-miR-698-3p	11.6338	( 0.00001, 34.69 )	B	3.1432	( 0.81, 5.47 )	B	13.9256	( 3.15, 24.70 )	B	1.5648	( 1.47, 1.66 )	OKAY	8.8904	( 0.00001, 18.46 )	OKAY	1.4294	( 0.12, 2.74 )	B	9.4381	( 0.00001, 39.57 )	A	1.0083	( 0.00001, 2.50 )	B
O13	mmu-miR-701-5p	463192	( 0.00001, 6455715.25 )	A	1.0446	( 0.00001, 3.27 )	B	3.3012	( 2.27, 4.33 )	OKAY	0.6862	( 0.54, 0.83 )	OKAY	3.7674	( 0.96, 6.58 )	OKAY	1.6194	( 0.39, 2.85 )	C	51.9421	( 0.00001, 234.31 )	A	2.7586	( 0.00001, 5.67 )	C
O14	mmu-miR-704	8.6653	( 0.00001, 21.85 )	B	2.3602	( 0.00001, 5.52 )	B	12.9361	( 0.83, 25.04 )	B	0.7474	( 0.54, 0.95 )	C	3.4072	( 0.00001, 7.99 )	B	1.0845	( 0.00001, 2.33 )	B	5.4283	( 0.00001, 17.03 )	A	1.9628	( 0.00001, 4.52 )	B
O15	mmu-miR-708-5p	1.7539	( 0.00001, 5.21 )	A	0.5014	( 0.00001, 1.49 )	A	2.6752	( 0.00001, 6.46 )	OKAY	1.3031	( 0.85, 1.76 )	OKAY	1.2807	( 0.00001, 3.12 )	A	0.3942	( 0.00001, 0.92 )	A	1.9618	( 0.00001, 6.25 )	OKAY	0.2295	( 0.04, 0.42 )	A
O16	mmu-miR-710	5.0604	( 0.00001, 13.92 )	B	3.5898	( 0.00, 7.18 )	B	16.0037	( 0.00001, 32.34 )	B	2.1214	( 1.46, 2.79 )	OKAY	2.5537	( 0.00001, 5.73 )	B	0.6907	( 0.04, 1.35 )	B	2.0127	( 0.00001, 7.89 )	A	0.36	( 0.00001, 0.86 )	B
O17	mmu-miR-711	8.7236	( 0.00001, 22.01 )	C	2.3761	( 0.00001, 5.56 )	C	4.0157	( 1.25, 6.79 )	B	0.7474	( 0.54, 0.95 )	C	4.7654	( 1.21, 8.32 )	OKAY	1.6194	( 0.39, 2.85 )	C	33.2627	( 0.00001, 136.51 )	A	2.7586	( 0.00001, 5.67 )	C
O18	mmu-miR-712-5p	5.474	( 0.00001, 13.51 )	OKAY	1.3354	( 0.00001, 4.01 )	OKAY	7.6088	( 4.14, 11.07 )	OKAY	0.9354	( 0.56, 1.31 )	OKAY	5.0744	( 2.06, 8.09 )	OKAY	1.3023	( 0.46, 2.15 )	OKAY	1.6001	( 0.55, 2.65 )	OKAY	0.4838	( 0.12, 0.85 )	A
O19	mmu-miR-713	1.6524	( 0.00001, 4.70 )	B	1.3543	( 0.00001, 3.47 )	B	3.1624	( 2.50, 3.83 )	OKAY	1.1476	( 1.01, 1.29 )	B	1.3992	( 0.73, 2.06 )	B	0.6172	( 0.36, 0.87 )	B	3.8624	( 0.00001, 10.92 )	A	0.7949	( 0.30, 1.29 )	B
O20	mmu-miR-717	8.7236	( 0.00001, 22.01 )	C	2.3761	( 0.00001, 5.56 )	C	2.5847	( 1.82, 3.35 )	C	0.7474	( 0.54, 0.95 )	C	3.0502	( 0.79, 5.31 )	C	1.6194	( 0.39, 2.85 )	C	1.2583	( 0.00001, 2.83 )	B	2.7586	( 0.00001, 5.67 )	C
O21	mmu-miR-719	8.7236	( 0.00001, 22.01 )	C	2.3761	( 0.00001, 5.56 )	C	3.2845	( 2.55, 4.02 )	OKAY	0.7474	( 0.54, 0.95 )	C	4.2513	( 1.08, 7.42 )	OKAY	1.6194	( 0.39, 2.85 )	C	3.736	( 0.00001, 8.96 )	B	2.8276	( 0.00001, 5.79 )	B
O22	mmu-miR-720	2.9757	( 0.35, 5.60 )	OKAY	0.4731	( 0.14, 0.80 )	OKAY	0.4726	( 0.12, 0.83 )	OKAY	0.4243	( 0.26, 0.59 )	OKAY	1.6061	( 0.00001, 3.62 )	OKAY	1.0175	( 0.00001, 2.26 )	OKAY	0.6202	( 0.30, 0.94 )	OKAY	0.61	( 0.48, 0.74 )	OKAY
O23	mmu-miR-721	8.7236	( 0.00001, 22.01 )	C	3.1028	( 0.55, 5.66 )	B	6.2118	( 1.77, 10.65 )	OKAY	1.2746	( 0.79, 1.76 )	B	16.2599	( 4.15, 28.37 )	OKAY	1.6194	( 0.39, 2.85 )	C	297.312	( 0.00001, 1828.84 )	A	3.4643	( 0.00001, 7.19 )	B
O24	mmu-miR-758-3p	7.5803	( 0.00001, 19.38 )	B	2.0647	( 0.00001, 4.91 )	B	3.286	( 2.17, 4.40 )	OKAY	0.7474	( 0.54, 0.95 )	C	3.0502	( 0.79, 5.31 )	C	1.6194	( 0.39, 2.85 )	C	3.7188	( 0.00001, 8.99 )	B	2.7586	( 0.00001, 5.67 )	C
P01	mmu-miR-761	8.6473	( 0.00001, 21.81 )	B	3.2858	( 1.01, 5.57 )	B	1.9413	( 1.00, 2.89 )	OKAY	0.5798	( 0.28, 0.88 )	B	4.5428	( 0.00001, 12.60 )	B	1.5043	( 0.00001, 3.83 )	B	19.0031	( 0.00001, 71.19 )	A	2.7816	( 0.00001, 5.68 )	B
P02	mmu-miR-763	5.2159	( 0.00001, 17.24 )	B	2.0429	( 0.00001, 5.58 )	B	3.5032	( 2.49, 4.52 )	OKAY	1.7942	( 0.72, 2.87 )	B	7.0189	( 2.06, 11.97 )	B	1.4156	( 0.46, 2.37 )	B	2.7343	( 0.00001, 8.52 )	A	0.5164	( 0.22, 0.82 )	B
P03	mmu-miR-764-3p	3.0299	( 0.00001, 9.27 )	B	1.4329	( 0.00001, 4.61 )	B	0.8948	( 0.73, 1.06 )	A	0.5832	( 0.52, 0.64 )	A	0.8859	( 0.00001, 1.96 )	A	1.7404	( 0.00001, 3.87 )	OKAY	0.6337	( 0.24, 1.03 )	OKAY	0.618	( 0.00001, 1.28 )	A
[truncated: 33 more rows]

## Sheet: p-value
		p-value (comparing to AM KO M FA)		p-value (comparing to AM KO M O3)		p-value (comparing to AM KO F FA)		p-value (comparing to AM KO F O3)
[truncated: 387 more rows]

## Sheet: Fold Regulation
		Up-Down Regulation (comparing to AM KO M FA)				Up-Down Regulation (comparing to AM KO M O3)				Up-Down Regulation (comparing to AM KO F FA )				Up-Down Regulation (comparing to AM KO F O3)
[truncated: 398 more rows]

[truncated: 9 more sheets: Volc SP-A1 M FA, Volc SP-A1 F FA, Volc SP-A1 M O3, Volc SP-A1 F O3, Volc SP-A2 M FA, Volc SP-A2 F FA, Volc SP-A2 M O3, Volc SP-A2 F O3, SP-A2 M O3 IPA Genes]
