# Supplementary material for: SP-A2 contributes to miRNA-mediated sex differences in response to oxidative stress: pro-inflammatory, anti-apoptotic, and anti-oxidant pathways are involved
Source: Biol Sex Differ. 2017 Dec 4;8:37. doi: 10.1186/s13293-017-0158-2 (PMC5716385; doi:10.1186/s13293-017-0158-2)
Supplement: Supplementary file 2 — Original miRNA data used to generate Venn Diagrams (Fig. 3). (XLSX 75 kb) [file 13293_2017_158_MOESM2_ESM.xlsx]

## Sheet: Index
Abbreviations
AM: Alveolar macrophage
M: Males
F: Females
M-F: Males-Females
FA: Filtered Air
O3: Ozone
SP-A1: Surfactant Protein A1
SP-A2: Surfactant Protein A2
2x: 2- fold regulation cut off

## Sheet: AM M FA SP-A1
AM M FA SP-A1 2X
miRNA ID	Exp Fold Change	Exp p-value
mmu-let-7b-5p	-6.046	3.31E-01
mmu-let-7d-3p	-2.496	3.37E-01
mmu-miR-206-3p	5.625	2.40E-01
mmu-miR-1a-2-5p	10.033	2.44E-01
mmu-miR-99a-5p	-38.447	3.67E-01
mmu-miR-101a-3p	-15.542	3.21E-01
mmu-miR-101a-5p	3.712	4.54E-01
mmu-miR-101b-3p	-10.860	2.84E-01
mmu-miR-107-3p	-2.286	3.88E-01
mmu-miR-10a-5p	-5.689	3.71E-01
mmu-miR-763	5.216	3.09E-01
mmu-miR-1224-5p	11.213	1.50E-04
mmu-miR-124-3p	2.511	1.15E-01
mmu-miR-124-5p	8.723	2.10E-01
mmu-miR-125b-5p	-29.054	3.65E-01
mmu-miR-126a-3p	-17.747	3.74E-01
mmu-miR-126a-5p	-5.365	3.75E-01
mmu-miR-127-3p	2.720	9.26E-01
mmu-miR-128-3p	-4.217	1.36E-01
mmu-miR-129-5p	5.499	1.07E-01
mmu-miR-721	8.723	2.10E-01
mmu-miR-132-3p	-3.505	2.82E-01
mmu-miR-133b-3p	4.775	2.73E-01
mmu-miR-133a-5p	8.723	2.10E-01
mmu-miR-135a-1-3p	2.076	3.02E-01
mmu-miR-135a-5p	-4.082	9.16E-02
mmu-miR-138-5p	-3.213	3.24E-01
mmu-miR-139-5p	-2.502	1.52E-01
mmu-miR-140-5p	-6.484	5.35E-02
mmu-miR-200a-3p	-44.932	3.45E-01
mmu-miR-142a-3p	-5.787	7.63E-02
mmu-miR-142a-5p	-3.611	8.44E-02
mmu-miR-143-3p	-10.316	3.79E-01
mmu-miR-144-3p	8.723	2.10E-01
mmu-miR-145a-5p	-18.385	3.69E-01
mmu-miR-145a-3p	5.942	2.33E-01
mmu-miR-146a-5p	-2.779	8.24E-02
mmu-miR-146b-3p	2.093	8.95E-02
mmu-miR-148a-3p	-35.808	3.54E-01
mmu-miR-150-5p	-10.197	6.28E-02
mmu-miR-151-3p	-2.607	3.73E-01
mmu-miR-151-5p	-7.822	3.61E-01
mmu-miR-154-5p	4.108	8.83E-01
mmu-miR-497a-5p	-4.642	3.78E-01
mmu-miR-20a-5p	-8.409	3.64E-01
mmu-miR-181c-5p	-2.871	1.57E-01
mmu-miR-182-3p	4.386	3.01E-01
mmu-miR-182-5p	-7.711	3.70E-01
mmu-miR-709	2.957	3.14E-01
mmu-miR-183-5p	-9.860	3.48E-01
mmu-miR-184-3p	2.701	9.86E-02
mmu-miR-187-3p	-3.718	3.48E-01
mmu-miR-188-3p	3.099	4.74E-01
mmu-miR-1895	3.501	1.02E-01
mmu-miR-18a-5p	-7.631	1.75E-01
mmu-miR-1900	3.590	3.14E-01
mmu-miR-1901	6.318	1.71E-01
mmu-miR-1902	4.639	2.81E-01
mmu-miR-1904	87.082	2.35E-01
mmu-miR-191-5p	-2.058	4.36E-01
mmu-miR-192-5p	-6.184	5.37E-01
mmu-miR-1934-5p	9.944	2.35E-01
mmu-miR-1936	11.912	2.84E-01
mmu-miR-194-5p	-3.617	1.35E-01
mmu-miR-1945	4.875	2.64E-01
mmu-miR-1953	11.080	5.42E-02
mmu-miR-1957a	2.785	3.61E-02
mmu-miR-1963	3.289	4.33E-01
mmu-miR-1968-3p	34.715	3.47E-01
mmu-miR-196a-5p	50.540	1.42E-01
mmu-miR-196b-3p	6.074	2.31E-01
mmu-miR-199b-3p	-23.127	3.66E-01
mmu-miR-19b-3p	-26.157	3.28E-01
mmu-miR-1b-5p	9.823	1.45E-01
mmu-miR-200b-3p	-15.250	3.46E-01
mmu-miR-202-3p	4.720	2.39E-01
mmu-miR-203-3p	-18.294	3.63E-01
mmu-miR-204-3p	8.723	2.10E-01
mmu-miR-205-5p	-14.258	3.50E-01
mmu-miR-206-5p	8.723	2.10E-01
mmu-miR-208a-3p	8.107	2.13E-01
mmu-miR-208a-5p	8.637	2.11E-01
mmu-miR-2137	3.153	3.88E-01
mmu-miR-761	8.647	2.11E-01
mmu-miR-216a-5p	5.755	2.37E-01
mmu-miR-217-3p	8.649	2.11E-01
mmu-miR-217-5p	4.650	2.81E-01
mmu-miR-218-5p	-5.408	3.68E-01
mmu-miR-2183	3.484	3.07E-01
mmu-miR-219a-1-3p	3.830	7.13E-02
mmu-miR-22-3p	-12.594	2.71E-01
mmu-miR-22-5p	-4.136	7.51E-02
mmu-miR-222-3p	-3.816	2.65E-01
mmu-miR-224-5p	-12.538	3.42E-01
mmu-miR-23b-5p	41.401	3.51E-01
mmu-miR-24-2-5p	-3.469	1.59E-01
mmu-miR-24-3p	-2.612	1.58E-01
mmu-miR-26b-5p	-18.779	4.57E-01
mmu-miR-27a-3p	-12.382	1.62E-01
mmu-miR-28c	-2.023	4.66E-01
mmu-miR-302d-3p	15.357	4.43E-02
mmu-miR-293-5p	8.723	2.10E-01
mmu-miR-296-3p	2.497	3.36E-01
mmu-miR-298-5p	2.203	4.00E-01
mmu-miR-29c-3p	-7.999	2.08E-01
mmu-miR-302a-5p	8.966	2.21E-01
mmu-miR-3099-3p	10.187	2.95E-01
mmu-miR-30b-3p	2.174	6.43E-03
mmu-miR-30c-1-3p	5.894	5.00E-06
mmu-miR-30e-5p	-6.862	3.27E-01
mmu-miR-134-5p	2.434	9.10E-01
mmu-miR-330-5p	-3.622	2.28E-01
mmu-miR-331-3p	-3.919	3.51E-01
mmu-miR-335-3p	8.381	4.02E-01
mmu-miR-338-3p	-2.753	9.00E-01
mmu-miR-338-5p	2.785	2.38E-01
mmu-miR-339-5p	-3.122	2.85E-02
mmu-miR-484	-6.146	3.83E-02
mmu-miR-344d-3-5p	5393046.964	2.26E-01
mmu-miR-410-3p	3.676	3.97E-01
mmu-miR-345-5p	-3.795	3.58E-01
mmu-miR-346-5p	9.549	3.19E-01
mmu-miR-34c-5p	-34.774	3.03E-01
mmu-miR-34b-3p	-48.220	1.15E-01
mmu-miR-350-3p	440.673	3.73E-01
mmu-miR-351-3p	-2.852	2.74E-01
mmu-miR-363-5p	8.723	2.10E-01
mmu-miR-365-3p	-3.371	3.95E-01
mmu-miR-374c-5p	-4.458	4.12E-01
mmu-miR-375-3p	-7.633	3.00E-01
mmu-miR-376a-3p	7.556	3.27E-01
mmu-miR-376c-3p	5.823	7.68E-01
mmu-miR-377-3p	3.821	3.79E-01
mmu-miR-378a-3p	6.139	7.93E-02
mmu-miR-381-3p	9.343	2.64E-01
mmu-miR-382-5p	8.389	7.10E-01
mmu-miR-383-5p	2.814	4.53E-01
mmu-miR-409-3p	2.347	8.38E-01
mmu-miR-423-3p	-3.754	5.18E-02
mmu-miR-425-5p	-7.840	1.37E-01
mmu-miR-431-5p	2.738	5.19E-01
mmu-miR-433-3p	8.918	2.35E-01
mmu-miR-434-3p	56.758	2.85E-01
mmu-miR-448-3p	5.532	4.69E-01
mmu-miR-697	3.432	3.98E-01
mmu-miR-450a-5p	-5.616	2.69E-01
mmu-miR-451a	-11.990	1.98E-01
mmu-miR-452-3p	2.431	8.88E-01
mmu-miR-452-5p	3.179	5.89E-01
mmu-miR-292a-3p	11.825	1.37E-01
mmu-miR-468-3p	5.303	2.42E-01
mmu-miR-470-5p	3.816	3.10E-01
mmu-miR-483-3p	10.437	5.45E-02
mmu-miR-483-5p	5.503	3.38E-01
mmu-miR-485-5p	5.743	2.38E-01
mmu-miR-490-3p	4.420	2.98E-01
mmu-miR-490-5p	4.232	3.76E-01
mmu-miR-491-5p	3.642	1.48E-01
mmu-miR-493-3p	2.229	4.94E-01
mmu-miR-1192	47.443	2.35E-01
mmu-miR-499-5p	3.527	4.26E-01
mmu-miR-496a-3p	3.377	5.03E-01
mmu-miR-504-5p	8.723	2.10E-01
mmu-miR-291b-3p	8.723	2.10E-01
mmu-miR-539-5p	6.800	3.08E-01
mmu-miR-540-3p	12.695	2.39E-01
mmu-miR-540-5p	8.723	2.10E-01
mmu-miR-546	3.076	3.49E-01
mmu-miR-568	8.723	2.10E-01
mmu-miR-582-5p	-3.092	3.78E-01
mmu-miR-592-3p	32.360	1.68E-01
mmu-miR-598-3p	2.758	4.22E-01
mmu-miR-653-5p	2.114	3.34E-01
mmu-miR-667-3p	2.209	6.21E-01
mmu-miR-669p-5p	2.046	2.48E-01
mmu-miR-669c-5p	2.158	2.47E-01
mmu-miR-466h-5p	3.727	2.52E-01
mmu-miR-670-5p	21.634	2.23E-01
mmu-miR-673-3p	4.435	2.79E-01
mmu-miR-675-3p	8.200	2.12E-01
mmu-miR-675-5p	3.938	2.94E-01
mmu-miR-676-3p	2.108	9.06E-01
mmu-miR-677-3p	-2.557	4.81E-02
mmu-miR-679-5p	6.756	2.22E-01
mmu-miR-682	12.800	2.40E-01
mmu-miR-691	4.738	2.86E-01
mmu-miR-694	8.716	2.45E-01
mmu-miR-695	33.194	2.18E-01
mmu-miR-696	6.716	2.79E-01
mmu-miR-698-3p	11.634	2.82E-01
mmu-miR-701-5p	463152.412	2.28E-01
mmu-miR-704	8.665	2.11E-01
mmu-miR-764-3p	3.030	3.20E-01
mmu-miR-710	5.060	2.46E-01
mmu-miR-711	8.723	2.10E-01
mmu-miR-712-5p	5.474	1.44E-01
mmu-miR-714	2.253	4.24E-01
mmu-miR-717	8.723	2.10E-01
mmu-miR-719	8.723	2.10E-01
mmu-miR-875-3p	15.238	1.68E-01
mmu-miR-871-5p	6.223	2.29E-01
mmu-miR-758-3p	7.580	2.15E-01
mmu-miR-762	2.560	2.85E-01
mmu-miR-764-5p	4.116	8.99E-01
mmu-miR-802-5p	8.723	2.10E-01
mmu-miR-871-3p	14.444	2.36E-01
mmu-miR-872-5p	-4.359	3.15E-01
mmu-miR-877-5p	2.175	3.23E-01
mmu-miR-879-5p	4.226	3.18E-01
mmu-miR-880-3p	17.035	6.04E-02
mmu-miR-883b-5p	6.324	2.27E-01
mmu-miR-9-5p	2.080	1.00E-02
mmu-miR-92a-3p	-10.623	9.77E-02
mmu-miR-96-5p	-3.708	3.86E-01

## Sheet: AM F FA SP-A1
AM F FA SP-A1 2X
miRNA ID	Exp Fold Change	Exp p-value
mmu-let-7d-3p	2.157	5.40E-01
mmu-miR-206-3p	3.709	1.92E-02
mmu-miR-1a-1-5p	3.939	1.70E-03
mmu-miR-101a-5p	6.724	1.21E-01
mmu-miR-101b-3p	2.266	6.20E-01
mmu-miR-763	7.020	5.37E-02
mmu-miR-1224-5p	3.713	4.93E-02
mmu-miR-124-5p	3.415	1.38E-02
mmu-miR-126a-5p	2.432	3.26E-01
mmu-miR-127-3p	5.229	8.54E-02
mmu-miR-129-5p	5.292	8.42E-02
mmu-miR-721	16.261	4.10E-05
mmu-miR-133a-3p	6.732	1.84E-01
mmu-miR-133a-5p	3.050	4.65E-03
mmu-miR-135a-1-3p	2.247	4.97E-02
mmu-miR-136-5p	8.154	1.43E-01
mmu-miR-137-3p	2.182	5.10E-05
mmu-miR-143-5p	3.475	1.78E-02
mmu-miR-144-3p	3.050	4.65E-03
mmu-miR-145a-5p	3.263	9.62E-04
mmu-miR-145a-3p	3.050	4.65E-03
mmu-miR-146a-5p	6.080	1.54E-01
mmu-miR-154-5p	10.561	1.99E-01
mmu-miR-497a-5p	2.251	3.51E-02
mmu-miR-182-3p	2.685	2.23E-03
mmu-miR-188-3p	4.865	1.45E-01
mmu-miR-1900	6.360	8.10E-03
mmu-miR-1901	2.756	6.42E-02
mmu-miR-1904	3.050	4.65E-03
mmu-miR-1934-5p	6.069	8.44E-02
mmu-miR-1936	27.352	2.14E-01
mmu-miR-1945	4.289	1.12E-01
mmu-miR-1953	5.450	3.14E-02
mmu-miR-1957a	3.195	3.39E-02
mmu-miR-1963	2.532	1.21E-03
mmu-miR-1968-3p	4.960	2.59E-02
mmu-miR-196b-5p	14.854	1.76E-01
mmu-miR-196b-3p	5.591	9.04E-02
mmu-miR-1971	2.313	9.60E-05
mmu-miR-199b-5p	8.740	4.25E-02
mmu-miR-19b-1-5p	2.056	7.89E-01
mmu-miR-200b-3p	-2.079	3.92E-01
mmu-miR-202-3p	5.744	9.17E-02
mmu-miR-204-3p	2.272	6.45E-02
mmu-miR-204-5p	3.873	1.65E-01
mmu-miR-206-5p	3.050	4.65E-03
mmu-miR-207	4.917	5.54E-02
mmu-miR-208a-3p	2.559	6.20E-02
mmu-miR-208a-5p	3.050	4.65E-03
mmu-miR-210-3p	2.437	5.41E-02
mmu-miR-214-3p	6.496	3.40E-03
mmu-miR-216a-5p	4.149	5.67E-02
mmu-miR-217-3p	3.401	1.31E-01
mmu-miR-217-5p	4.192	2.90E-02
mmu-miR-2183	4.051	1.13E-01
mmu-miR-222-5p	2.579	1.54E-01
mmu-miR-23b-5p	2.082	1.60E-01
mmu-miR-302d-3p	10.479	1.52E-01
mmu-miR-293-5p	3.050	4.65E-03
mmu-miR-298-5p	3.723	2.20E-02
mmu-miR-302a-5p	3.050	4.65E-03
mmu-miR-3099-3p	7.899	1.59E-01
mmu-miR-31-3p	2.568	1.48E-03
mmu-miR-335-3p	6.523	8.18E-02
mmu-miR-335-5p	3.399	1.69E-01
mmu-miR-338-5p	2.143	7.78E-02
mmu-miR-341-3p	3.167	2.19E-02
mmu-miR-343	4.610	3.06E-02
mmu-miR-344d-3-5p	3.050	4.65E-03
mmu-miR-410-3p	9.411	1.10E-01
mmu-miR-346-5p	3.792	6.25E-04
mmu-miR-34c-5p	-3.665	3.36E-01
mmu-miR-34c-3p	-2.855	3.82E-01
mmu-miR-363-5p	2.806	3.05E-03
mmu-miR-376b-3p	2.654	2.02E-03
mmu-miR-376a-3p	5.291	7.69E-02
mmu-miR-376c-3p	4.220	4.72E-02
mmu-miR-377-3p	3.050	4.65E-03
mmu-miR-539-3p	3.050	4.65E-03
mmu-miR-382-5p	5.626	1.77E-01
mmu-miR-383-5p	8.140	5.62E-02
mmu-miR-409-3p	4.325	1.28E-01
mmu-miR-431-5p	7.523	1.38E-01
mmu-miR-433-3p	8.452	1.76E-01
mmu-miR-434-3p	16.945	2.76E-01
mmu-miR-434-5p	3.726	4.23E-02
mmu-miR-452-5p	2.797	2.98E-03
mmu-miR-292a-3p	5.168	9.20E-02
mmu-miR-468-3p	4.632	4.03E-02
mmu-miR-470-5p	4.461	1.00E-02
mmu-miR-483-3p	4.580	1.45E-01
mmu-miR-483-5p	7.259	3.30E-02
mmu-miR-485-5p	2.458	7.92E-02
mmu-miR-486b-5p	2.349	9.77E-02
mmu-miR-490-3p	10.111	1.78E-01
mmu-miR-490-5p	6.567	4.41E-03
mmu-miR-493-3p	3.467	4.28E-02
mmu-miR-1192	3.050	4.65E-03
mmu-miR-496a-3p	3.744	4.59E-02
mmu-miR-504-5p	3.050	4.65E-03
mmu-miR-291b-3p	5.180	2.89E-02
mmu-miR-539-5p	7.392	2.88E-01
mmu-miR-540-3p	8.080	1.22E-01
mmu-miR-540-5p	3.798	5.12E-02
mmu-miR-541-5p	3.873	2.23E-02
mmu-miR-546	2.053	9.79E-02
mmu-miR-568	13.985	5.00E-05
mmu-miR-592-3p	8.518	1.34E-01
mmu-miR-653-5p	5.317	1.84E-02
mmu-miR-669c-5p	2.608	9.00E-03
mmu-miR-466h-5p	2.554	5.66E-02
mmu-miR-670-5p	24.643	2.52E-01
mmu-miR-673-3p	8.053	6.03E-02
mmu-miR-675-3p	3.050	4.65E-03
mmu-miR-676-3p	4.068	9.82E-02
mmu-miR-679-5p	4.902	6.76E-04
mmu-miR-682	11.627	5.50E-02
mmu-miR-691	2.093	1.57E-04
mmu-miR-694	4.948	2.35E-02
mmu-miR-695	24.932	8.56E-02
mmu-miR-696	9.339	2.53E-02
mmu-miR-698-3p	8.892	4.23E-02
mmu-miR-701-5p	3.768	2.08E-03
mmu-miR-704	3.408	1.72E-01
mmu-miR-710	2.554	2.73E-01
mmu-miR-711	4.766	7.64E-04
mmu-miR-712-5p	5.074	1.45E-03
mmu-miR-717	3.050	4.65E-03
mmu-miR-719	4.252	1.22E-03
mmu-miR-875-3p	15.313	1.90E-01
mmu-miR-871-5p	3.204	5.73E-03
mmu-miR-758-3p	3.050	4.65E-03
mmu-miR-802-5p	3.050	4.65E-03
mmu-miR-804	2.329	4.77E-01
mmu-miR-871-3p	5.051	7.73E-02
mmu-miR-877-5p	2.233	1.40E-02
mmu-miR-879-5p	3.050	4.65E-03
mmu-miR-880-3p	3.347	1.02E-02
mmu-miR-883b-5p	3.050	4.65E-03
mmu-miR-367-3p	12.812	5.60E-05
mmu-miR-96-5p	3.005	6.75E-02
RNU6-6P	2.223	9.59E-01
SNORD61	3.368	3.61E-03
SNORD68	7.299	4.28E-03
SNORD72	3.123	2.24E-02
SNORD95	2.220	2.90E-01
SNORD96A	2.295	1.20E-01

## Sheet: Common AM M-F FA SP-A1 
Common AM M FA SP-A1 2X - AM F FA SP-A1 2X
Molecule Name
let-7d-3p (miRNAs w/seed UAUACGA)
miR-1-3p (and other miRNAs w/seed GGAAUGU)
miR-1-5p (and other miRNAs w/seed CAUACUU)
miR-101a-5p (miRNAs w/seed CAGUUAU)
miR-101b-3p (miRNAs w/seed UACAGUA)
miR-1207-3p (and other miRNAs w/seed CAGCUGG)
miR-1224-5p (and other miRNAs w/seed UGAGGAC)
miR-124-5p (miRNAs w/seed GUGUUCA)
miR-126a-5p (and other miRNAs w/seed AUUAUUA)
miR-127-3p (miRNAs w/seed CGGAUCC)
miR-129-5p (miRNAs w/seed UUUUUGC)
miR-130a-3p (and other miRNAs w/seed AGUGCAA)
miR-133a-3p (and other miRNAs w/seed UUGGUCC)
miR-133a-5p (and other miRNAs w/seed CUGGUAA)
miR-135a-1-3p (and other miRNAs w/seed AUAGGGA)
miR-144-3p (miRNAs w/seed ACAGUAU)
miR-145-5p (and other miRNAs w/seed UCCAGUU)
miR-145a-3p (miRNAs w/seed UUCCUGG)
miR-146a-5p (and other miRNAs w/seed GAGAACU)
miR-154-5p (miRNAs w/seed AGGUUAU)
miR-16-5p (and other miRNAs w/seed AGCAGCA)
miR-182-3p (miRNAs w/seed UGGUUCU)
miR-188-3p (miRNAs w/seed UCCCACA)
miR-1900 (and other miRNAs w/seed GCCGCCC)
miR-1901 (miRNAs w/seed CGCUCGU)
miR-1904 (miRNAs w/seed UUCUGCU)
miR-1934-5p (and other miRNAs w/seed CUGGUCC)
miR-1936 (miRNAs w/seed AACUGAC)
miR-1945 (miRNAs w/seed CUUCGCG)
miR-1953 (and other miRNAs w/seed GGGAAAG)
miR-1957a (miRNAs w/seed AGUGGUA)
miR-1963 (miRNAs w/seed GGGACGA)
miR-1968-3p (miRNAs w/seed CCACCUC)
miR-196a-5p (and other miRNAs w/seed AGGUAGU)
miR-196b-3p (miRNAs w/seed CGACAGC)
miR-200b-3p (and other miRNAs w/seed AAUACUG)
miR-202-3p (and other miRNAs w/seed GAGGUAU)
miR-204-3p (and other miRNAs w/seed CUGGGAA)
miR-206-5p (miRNAs w/seed CAUGCUU)
miR-208a-3p (and other miRNAs w/seed UAAGACG)
miR-208a-5p (and other miRNAs w/seed AGCUUUU)
miR-214-3p (and other miRNAs w/seed CAGCAGG)
miR-216a-5p (miRNAs w/seed AAUCUCA)
miR-217-3p (miRNAs w/seed AUCAGUU)
miR-217-5p (and other miRNAs w/seed ACUGCAU)
miR-2183 (miRNAs w/seed UGAACCC)
miR-23b-5p (miRNAs w/seed GGUUCCU)
miR-291a-3p (and other miRNAs w/seed AAGUGCU)
miR-293-5p (and other miRNAs w/seed CUCAAAC)
miR-298-5p (and other miRNAs w/seed GCAGAGG)
miR-302a-5p (miRNAs w/seed CUUAAAC)
miR-3099 (and other miRNAs w/seed AGGCUAG)
miR-335-3p (miRNAs w/seed UUUUCAU)
miR-338-5p (miRNAs w/seed ACAAUAU)
miR-344b-5p (and other miRNAs w/seed GUCAGGC)
miR-344d-3p (and other miRNAs w/seed AUAUAAC)
miR-346 (and other miRNAs w/seed GUCUGCC)
miR-34a-5p (and other miRNAs w/seed GGCAGUG)
miR-34c-3p (and other miRNAs w/seed AUCACUA)
miR-363-5p (miRNAs w/seed AGGUGGA)
miR-376a-3p (miRNAs w/seed UCGUAGA)
miR-376c-3p (and other miRNAs w/seed ACAUAGA)
miR-377-3p (miRNAs w/seed UCACACA)
miR-381-3p (and other miRNAs w/seed AUACAAG)
miR-382-5p (miRNAs w/seed AAGUUGU)
miR-383-5p (miRNAs w/seed GAUCAGA)
miR-409-3p (miRNAs w/seed AAUGUUG)
miR-431-5p (and other miRNAs w/seed GUCUUGC)
miR-433-3p (miRNAs w/seed UCAUGAU)
miR-434-3p (miRNAs w/seed UUGAACC)
miR-452-5p (miRNAs w/seed GUUUGCA)
miR-467a-5p (and other miRNAs w/seed AAGUGCC)
miR-468-3p (miRNAs w/seed AUGACUG)
miR-470-5p (miRNAs w/seed UCUUGGA)
miR-483-3p (miRNAs w/seed CACUCCU)
miR-483-5p (miRNAs w/seed AGACGGG)
miR-485-5p (and other miRNAs w/seed GAGGCUG)
miR-490-3p (miRNAs w/seed AACCUGG)
miR-490-5p (miRNAs w/seed CAUGGAU)
miR-493-3p (miRNAs w/seed GAAGGUC)
miR-495-3p (and other miRNAs w/seed AACAAAC)
miR-503-3p (and other miRNAs w/seed GAGUAUU)
miR-504-5p (and other miRNAs w/seed GACCCUG)
miR-519a-3p (and other miRNAs w/seed AAGUGCA)
miR-539-5p (miRNAs w/seed GAGAAAU)
miR-540-3p (and other miRNAs w/seed GGUCAGA)
miR-540-5p (miRNAs w/seed AAGGGUC)
miR-546 (miRNAs w/seed UGGUGGC)
miR-568 (miRNAs w/seed UGUAUAA)
miR-592-3p (miRNAs w/seed CAUCACG)
miR-653-5p (miRNAs w/seed UGUUGAA)
miR-669c-5p (miRNAs w/seed UAGUUGU)
miR-669m-5p (and other miRNAs w/seed GUGUGCA)
miR-670-5p (miRNAs w/seed UCCCUGA)
miR-673-3p (and other miRNAs w/seed CCGGGGC)
miR-675-3p (miRNAs w/seed UGUAUGC)
miR-676 (and other miRNAs w/seed CGUCCUG)
miR-679-5p (and other miRNAs w/seed GACUGUG)
miR-682 (miRNAs w/seed UGCAGUC)
miR-691 (miRNAs w/seed UUCCUGA)
miR-694 (miRNAs w/seed UGAAAAU)
miR-695 (miRNAs w/seed GAUUGGG)
miR-696 (miRNAs w/seed CGUGUGC)
miR-698-3p (miRNAs w/seed AUUCUCG)
miR-701-5p (miRNAs w/seed UAGCCGC)
miR-704 (miRNAs w/seed GACAUGU)
miR-710 (miRNAs w/seed CAAGUCU)
miR-711 (miRNAs w/seed GGACCCG)
miR-712-5p (miRNAs w/seed UCCUUCA)
miR-717 (miRNAs w/seed UCAGACA)
miR-719 (miRNAs w/seed UCUCGGC)
miR-7227-3p (and other miRNAs w/seed CUGAAAA)
miR-743a-5p (and other miRNAs w/seed AUUCAGA)
miR-758-3p (and other miRNAs w/seed UUGUGAC)
miR-802-5p (miRNAs w/seed CAGUAAC)
miR-871-3p (miRNAs w/seed GACUGGC)
miR-877-5p (and other miRNAs w/seed UAGAGGA)
miR-879-5p (and other miRNAs w/seed GAGGCUU)
miR-880-3p (miRNAs w/seed ACUCCAU)
miR-883b-5p (miRNAs w/seed ACUGAGA)
miR-92a-3p (and other miRNAs w/seed AUUGCAC)
miR-96-5p (and other miRNAs w/seed UUGGCAC)

## Sheet: Unique in AM M FA SP-A1
Unique in Males AM M FA SP-A1 2X - AM F FA SP-A1 2X
Molecule Name
let-7a-5p (and other miRNAs w/seed GAGGUAG)
miR-100-5p (and other miRNAs w/seed ACCCGUA)
miR-101-3p (and other miRNAs w/seed ACAGUAC)
miR-103-3p (and other miRNAs w/seed GCAGCAU)
miR-10a-5p (and other miRNAs w/seed ACCCUGU)
miR-124-3p (and other miRNAs w/seed AAGGCAC)
miR-125b-5p (and other miRNAs w/seed CCCUGAG)
miR-126a-3p (and other miRNAs w/seed CGUACCG)
miR-128-3p (and other miRNAs w/seed CACAGUG)
miR-132-3p (and other miRNAs w/seed AACAGUC)
miR-135a-5p (and other miRNAs w/seed AUGGCUU)
miR-138-5p (miRNAs w/seed GCUGGUG)
miR-139-5p (miRNAs w/seed CUACAGU)
miR-140-5p (and other miRNAs w/seed AGUGGUU)
miR-141-3p (and other miRNAs w/seed AACACUG)
miR-142-3p (and other miRNAs w/seed GUAGUGU)
miR-142-5p (and other miRNAs w/seed AUAAAGU)
miR-143-3p (and other miRNAs w/seed GAGAUGA)
miR-146b-3p (miRNAs w/seed CCCUAGG)
miR-148a-3p (and other miRNAs w/seed CAGUGCA)
miR-150-5p (and other miRNAs w/seed CUCCCAA)
miR-151-3p (and other miRNAs w/seed UAGACUG)
miR-151-5p (and other miRNAs w/seed CGAGGAG)
miR-17-5p (and other miRNAs w/seed AAAGUGC)
miR-181a-5p (and other miRNAs w/seed ACAUUCA)
miR-182-5p (and other miRNAs w/seed UUGGCAA)
miR-1827 (and other miRNAs w/seed GAGGCAG)
miR-183-5p (miRNAs w/seed AUGGCAC)
miR-184 (and other miRNAs w/seed GGACGGA)
miR-187-3p (miRNAs w/seed CGUGUCU)
miR-1895 (miRNAs w/seed CCCCGAG)
miR-18a-5p (and other miRNAs w/seed AAGGUGC)
miR-1902 (miRNAs w/seed GAGGUGC)
miR-191-5p (and other miRNAs w/seed AACGGAA)
miR-192-5p (and other miRNAs w/seed UGACCUA)
miR-194-5p (miRNAs w/seed GUAACAG)
miR-199a-3p (and other miRNAs w/seed CAGUAGU)
miR-19b-3p (and other miRNAs w/seed GUGCAAA)
miR-1b-5p (miRNAs w/seed ACAUACU)
miR-203a-3p (and other miRNAs w/seed UGAAAUG)
miR-205-5p (and other miRNAs w/seed CCUUCAU)
miR-2137 (miRNAs w/seed CCGGCGG)
miR-218-5p (and other miRNAs w/seed UGUGCUU)
miR-219a-1-3p (miRNAs w/seed GAGUUGC)
miR-22-3p (miRNAs w/seed AGCUGCC)
miR-22-5p (and other miRNAs w/seed GUUCUUC)
miR-221-3p (and other miRNAs w/seed GCUACAU)
miR-224-5p (miRNAs w/seed AAGUCAC)
miR-24-1-5p (and other miRNAs w/seed UGCCUAC)
miR-24-3p (and other miRNAs w/seed GGCUCAG)
miR-26a-5p (and other miRNAs w/seed UCAAGUA)
miR-27a-3p (and other miRNAs w/seed UCACAGU)
miR-28b (and other miRNAs w/seed GGAGCUC)
miR-296-3p (miRNAs w/seed AGGGUUG)
miR-29b-3p (and other miRNAs w/seed AGCACCA)
miR-30b-3p (and other miRNAs w/seed UGGGAUG)
miR-30c-1-3p (and other miRNAs w/seed UGGGAGA)
miR-30c-5p (and other miRNAs w/seed GUAAACA)
miR-3118 (and other miRNAs w/seed GUGACUG)
miR-330-5p (and other miRNAs w/seed CUCUGGG)
miR-331-3p (miRNAs w/seed CCCCUGG)
miR-338-3p (miRNAs w/seed CCAGCAU)
miR-339-5p (and other miRNAs w/seed CCCUGUC)
miR-344a-5p (and other miRNAs w/seed CAGGCUC)
miR-345-5p (and other miRNAs w/seed CUGACCC)
miR-350 (and other miRNAs w/seed UCACAAA)
miR-351-3p (miRNAs w/seed GUCAAGA)
miR-365-3p (and other miRNAs w/seed AAUGCCC)
miR-374c-5p (and other miRNAs w/seed UAAUACA)
miR-375-3p (and other miRNAs w/seed UUGUUCG)
miR-378a-3p (and other miRNAs w/seed CUGGACU)
miR-423-3p (miRNAs w/seed GCUCGGU)
miR-425-5p (and other miRNAs w/seed AUGACAC)
miR-448-3p (and other miRNAs w/seed UGCAUAU)
miR-448-5p (and other miRNAs w/seed ACAUCCU)
miR-450a-5p (and other miRNAs w/seed UUUGCGA)
miR-451a (and other miRNAs w/seed AACCGUU)
miR-452-3p (miRNAs w/seed CAGUCUC)
miR-491-5p (and other miRNAs w/seed GUGGGGA)
miR-499-5p (and other miRNAs w/seed UAAGACU)
miR-582-5p (miRNAs w/seed UACAGUU)
miR-598-3p (miRNAs w/seed ACGUCAU)
miR-667-3p (miRNAs w/seed GACACCU)
miR-669a-5p (and other miRNAs w/seed GUUGUGU)
miR-675-5p (and other miRNAs w/seed GGUGCGG)
miR-677-3p (miRNAs w/seed AAGCCAG)
miR-7062-5p (and other miRNAs w/seed GGAGGCC)
miR-714 (miRNAs w/seed GACGAGG)
miR-762 (and other miRNAs w/seed GGGCUGG)
miR-764-5p (miRNAs w/seed GUGCUCA)
miR-872-5p (miRNAs w/seed AGGUUAC)
miR-9-5p (and other miRNAs w/seed CUUUGGU)

## Sheet: Unique in AM F FA SP-A1
Unique in females AM M FA SP-A1 2X - AM F FA SP-A1 2X
Molecule Name
miR-136-5p (miRNAs w/seed CUCCAUU)
miR-137-3p (and other miRNAs w/seed UAUUGCU)
miR-143-5p (and other miRNAs w/seed GUGCAGU)
miR-1971 (and other miRNAs w/seed UAAAGGC)
miR-199a-5p (and other miRNAs w/seed CCAGUGU)
miR-19b-1-5p (and other miRNAs w/seed GUUUUGC)
miR-204-5p (and other miRNAs w/seed UCCCUUU)
miR-207 (miRNAs w/seed CUUCUCC)
miR-210-3p (miRNAs w/seed UGUGCGU)
miR-222-5p (miRNAs w/seed CAGUAGC)
miR-31-3p (and other miRNAs w/seed GCUAUGC)
miR-335-5p (and other miRNAs w/seed CAAGAGC)
miR-341 (and other miRNAs w/seed CGGUCGA)
miR-343 (and other miRNAs w/seed CUCCCUU)
miR-376a-3p (and other miRNAs w/seed UCAUAGA)
miR-434-5p (miRNAs w/seed CUCGACU)
miR-486-5p (and other miRNAs w/seed CCUGUAC)
miR-541-5p (miRNAs w/seed AGGGAUU)
miR-804 (miRNAs w/seed GUGAGUU)
RNU6-6P	26826
SNORD61	26787	353374
SNORD68	606500
SNORD72	619564
SNORD95	619570
SNORD96A	619571

## Sheet: AM M O3 SP-A1
AM M O3 SP-A1 2X
miRNA ID	Exp Fold Change	Exp p-value
mmu-let-7a-5p	-2.608	1.17E-02
mmu-miR-206-3p	4.434	8.82E-02
mmu-miR-1a-2-5p	22.079	9.81E-02
mmu-miR-99a-5p	3.824	3.60E-02
mmu-miR-101a-5p	4.526	9.46E-02
mmu-miR-1195	8.322	1.16E-02
mmu-miR-763	3.503	6.17E-03
mmu-miR-122-5p	-2.393	6.79E-03
mmu-miR-1224-5p	7.221	1.55E-02
mmu-miR-124-3p	3.253	2.99E-03
mmu-miR-124-5p	4.260	5.26E-02
mmu-miR-1249-3p	-2.100	3.11E-02
mmu-miR-125b-5p	2.682	4.89E-03
mmu-miR-126a-3p	3.137	7.47E-02
mmu-miR-126a-5p	3.117	4.30E-02
mmu-miR-127-3p	5.423	1.08E-01
mmu-miR-128-3p	-3.092	2.75E-02
mmu-miR-129-5p	6.541	5.33E-02
mmu-miR-1298-5p	-2.069	1.30E-02
mmu-miR-721	6.211	3.95E-02
mmu-miR-212-3p	4.404	6.10E-02
mmu-miR-133a-3p	27.825	1.21E-01
mmu-miR-133a-5p	2.584	6.37E-03
mmu-miR-135a-1-3p	3.979	6.67E-02
mmu-miR-136-5p	11.972	5.81E-02
mmu-miR-137-3p	2.566	1.67E-03
mmu-miR-139-5p	-3.087	7.67E-03
mmu-miR-141-3p	12.832	1.32E-04
mmu-miR-143-3p	9.243	4.25E-02
mmu-miR-143-5p	3.005	6.62E-04
mmu-miR-144-3p	2.584	6.37E-03
mmu-miR-145a-5p	4.191	8.71E-03
mmu-miR-145a-3p	2.584	6.37E-03
mmu-miR-148a-3p	2.747	5.85E-04
mmu-miR-150-5p	-2.381	7.50E-04
mmu-miR-153-3p	3.748	2.71E-04
mmu-miR-154-5p	37.155	1.24E-01
mmu-miR-155-3p	-2.299	7.99E-02
mmu-miR-15b-5p	-2.169	9.98E-02
mmu-miR-181d-5p	-3.534	1.02E-02
mmu-miR-182-3p	3.901	3.88E-03
mmu-miR-182-5p	4.492	7.13E-03
mmu-miR-709	4.582	3.50E-05
mmu-miR-183-3p	2.547	2.07E-02
mmu-miR-183-5p	2.826	3.12E-02
mmu-miR-188-3p	12.415	6.63E-02
mmu-miR-188-5p	2.374	2.13E-01
mmu-miR-1895	2.957	2.52E-02
mmu-miR-1900	6.336	0.00E00
mmu-miR-1901	6.348	6.13E-02
mmu-miR-1904	6.773	6.58E-03
mmu-miR-215-5p	3.987	6.94E-02
mmu-miR-1934-5p	5.375	3.68E-02
mmu-miR-1936	25.074	7.39E-02
mmu-miR-193a-3p	2.013	8.44E-04
mmu-miR-1945	4.835	1.00E-01
mmu-miR-1953	16.714	6.47E-02
mmu-miR-1957a	2.323	2.27E-01
mmu-miR-1963	15.533	7.51E-04
mmu-miR-1968-3p	17.939	2.55E-02
mmu-miR-196a-5p	84.318	1.15E-01
mmu-miR-196b-3p	2.463	6.26E-03
mmu-miR-1971	6.286	3.42E-04
mmu-miR-199b-3p	4.455	9.75E-02
mmu-miR-199b-5p	29.939	5.87E-03
mmu-miR-19b-1-5p	2.244	1.22E-03
mmu-miR-1b-5p	3.028	2.38E-02
mmu-miR-429-3p	3.390	1.64E-03
mmu-miR-202-3p	11.226	3.33E-02
mmu-miR-203-3p	4.986	1.54E-04
mmu-miR-204-3p	2.584	6.37E-03
mmu-miR-204-5p	7.355	1.29E-01
mmu-miR-205-5p	2.110	1.62E-02
mmu-miR-206-5p	7.883	5.97E-02
mmu-miR-207	3.280	1.22E-04
mmu-miR-208b-3p	4.456	7.70E-05
mmu-miR-208a-5p	2.584	6.37E-03
mmu-miR-210-3p	5.639	1.53E-01
mmu-miR-2137	3.088	4.44E-02
mmu-miR-214-3p	27.133	9.17E-02
mmu-miR-216a-5p	5.801	7.96E-02
mmu-miR-217-3p	3.644	4.66E-02
mmu-miR-217-5p	7.430	3.47E-02
mmu-miR-218-5p	6.579	8.12E-04
mmu-miR-2183	7.879	1.34E-03
mmu-miR-224-5p	3.773	5.30E-03
mmu-miR-26b-5p	-2.180	3.06E-02
mmu-miR-302d-3p	35.574	1.12E-01
mmu-miR-293-5p	2.584	6.37E-03
mmu-miR-296-3p	5.252	2.90E-04
mmu-miR-466d-3p	-2.246	8.90E-02
mmu-miR-298-5p	4.528	1.03E-04
mmu-miR-302a-5p	3.202	4.96E-03
mmu-miR-3099-3p	11.893	9.66E-02
mmu-miR-31-3p	7.804	1.76E-03
mmu-miR-31-5p	3.970	6.91E-03
mmu-miR-134-5p	2.712	1.20E-05
mmu-miR-320-3p	-2.022	3.98E-03
mmu-miR-335-3p	20.021	3.83E-02
mmu-miR-335-5p	4.524	3.47E-02
mmu-miR-341-3p	3.454	5.00E-06
mmu-miR-342-3p	-3.267	1.84E-02
mmu-miR-343	4.059	5.00E-03
mmu-miR-344d-3-5p	5.589	2.99E-02
mmu-miR-410-3p	21.847	7.59E-02
mmu-miR-345-5p	4.738	7.54E-03
mmu-miR-346-5p	17.420	2.33E-03
mmu-miR-34c-5p	8.971	2.42E-03
mmu-miR-34c-3p	6.476	2.89E-03
mmu-miR-361-5p	-2.746	3.07E-02
mmu-miR-363-5p	2.584	6.37E-03
mmu-miR-365-3p	-2.030	2.30E-02
mmu-miR-375-3p	3.076	1.98E-02
mmu-miR-376b-3p	2.428	6.33E-03
mmu-miR-376a-3p	6.230	5.73E-03
mmu-miR-376c-3p	2.971	1.10E-01
mmu-miR-377-3p	2.271	7.66E-03
mmu-miR-379-5p	2.842	3.19E-03
mmu-miR-381-3p	11.297	2.27E-03
mmu-miR-382-5p	23.870	6.65E-02
mmu-miR-383-5p	8.200	3.76E-02
mmu-miR-409-3p	6.774	2.73E-02
mmu-miR-431-5p	4.335	6.55E-02
mmu-miR-433-3p	9.004	4.31E-02
mmu-miR-434-3p	9.112	6.58E-03
mmu-miR-434-5p	2.786	2.37E-02
mmu-miR-697	7.946	3.69E-03
mmu-miR-451a	3.689	2.81E-01
mmu-miR-452-5p	4.632	7.97E-03
mmu-miR-455-3p	2.192	2.69E-01
mmu-miR-290a-3p	3.473	9.50E-04
mmu-miR-467e-5p	-3.955	1.47E-02
mmu-miR-468-3p	8.061	8.58E-02
mmu-miR-470-5p	5.962	6.00E-06
mmu-miR-483-3p	29.862	1.56E-01
mmu-miR-483-5p	11.966	1.74E-02
mmu-miR-485-5p	4.428	2.85E-04
mmu-miR-486b-5p	10.894	1.35E-01
mmu-miR-490-3p	10.160	2.00E-06
mmu-miR-490-5p	12.307	1.68E-03
mmu-miR-493-3p	5.113	1.36E-02
mmu-miR-495-3p	4.669	1.29E-03
mmu-miR-499-5p	2.494	3.03E-04
mmu-miR-500-3p	-2.026	1.03E-02
mmu-miR-501-5p	3.496	1.25E-01
mmu-miR-496a-3p	3.421	9.67E-02
mmu-miR-504-5p	3.972	4.62E-03
mmu-miR-291b-3p	4.449	1.10E-02
mmu-miR-539-5p	3.552	1.11E-01
mmu-miR-540-3p	5.247	3.05E-02
mmu-miR-540-5p	3.754	2.58E-03
mmu-miR-541-5p	8.229	4.10E-04
mmu-miR-546	2.662	1.01E-04
mmu-miR-568	2.126	9.20E-03
mmu-miR-582-5p	2.289	9.02E-03
mmu-miR-592-3p	8.239	3.09E-02
mmu-miR-652-3p	-2.014	4.05E-03
mmu-miR-653-5p	12.920	6.00E-06
mmu-miR-667-3p	30.031	1.38E-03
mmu-miR-669c-5p	8.597	1.17E-04
mmu-miR-466h-5p	4.670	4.65E-02
mmu-miR-670-5p	22.930	4.61E-02
mmu-miR-673-3p	37.401	4.09E-02
mmu-miR-674-5p	-2.553	6.48E-03
mmu-miR-675-3p	3.848	2.15E-02
mmu-miR-675-5p	4.148	3.62E-03
mmu-miR-676-3p	17.282	7.40E-02
mmu-miR-679-5p	4.728	5.73E-02
mmu-miR-681	3.358	2.61E-02
mmu-miR-682	5.873	1.11E-01
mmu-miR-691	6.028	4.94E-03
mmu-miR-694	3.287	9.36E-03
mmu-miR-695	7.177	1.55E-01
mmu-miR-696	18.599	2.17E-04
mmu-miR-698-3p	13.922	6.73E-02
mmu-miR-701-5p	3.301	1.29E-02
mmu-miR-704	12.935	9.85E-02
mmu-miR-708-5p	2.674	2.80E-01
mmu-miR-710	16.003	1.09E-01
mmu-miR-711	4.015	1.01E-01
mmu-miR-712-5p	7.607	1.75E-02
mmu-miR-713	3.162	1.93E-03
mmu-miR-714	5.389	6.15E-02
mmu-miR-717	2.584	6.37E-03
mmu-miR-719	3.284	4.51E-04
mmu-miR-875-3p	10.051	1.36E-01
mmu-miR-871-5p	5.780	5.29E-03
mmu-miR-758-3p	3.286	9.31E-03
mmu-miR-762	3.943	1.81E-04
mmu-miR-7a-5p	-2.015	4.89E-02
mmu-miR-802-5p	2.584	6.37E-03
mmu-miR-804	6.421	5.46E-02
mmu-miR-877-5p	4.582	2.78E-02
mmu-miR-879-5p	2.584	6.37E-03
mmu-miR-880-3p	67.458	1.76E-02
mmu-miR-883b-5p	2.584	6.37E-03
mmu-miR-363-3p	4.561	5.30E-02
mmu-miR-96-5p	2.284	2.47E-01
SNORD61	5.617	1.43E-01
SNORD68	4.457	1.20E-02
SNORD72	2.550	1.56E-01
SNORD95	2.227	3.56E-02

## Sheet: AM F O3 SP-A1
AM F O3 SP-A1 2X
miRNA ID	Exp Fold Change	Exp p-value
mmu-let-7f-5p	-315.714	1.22E-01
mmu-miR-206-3p	6.948	3.23E-01
mmu-miR-1a-1-5p	-7099.318	2.92E-03
mmu-miR-100-5p	7.750	3.00E-01
mmu-miR-10b-5p	2.033	2.08E-01
mmu-miR-1195	3.359	3.25E-01
mmu-miR-763	2.734	3.38E-01
mmu-miR-124-3p	2.178	3.51E-01
mmu-miR-124-5p	-131795.473	2.91E-03
mmu-miR-126a-5p	-33.147	2.13E-01
mmu-miR-127-3p	3.445	3.41E-01
mmu-miR-129-5p	2.477	3.63E-01
mmu-miR-721	-3527.135	2.95E-03
mmu-miR-212-3p	2.978	3.15E-01
mmu-miR-133b-3p	-166148.314	2.91E-03
mmu-miR-133a-5p	-16336.330	2.91E-03
mmu-miR-135a-1-3p	8.325	3.39E-01
mmu-miR-136-5p	20.600	3.48E-01
mmu-miR-137-3p	-4593714.063	2.91E-03
mmu-miR-141-3p	3.035	5.20E-02
mmu-miR-142a-3p	-90.481	7.23E-01
mmu-miR-143-3p	12.120	6.10E-02
mmu-miR-143-5p	-313241.600	2.91E-03
mmu-miR-144-3p	-251051.931	2.91E-03
mmu-miR-145a-5p	6.458	2.87E-01
mmu-miR-145a-3p	-273694.540	2.91E-03
mmu-miR-147-3p	3.453	2.03E-02
mmu-miR-152-3p	-2.018	2.67E-01
mmu-miR-149-5p	2.910	2.12E-01
mmu-miR-151-5p	-2.178	4.24E-02
mmu-miR-154-5p	2.452	3.87E-01
mmu-miR-155-3p	-2.181	4.70E-03
mmu-miR-497a-5p	4.216	3.31E-01
mmu-miR-182-3p	-104601.605	2.91E-03
mmu-miR-182-5p	3.026	2.56E-01
mmu-miR-185-5p	-2.123	1.58E-01
mmu-miR-187-3p	2.385	1.96E-01
mmu-miR-1900	4.610	3.15E-01
mmu-miR-1901	4.530	3.43E-01
mmu-miR-1902	3.511	3.21E-01
mmu-miR-1904	-116049.809	2.91E-03
mmu-miR-215-5p	2.764	2.80E-01
mmu-miR-1931	3.663	1.83E-01
mmu-miR-1934-5p	2.458	3.43E-01
mmu-miR-1936	9.171	3.37E-01
mmu-miR-1945	5.073	3.48E-01
mmu-miR-1953	4.272	3.32E-01
mmu-miR-1963	6.734	3.45E-01
mmu-miR-1968-3p	2.185	3.80E-01
mmu-miR-196a-5p	11.677	3.44E-01
mmu-miR-196b-3p	-33387.828	2.91E-03
mmu-miR-1971	3.349	3.21E-01
mmu-miR-199b-5p	11.343	3.16E-01
mmu-miR-19b-1-5p	2.549	7.75E-02
mmu-miR-429-3p	-46.266	5.60E-01
mmu-miR-202-3p	4.598	3.68E-01
mmu-miR-204-3p	6.451	3.32E-01
mmu-miR-204-5p	2.193	3.74E-01
mmu-miR-205-5p	3.004	1.43E-01
mmu-miR-206-5p	-15604.033	2.91E-03
mmu-miR-207	2.086	3.72E-01
mmu-miR-208a-3p	-120526.119	2.91E-03
mmu-miR-208a-5p	-109759.247	2.91E-03
mmu-miR-210-3p	3.145	3.09E-01
mmu-miR-2137	2.408	2.13E-01
mmu-miR-761	-55180.547	2.91E-03
mmu-miR-216a-5p	2.139	4.09E-01
mmu-miR-217-3p	105.579	3.70E-01
mmu-miR-217-5p	-146488.761	2.91E-03
mmu-miR-2183	10.118	2.74E-01
mmu-miR-22-3p	-2.057	4.46E-01
mmu-miR-222-5p	3.269	2.85E-01
mmu-miR-23b-3p	-2.401	5.03E-02
mmu-miR-24-3p	-2.022	3.70E-01
mmu-miR-28c	-2.135	9.38E-02
mmu-miR-295-3p	-148614.682	2.91E-03
mmu-miR-293-5p	-70486.351	2.91E-03
mmu-miR-296-3p	2.780	3.30E-01
mmu-miR-298-5p	3.572	2.80E-01
mmu-miR-302a-5p	21.247	2.99E-01
mmu-miR-3099-3p	11.497	3.09E-01
mmu-miR-30b-3p	-2.264	5.41E-03
mmu-miR-30c-1-3p	-2.157	2.51E-01
mmu-miR-31-3p	-98466.166	2.91E-03
mmu-miR-134-5p	2.103	3.80E-01
mmu-miR-326-3p	8.851	3.00E-01
mmu-miR-335-3p	23.518	3.52E-01
mmu-miR-335-5p	3.081	2.39E-01
mmu-miR-341-3p	3.237	3.34E-01
mmu-miR-343	2.625	3.21E-01
mmu-miR-344d-3-5p	-45644.697	2.91E-03
mmu-miR-410-3p	5.638	3.31E-01
mmu-miR-345-5p	2.523	2.92E-01
mmu-miR-346-5p	3.088	3.39E-01
mmu-miR-449b	3.173	1.10E-01
mmu-miR-34b-3p	3.996	5.79E-02
mmu-miR-363-5p	-450925.778	2.91E-03
mmu-miR-365-3p	-159.609	2.25E-01
mmu-miR-375-3p	2.371	8.79E-02
mmu-miR-376b-3p	-59466.022	2.91E-03
mmu-miR-376a-3p	6.397	3.36E-01
mmu-miR-376c-3p	-119255.915	2.91E-03
mmu-miR-377-3p	-66922.465	2.91E-03
mmu-miR-378a-3p	-2.070	1.90E-02
mmu-miR-379-5p	-99559.265	2.91E-03
mmu-miR-381-3p	-79530.951	2.91E-03
mmu-miR-382-5p	2.967	3.61E-01
mmu-miR-383-5p	8.799	3.09E-01
mmu-miR-409-3p	6.150	3.49E-01
mmu-miR-421-3p	3.267	3.04E-01
mmu-miR-431-5p	3.389	3.53E-01
mmu-miR-433-3p	3.079	3.49E-01
mmu-miR-434-3p	4.215	3.05E-01
mmu-miR-434-5p	-131597.537	2.91E-03
mmu-miR-697	2.563	3.63E-01
mmu-miR-452-3p	2.719	3.50E-01
mmu-miR-452-5p	-127559.689	2.91E-03
mmu-miR-455-3p	2.245	2.96E-01
mmu-miR-292a-3p	-19283.237	2.91E-03
mmu-miR-468-3p	5.678	3.38E-01
mmu-miR-470-5p	5.615	2.58E-01
mmu-miR-483-3p	2.231	4.06E-01
mmu-miR-483-5p	9.367	3.48E-01
mmu-miR-485-5p	10.568	2.94E-01
mmu-miR-486b-5p	3.678	3.29E-01
mmu-miR-490-3p	6.101	3.22E-01
mmu-miR-490-5p	4.131	3.51E-01
mmu-miR-493-3p	2.808	3.52E-01
mmu-miR-1192	-126123.970	2.91E-03
mmu-miR-499-5p	4.174	2.82E-01
mmu-miR-501-5p	3.393	2.88E-01
mmu-miR-496a-3p	-91087.552	2.91E-03
mmu-miR-504-5p	-335499.935	2.91E-03
mmu-miR-291b-3p	-18885.412	2.91E-03
mmu-miR-539-5p	16.975	3.63E-01
mmu-miR-540-3p	4.086	3.47E-01
mmu-miR-540-5p	-194488.293	2.91E-03
mmu-miR-541-5p	3.320	2.74E-01
mmu-miR-546	5.343	3.01E-01
mmu-miR-568	-102628.694	2.91E-03
mmu-miR-592-3p	3.078	3.43E-01
mmu-miR-653-5p	9.385	3.30E-01
mmu-miR-667-3p	3.454	3.62E-01
mmu-miR-669p-5p	2.138	2.46E-01
mmu-miR-670-5p	3.606	3.59E-01
mmu-miR-673-3p	13.549	3.44E-01
mmu-miR-675-3p	8.540	2.36E-01
mmu-miR-675-5p	2.433	3.55E-01
mmu-miR-679-5p	-86879.336	2.91E-03
mmu-miR-682	-116343.987	2.91E-03
mmu-miR-691	2.365	3.64E-01
mmu-miR-694	-158816.593	2.91E-03
mmu-miR-695	5.810	3.14E-01
mmu-miR-696	8.657	3.44E-01
mmu-miR-698-3p	9.437	3.40E-01
mmu-miR-701-5p	-20188.199	2.91E-03
mmu-miR-704	5.428	3.02E-01
mmu-miR-710	2.013	3.85E-01
mmu-miR-711	-31523.963	2.91E-03
mmu-miR-713	3.863	2.91E-01
mmu-miR-717	-833376.924	2.91E-03
mmu-miR-719	-280704.882	2.91E-03
mmu-miR-875-3p	22.415	3.72E-01
mmu-miR-871-5p	7.791	3.56E-01
mmu-miR-758-3p	-281965.761	2.91E-03
mmu-miR-762	2.321	3.39E-01
mmu-miR-7a-5p	-2.088	5.82E-02
mmu-miR-802-5p	-77114.416	2.91E-03
mmu-miR-871-3p	-381825.023	2.91E-03
mmu-miR-872-5p	-2.433	1.00E-01
mmu-miR-877-5p	3.225	3.19E-01
mmu-miR-879-5p	-218409.027	2.91E-03
mmu-miR-880-3p	6.961	3.20E-01
mmu-miR-883b-5p	-305525.964	2.91E-03
mmu-miR-367-3p	-126650.914	2.91E-03
mmu-miR-96-5p	-108171.966	2.91E-03
RNU6-6P	-2.443	2.85E-02

## Sheet: Common AM M-F O3 SP-A1 
Common AM M O3 SP-A1 2X - AM F O3 SP-A1 2X
Molecule Name
let-7a-5p (and other miRNAs w/seed GAGGUAG)
miR-1-3p (and other miRNAs w/seed GGAAUGU)
miR-1-5p (and other miRNAs w/seed CAUACUU)
miR-100-5p (and other miRNAs w/seed ACCCGUA)
miR-1195 (miRNAs w/seed GAGUUCG)
miR-1207-3p (and other miRNAs w/seed CAGCUGG)
miR-124-3p (and other miRNAs w/seed AAGGCAC)
miR-124-5p (miRNAs w/seed GUGUUCA)
miR-126a-5p (and other miRNAs w/seed AUUAUUA)
miR-127-3p (miRNAs w/seed CGGAUCC)
miR-129-5p (miRNAs w/seed UUUUUGC)
miR-130a-3p (and other miRNAs w/seed AGUGCAA)
miR-132-3p (and other miRNAs w/seed AACAGUC)
miR-133a-3p (and other miRNAs w/seed UUGGUCC)
miR-133a-5p (and other miRNAs w/seed CUGGUAA)
miR-135a-1-3p (and other miRNAs w/seed AUAGGGA)
miR-136-5p (miRNAs w/seed CUCCAUU)
miR-137-3p (and other miRNAs w/seed UAUUGCU)
miR-141-3p (and other miRNAs w/seed AACACUG)
miR-143-3p (and other miRNAs w/seed GAGAUGA)
miR-143-5p (and other miRNAs w/seed GUGCAGU)
miR-144-3p (miRNAs w/seed ACAGUAU)
miR-145-5p (and other miRNAs w/seed UCCAGUU)
miR-145a-3p (miRNAs w/seed UUCCUGG)
miR-148a-3p (and other miRNAs w/seed CAGUGCA)
miR-154-5p (miRNAs w/seed AGGUUAU)
miR-155-3p (miRNAs w/seed UCCUACC)
miR-16-5p (and other miRNAs w/seed AGCAGCA)
miR-182-3p (miRNAs w/seed UGGUUCU)
miR-182-5p (and other miRNAs w/seed UUGGCAA)
miR-1900 (and other miRNAs w/seed GCCGCCC)
miR-1901 (miRNAs w/seed CGCUCGU)
miR-1904 (miRNAs w/seed UUCUGCU)
miR-192-5p (and other miRNAs w/seed UGACCUA)
miR-1934-5p (and other miRNAs w/seed CUGGUCC)
miR-1936 (miRNAs w/seed AACUGAC)
miR-1945 (miRNAs w/seed CUUCGCG)
miR-1953 (and other miRNAs w/seed GGGAAAG)
miR-1963 (miRNAs w/seed GGGACGA)
miR-1968-3p (miRNAs w/seed CCACCUC)
miR-196a-5p (and other miRNAs w/seed AGGUAGU)
miR-196b-3p (miRNAs w/seed CGACAGC)
miR-1971 (and other miRNAs w/seed UAAAGGC)
miR-199a-5p (and other miRNAs w/seed CCAGUGU)
miR-19b-1-5p (and other miRNAs w/seed GUUUUGC)
miR-200b-3p (and other miRNAs w/seed AAUACUG)
miR-202-3p (and other miRNAs w/seed GAGGUAU)
miR-204-3p (and other miRNAs w/seed CUGGGAA)
miR-204-5p (and other miRNAs w/seed UCCCUUU)
miR-205-5p (and other miRNAs w/seed CCUUCAU)
miR-206-5p (miRNAs w/seed CAUGCUU)
miR-207 (miRNAs w/seed CUUCUCC)
miR-208a-3p (and other miRNAs w/seed UAAGACG)
miR-208a-5p (and other miRNAs w/seed AGCUUUU)
miR-210-3p (miRNAs w/seed UGUGCGU)
miR-2137 (miRNAs w/seed CCGGCGG)
miR-214-3p (and other miRNAs w/seed CAGCAGG)
miR-216a-5p (miRNAs w/seed AAUCUCA)
miR-217-3p (miRNAs w/seed AUCAGUU)
miR-217-5p (and other miRNAs w/seed ACUGCAU)
miR-2183 (miRNAs w/seed UGAACCC)
miR-291a-3p (and other miRNAs w/seed AAGUGCU)
miR-293-5p (and other miRNAs w/seed CUCAAAC)
miR-296-3p (miRNAs w/seed AGGGUUG)
miR-298-5p (and other miRNAs w/seed GCAGAGG)
miR-302a-5p (miRNAs w/seed CUUAAAC)
miR-3099 (and other miRNAs w/seed AGGCUAG)
miR-31-3p (and other miRNAs w/seed GCUAUGC)
miR-3118 (and other miRNAs w/seed GUGACUG)
miR-335-3p (miRNAs w/seed UUUUCAU)
miR-335-5p (and other miRNAs w/seed CAAGAGC)
miR-341 (and other miRNAs w/seed CGGUCGA)
miR-343 (and other miRNAs w/seed CUCCCUU)
miR-344b-5p (and other miRNAs w/seed GUCAGGC)
miR-344d-3p (and other miRNAs w/seed AUAUAAC)
miR-345-5p (and other miRNAs w/seed CUGACCC)
miR-346 (and other miRNAs w/seed GUCUGCC)
miR-34a-5p (and other miRNAs w/seed GGCAGUG)
miR-34c-3p (and other miRNAs w/seed AUCACUA)
miR-363-5p (miRNAs w/seed AGGUGGA)
miR-365-3p (and other miRNAs w/seed AAUGCCC)
miR-375-3p (and other miRNAs w/seed UUGUUCG)
miR-376a-3p (and other miRNAs w/seed UCAUAGA)
miR-376a-3p (miRNAs w/seed UCGUAGA)
miR-376c-3p (and other miRNAs w/seed ACAUAGA)
miR-377-3p (miRNAs w/seed UCACACA)
miR-379-5p (and other miRNAs w/seed GGUAGAC)
miR-381-3p (and other miRNAs w/seed AUACAAG)
miR-382-5p (miRNAs w/seed AAGUUGU)
miR-383-5p (miRNAs w/seed GAUCAGA)
miR-409-3p (miRNAs w/seed AAUGUUG)
miR-431-5p (and other miRNAs w/seed GUCUUGC)
miR-433-3p (miRNAs w/seed UCAUGAU)
miR-434-3p (miRNAs w/seed UUGAACC)
miR-434-5p (miRNAs w/seed CUCGACU)
miR-448-5p (and other miRNAs w/seed ACAUCCU)
miR-452-5p (miRNAs w/seed GUUUGCA)
miR-455-3p (miRNAs w/seed CAGUCCA)
miR-467a-5p (and other miRNAs w/seed AAGUGCC)
miR-468-3p (miRNAs w/seed AUGACUG)
miR-470-5p (miRNAs w/seed UCUUGGA)
miR-483-3p (miRNAs w/seed CACUCCU)
miR-483-5p (miRNAs w/seed AGACGGG)
miR-485-5p (and other miRNAs w/seed GAGGCUG)
miR-486-5p (and other miRNAs w/seed CCUGUAC)
miR-490-3p (miRNAs w/seed AACCUGG)
miR-490-5p (miRNAs w/seed CAUGGAU)
miR-493-3p (miRNAs w/seed GAAGGUC)
miR-495-3p (and other miRNAs w/seed AACAAAC)
miR-499-5p (and other miRNAs w/seed UAAGACU)
miR-501-5p (miRNAs w/seed AUCCUUU)
miR-503-3p (and other miRNAs w/seed GAGUAUU)
miR-504-5p (and other miRNAs w/seed GACCCUG)
miR-519a-3p (and other miRNAs w/seed AAGUGCA)
miR-539-5p (miRNAs w/seed GAGAAAU)
miR-540-3p (and other miRNAs w/seed GGUCAGA)
miR-540-5p (miRNAs w/seed AAGGGUC)
miR-541-5p (miRNAs w/seed AGGGAUU)
miR-546 (miRNAs w/seed UGGUGGC)
miR-568 (miRNAs w/seed UGUAUAA)
miR-592-3p (miRNAs w/seed CAUCACG)
miR-653-5p (miRNAs w/seed UGUUGAA)
miR-667-3p (miRNAs w/seed GACACCU)
miR-670-5p (miRNAs w/seed UCCCUGA)
miR-673-3p (and other miRNAs w/seed CCGGGGC)
miR-675-3p (miRNAs w/seed UGUAUGC)
miR-675-5p (and other miRNAs w/seed GGUGCGG)
miR-679-5p (and other miRNAs w/seed GACUGUG)
miR-682 (miRNAs w/seed UGCAGUC)
miR-691 (miRNAs w/seed UUCCUGA)
miR-694 (miRNAs w/seed UGAAAAU)
miR-695 (miRNAs w/seed GAUUGGG)
miR-696 (miRNAs w/seed CGUGUGC)
miR-698-3p (miRNAs w/seed AUUCUCG)
miR-701-5p (miRNAs w/seed UAGCCGC)
miR-704 (miRNAs w/seed GACAUGU)
miR-710 (miRNAs w/seed CAAGUCU)
miR-711 (miRNAs w/seed GGACCCG)
miR-713 (miRNAs w/seed GCACUGA)
miR-717 (miRNAs w/seed UCAGACA)
miR-719 (miRNAs w/seed UCUCGGC)
miR-7227-3p (and other miRNAs w/seed CUGAAAA)
miR-743a-5p (and other miRNAs w/seed AUUCAGA)
miR-758-3p (and other miRNAs w/seed UUGUGAC)
miR-762 (and other miRNAs w/seed GGGCUGG)
miR-7a-5p (and other miRNAs w/seed GGAAGAC)
miR-802-5p (miRNAs w/seed CAGUAAC)
miR-877-5p (and other miRNAs w/seed UAGAGGA)
miR-879-5p (and other miRNAs w/seed GAGGCUU)
miR-880-3p (miRNAs w/seed ACUCCAU)
miR-883b-5p (miRNAs w/seed ACUGAGA)
miR-92a-3p (and other miRNAs w/seed AUUGCAC)
miR-96-5p (and other miRNAs w/seed UUGGCAC)

## Sheet: Unique in AM M O3 SP-A1
Unique in Males AM M O3 SP-A1 2X - AM F O3 SP-A1 2X
Molecule Name
miR-101a-5p (miRNAs w/seed CAGUUAU)
miR-122-5p (miRNAs w/seed GGAGUGU)
miR-1224-5p (and other miRNAs w/seed UGAGGAC)
miR-1249-3p (and other miRNAs w/seed CGCCCUU)
miR-125b-5p (and other miRNAs w/seed CCCUGAG)
miR-126a-3p (and other miRNAs w/seed CGUACCG)
miR-128-3p (and other miRNAs w/seed CACAGUG)
miR-1298-5p (and other miRNAs w/seed UCAUUCG)
miR-139-5p (miRNAs w/seed CUACAGU)
miR-150-5p (and other miRNAs w/seed CUCCCAA)
miR-153-3p (miRNAs w/seed UGCAUAG)
miR-181a-5p (and other miRNAs w/seed ACAUUCA)
miR-1827 (and other miRNAs w/seed GAGGCAG)
miR-183-3p (miRNAs w/seed UGAAUUA)
miR-183-5p (miRNAs w/seed AUGGCAC)
miR-188-3p (miRNAs w/seed UCCCACA)
miR-188-5p (and other miRNAs w/seed AUCCCUU)
miR-1895 (miRNAs w/seed CCCCGAG)
miR-193a-3p (and other miRNAs w/seed ACUGGCC)
miR-1957a (miRNAs w/seed AGUGGUA)
miR-199a-3p (and other miRNAs w/seed CAGUAGU)
miR-1b-5p (miRNAs w/seed ACAUACU)
miR-203a-3p (and other miRNAs w/seed UGAAAUG)
miR-218-5p (and other miRNAs w/seed UGUGCUU)
miR-224-5p (miRNAs w/seed AAGUCAC)
miR-26a-5p (and other miRNAs w/seed UCAAGUA)
miR-297a-3p (and other miRNAs w/seed AUACAUA)
miR-31-5p (and other miRNAs w/seed GGCAAGA)
miR-320b (and other miRNAs w/seed AAAGCUG)
miR-342-3p (miRNAs w/seed CUCACAC)
miR-361-5p (miRNAs w/seed UAUCAGA)
miR-451a (and other miRNAs w/seed AACCGUU)
miR-467e-5p (and other miRNAs w/seed UAAGUGU)
miR-501-3p (and other miRNAs w/seed AUGCACC)
miR-582-5p (miRNAs w/seed UACAGUU)
miR-652-3p (miRNAs w/seed AUGGCGC)
miR-669c-5p (miRNAs w/seed UAGUUGU)
miR-669m-5p (and other miRNAs w/seed GUGUGCA)
miR-674-5p (and other miRNAs w/seed CACUGAG)
miR-676 (and other miRNAs w/seed CGUCCUG)
miR-681 (miRNAs w/seed AGCCUCG)
miR-708-5p (and other miRNAs w/seed AGGAGCU)
miR-712-5p (miRNAs w/seed UCCUUCA)
miR-714 (miRNAs w/seed GACGAGG)
miR-804 (miRNAs w/seed GUGAGUU)
SNORD61	26787	353374
SNORD68	606500
SNORD72	619564
SNORD95	619570

[truncated: 22 more sheets: Unique in AM F O3 SP-A1, FA M unique AM SP-A1 , M unique AM SP-A1, O3 M unique AM SP-A1 , FA F unique AM , F unique AM SP-A1, O3 F unique AM SP-A1 , AM M FA SP-A2, AM F FA SP-A2, Common AM M-F FA SP-A2, Unique in AM M FA SP-A2, Unique in AM F FA SP-A2, AM M O3 SP-A2, AM F O3 SP-A2, Common AM M-F O3 SP-A2, Unique in AM M O3 SP-A2, FA M unique AM SP-A2, M unique AM SP-A2, O3 M unique AM SP-A2, FA F unique AM SP-A2 …]
