# Supplementary material for: SP-A2 contributes to miRNA-mediated sex differences in response to oxidative stress: pro-inflammatory, anti-apoptotic, and anti-oxidant pathways are involved
Source: Biol Sex Differ. 2017 Dec 4;8:37. doi: 10.1186/s13293-017-0158-2 (PMC5716385; doi:10.1186/s13293-017-0158-2)
Supplement: Supplementary file 3 — Original gonadectomy miRNA tag count data (Fig. 4). (XLSX 123 kb) [file 13293_2017_158_MOESM3_ESM.xlsx]

## Sheet: Gx KO male and Female
GX-KO-Male					GX-KO-Female					Gx= Gonadectomized
	KO-M-O3	KO-M-O3	KO-M-O3			KO-F-O3	KO-F-O3	KO-f-O3
mmu-let-7a-5p	328011	371780	46939		mmu-let-7a-5p	106722	72332	249887
mmu-let-7b-5p	1708	2859	1535		mmu-let-7b-5p	1394	2577	2897
mmu-let-7c-5p	6911	9948	6793		mmu-let-7c-5p	6215	9256	9683
mmu-let-7d-5p	52987	49355	8057		mmu-let-7d-5p	15715	12977	32695
mmu-let-7d-3p	14453	25133	1772		mmu-let-7d-3p	5365	2989	13711
mmu-let-7e-5p	33929	42857	3720		mmu-let-7e-5p	9565	5030	26269
mmu-let-7f-5p	612346	655519	111546		mmu-let-7f-5p	238157	164575	495791
mmu-let-7g-5p	297707	275337	54999		mmu-let-7g-5p	100023	76618	216662
mmu-let-7i-5p	108269	119350	17654		mmu-let-7i-5p	39637	41533	82114
mmu-mir-100-5p	68	65	108		mmu-miR-100-5p	193	159	321
mmu-mir-101a-3p	32204	17148	5423		mmu-miR-101a-3p	10825	9712	17317
mmu-mir-101a-5p	0	0	0		mmu-miR-101a-5p	5	3	10
mmu-mir-101b-3p	16101	8691	2458		mmu-miR-101b-3p	4677	3780	8892
mmu-mir-103-3p	47388	38736	6574		mmu-miR-103-3p	13237	9102	26049
mmu-mir-106a-5p	8	7	1		mmu-miR-106a-5p	0	5	1
mmu-mir-106b-5p	2688	1657	437		mmu-miR-106b-5p	848	665	1278
mmu-mir-107-3p	1528	1203	258		mmu-miR-107-3p	502	262	736
mmu-mir-10a-5p	1950	2158	4803		mmu-miR-10a-5p	4721	7907	4652
mmu-mir-10b-5p	74	48	29		mmu-miR-10b-5p	47	695	51
mmu-mir-122-5p	31	24	4		mmu-miR-122-5p	10	26	28
mmu-mir-124-3p	0	0	0		mmu-miR-124-3p	8	0	0
mmu-mir-124-5p					mmu-miR-124-5p
mmu-mir-125a-5p	365898	427764	22622		mmu-miR-125a-5p	103842	19179	238068
mmu-mir-125b-5p	915	1247	1002		mmu-miR-125b-5p	1278	804	1866
mmu-mir-126a-3p	47	38	178		mmu-miR-126a-3p	752	433	327
mmu-mir-126a-5p	7	3	20		mmu-miR-126a-5p	109	86	42
mmu-mir-128-3p	2388	2259	479		mmu-miR-128-3p	988	705	1658
mmu-mir-129-5p	10	0	0		mmu-miR-129-5p	2	0	0
mmu-mir-130a-3p	13	33	44		mmu-miR-130a-3p	18	24	23
mmu-mir-130b-3p	79	98	17		mmu-miR-130b-3p	53	91	90
mmu-mir-132-3p	92	72	42		mmu-miR-132-3p	61	68	120
mmu-mir-133a-3p	21	3	0		mmu-miR-133a-3p	5	12	14
mmu-mir-133a-5p	0	0	1		mmu-miR-133a-5p	0	0	0
mmu-mir-133b-3p					mmu-miR-133b-3p
mmu-mir-134-5p	0	0	2		mmu-miR-134-5p	0	0	0
mmu-mir-135a-5p	621	357	61		mmu-miR-135a-5p	256	78	379
mmu-mir-135b-5p	48	86	64		mmu-miR-135b-5p	90	139	151
mmu-mir-137-3p	0	0	0		mmu-miR-137-3p	0	0	0
mmu-mir-138-5p	448	285	69		mmu-miR-138-5p	122	85	287
mmu-mir-139-5p	137	201	99		mmu-miR-139-5p	120	419	102
mmu-mir-140-5p	2388	2292	424		mmu-miR-140-5p	931	704	1361
mmu-mir-141-3p	201	226	1172		mmu-miR-141-3p	731	835	214
mmu-mir-142a-3p	10172	7678	1444		mmu-miR-142a-3p	3731	4135	4956
mmu-mir-142a-5p	65228	76705	10378		mmu-miR-142a-5p	30874	30338	53565
mmu-mir-143-3p	1110	1196	5039		mmu-miR-143-3p	8577	7263	12096
mmu-mir-143-5p	0	0	0		mmu-miR-143-5p	4	0	0
mmu-mir-144-3p	89	39	9		mmu-miR-144-3p	36	152	276
mmu-mir-145a-5p	11	2	59		mmu-miR-145a-5p	58	39	131
mmu-mir-145a-3p	44	16	37		mmu-miR-145a-3p	106	54	83
mmu-mir-146a-5p	10264	8899	1716		mmu-miR-146a-5p	4598	12703	7908
mmu-mir-146b-5p	771939	537081	97286		mmu-miR-146b-5p	229286	81683	469887
mmu-mir-146b-3p	952	887	141		mmu-miR-146b-3p	414	72	750
mmu-mir-147-3p	42	56	16		mmu-miR-147-3p	24	198	18
mmu-mir-148a-3p	513	386	818		mmu-miR-148a-3p	627	1716	734
mmu-mir-148b-3p	8866	6092	1639		mmu-miR-148b-3p	3178	2621	4928
mmu-mir-149-5p	67	57	24		mmu-miR-149-5p	53	70	52
mmu-mir-150-5p	1454	4390	505		mmu-miR-150-5p	1256	6633	3836
mmu-mir-151-3p	775	504	670		mmu-miR-151-3p	431	528	581
mmu-mir-151-5p	1092	809	669		mmu-miR-151-5p	592	628	672
mmu-mir-152-3p	3387	2089	857		mmu-miR-152-3p	1165	1082	1886
mmu-mir-153-3p	0	0	20		mmu-miR-153-3p	3	14	0
mmu-mir-155-5p	3075	2773	428		mmu-miR-155-5p	883	4690	1992
mmu-mir-155-3p	3	17	1		mmu-miR-155-3p	4	8	10
mmu-mir-15a-5p	6479	5695	1037		mmu-miR-15a-5p	2259	1374	3140
mmu-mir-15b-5p	11468	10366	1877		mmu-miR-15b-5p	4557	3700	7349
mmu-mir-16-5p	160013	161243	29028		mmu-miR-16-5p	69703	36415	105942
mmu-mir-17-5p	607	439	94		mmu-miR-17-5p	116	185	270
mmu-mir-181a-5p	31927	36175	5198		mmu-miR-181a-5p	13959	7004	21680
mmu-mir-181b-5p	2750	2829	471		mmu-miR-181b-5p	1018	760	2008
mmu-mir-181c-5p	49	45	79		mmu-miR-181c-5p	59	110	36
mmu-mir-181d-5p	26	38	31		mmu-miR-181d-5p	19	42	25
mmu-mir-182-5p	1973	2639	3727		mmu-miR-182-5p	2451	3695	3582
mmu-mir-182-3p	0	0	0		mmu-miR-182-3p	0	0	7
mmu-mir-183-5p	872	1171	2089		mmu-miR-183-5p	1489	2502	1763
mmu-mir-183-3p	0	0	10		mmu-miR-183-3p	0	14	3
mmu-mir-184-3p	150	178	11		mmu-miR-184-3p	55	122	139
mmu-mir-185-5p	4217	3184	634		mmu-miR-185-5p	1108	776	2249
mmu-mir-186-5p	5638	4859	1025		mmu-miR-186-5p	2155	1583	3098
mmu-mir-187-3p	9	32	11		mmu-miR-187-3p	19	12	28
mmu-mir-18a-5p	143	101	35		mmu-miR-18a-5p	49	48	50
mmu-mir-190a-5p	14	0	11		mmu-miR-190a-5p	13	9	5
mmu-mir-191-5p	72145	81464	10888		mmu-miR-191-5p	27119	14066	47098
mmu-mir-192-5p	5445	4448	829		mmu-miR-192-5p	2174	1214	3614
mmu-mir-192-3p	18	26	2		mmu-miR-192-3p	6	0	0
mmu-mir-193a-3p	22	22	6		mmu-miR-193a-3p	14	25	12
mmu-mir-193b-3p	0	0	1		mmu-miR-193b-3p	6	0	0
mmu-mir-194-5p	6720	5695	1034		mmu-miR-194-5p	2800	1822	4256
mmu-mir-195a-5p	4	17	30		mmu-miR-195a-5p	60	59	79
mmu-mir-196a-5p	0	0	2		mmu-miR-196a-5p	0	9	0
mmu-mir-196b-5p	0	0	0		mmu-miR-196b-5p	1	0	0
mmu-miR-196b-3p					mmu-miR-196b-3p
mmu-mir-199b-3p	97	122	352		mmu-miR-199b-3p	492	586	1056
mmu-mir-199a-5p	7	14	33		mmu-miR-199a-5p	28	20	66
mmu-mir-199b-5p	0	0	3		mmu-miR-199b-5p	1	5	9
mmu-mir-19a-3p	171	101	25		mmu-miR-19a-3p	20	50	65
mmu-mir-19b-3p	970	529	130		mmu-miR-19b-3p	262	252	208
mmu-mir-1a-3p	454	115	69		mmu-miR-1a-3p	107	331	498
mmu-mir-200a-3p	1766	1924	9974		mmu-miR-200a-3p	5027	5504	2283
mmu-mir-200b-3p	5060	4612	26806		mmu-miR-200b-3p	10319	8936	5869
mmu-mir-200c-3p	1488	1580	10151		mmu-miR-200c-3p	3499	3605	2256
mmu-mir-203-3p	775	334	355		mmu-miR-203-3p	399	546	827
mmu-mir-204-5p	9	0	0		mmu-miR-204-5p	0	0	4
mmu-mir-204-3p	0	0	3		mmu-miR-204-3p	0	0	0
mmu-mir-205-5p	161	155	195		mmu-miR-205-5p	271	205	309
mmu-mir-206-3p	1	0	0		mmu-miR-206-3p	0	0	0
mmu-miR-206-5p					mmu-miR-206-5p
mmu-mir-207	0	0	0		mmu-miR-207	0	0	3
mmu-mir-20a-5p	1290	571	228		mmu-miR-20a-5p	301	294	424
mmu-mir-20b-5p	2	0	4		mmu-miR-20b-5p	2	16	0
mmu-mir-21a-5p	4222212	3316735	745856		mmu-miR-21a-5p	1813575	1576929	2578544
mmu-mir-21a-3p	401	259	78		mmu-miR-21a-3p	226	174	253
mmu-mir-210-3p	65	64	27		mmu-miR-210-3p	14	21	62
mmu-mir-211-5p	0	9	24		mmu-miR-211-5p	9	9	0
mmu-mir-214-3p	6	10	3		mmu-miR-214-3p	1	9	45
mmu-mir-215-5p	11	7	38		mmu-miR-215-5p	30	43	9
mmu-miR-216a-5p					mmu-miR-216a-5p
mmu-mir-217-5p	0	0	0		mmu-miR-217-5p	0	1	7
mmu-miR-217-3p					mmu-miR-217-3p
mmu-mir-218-5p	41	54	341		mmu-miR-218-5p	123	88	68
mmu-mir-22-3p	60993	69706	15996		mmu-miR-22-3p	36256	30879	49040
mmu-mir-22-5p	1418	1215	192		mmu-miR-22-5p	486	439	930
mmu-mir-221-3p	2792	3034	836		mmu-miR-221-3p	1151	3330	1856
mmu-mir-221-5p	429	309	78		mmu-miR-221-5p	159	249	235
mmu-mir-222-3p	2635	3540	616		mmu-miR-222-3p	1019	3688	1777
mmu-mir-222-5p	99	55	9		mmu-miR-222-5p	14	45	31
mmu-mir-223-3p	77676	65334	9738		mmu-miR-223-3p	24979	10376	42814
mmu-mir-224-5p	70	66	237		mmu-miR-224-5p	124	190	62
mmu-mir-23a-3p	320865	292556	52519		mmu-miR-23a-3p	109929	62344	202659
mmu-mir-23b-3p	53212	59860	11016		mmu-miR-23b-3p	21850	22208	41068
mmu-mir-23b-5p	180	168	13		mmu-miR-23b-5p	40	15	60
mmu-mir-24-3p	292690	328777	46736		mmu-miR-24-3p	111994	75245	174385
mmu-mir-25-3p	19518	15132	4098		mmu-miR-25-3p	7528	5061	12771
mmu-mir-26a-5p	170315	182738	49321		mmu-miR-26a-5p	76980	46410	118775
mmu-mir-26b-5p	82892	71805	16932		mmu-miR-26b-5p	35291	23789	49420
mmu-mir-27a-3p	76525	82444	16796		mmu-miR-27a-3p	37095	26792	48353
mmu-mir-27b-3p	97508	106693	22071		mmu-miR-27b-3p	47938	62060	73157
mmu-mir-27b-5p	406	435	108		mmu-miR-27b-5p	175	206	309
mmu-mir-28c	854	530	86		mmu-miR-28c	158	97	366
mmu-mir-292a-3p	0	0	0		mmu-miR-292a-3p	0	0	0
mmu-miR-295-3p					mmu-miR-295-3p
mmu-mir-298-5p	1	24	0		mmu-miR-298-5p	0	13	3
mmu-mir-29a-3p	113578	91821	26004		mmu-miR-29a-3p	53654	42772	69146
mmu-mir-29b-3p	3344	3284	1114		mmu-miR-29b-3p	2662	2061	2677
mmu-mir-29c-3p	972	983	280		mmu-miR-29c-3p	662	678	662
mmu-mir-301a-3p	70	64	7		mmu-miR-301a-3p	27	83	28
mmu-miR-302a-5p					mmu-miR-302a-5p
mmu-miR-302d-3p					mmu-miR-302d-3p
mmu-mir-30a-5p	19025	15886	35756		mmu-miR-30a-5p	23204	18956	20722
mmu-mir-30b-5p	13138	7687	3253		mmu-miR-30b-5p	4546	3893	7278
mmu-mir-30b-3p	229	271	40		mmu-miR-30b-3p	100	22	215
mmu-mir-30c-5p	34946	24397	8204		mmu-miR-30c-5p	11882	7927	20130
mmu-mir-30d-5p	351963	327511	118225		mmu-miR-30d-5p	155285	80402	257393
mmu-mir-30e-5p	47225	43512	11479		mmu-miR-30e-5p	22680	17307	32634
mmu-mir-31-5p	81	150	47		mmu-miR-31-5p	46	152	162
mmu-mir-31-3p	0	0	0		mmu-miR-31-3p	0	0	0
mmu-mir-32-5p	1647	1672	366		mmu-miR-32-5p	1012	978	1051
mmu-mir-320-3p	2390	2768	293		mmu-miR-320-3p	766	820	1683
mmu-mir-322-5p	3687	2936	429		mmu-miR-322-5p	1144	817	1931
mmu-mir-324-5p	302	319	51		mmu-miR-324-5p	249	192	405
mmu-mir-326-3p	339	371	55		mmu-miR-326-3p	118	287	136
mmu-mir-328-3p	3864	3248	600		mmu-miR-328-3p	1292	998	1928
mmu-mir-33-5p	39	38	6		mmu-miR-33-5p	21	36	41
mmu-mir-330-5p	177	212	131		mmu-miR-330-5p	121	67	116
mmu-mir-335-5p	0	4	5		mmu-miR-335-5p	5	0	6
mmu-mir-338-3p	382	401	36		mmu-miR-338-3p	115	62	212
mmu-mir-339-5p	2542	1726	304		mmu-miR-339-5p	701	388	1198
mmu-mir-342-3p	46131	45665	4508		mmu-miR-342-3p	14579	6921	25510
mmu-mir-345-5p	40	31	23		mmu-miR-345-5p	33	9	10
mmu-mir-346-5p	3	0	3		mmu-miR-346-5p	0	0	0
mmu-mir-34a-5p	8477	5730	1015		mmu-miR-34a-5p	1972	1124	3364
mmu-mir-34c-5p	375	270	13722		mmu-miR-34c-5p	4454	4277	593
mmu-mir-34c-3p	51	92	1482		mmu-miR-34c-3p	647	1036	226
mmu-mir-375-3p	553	572	5976		mmu-miR-375-3p	3061	2908	1066
mmu-mir-376b-3p	0	0	0		mmu-miR-376b-3p	0	12	0
mmu-miR-376c-3p					mmu-miR-376c-3p
mmu-mir-378a-3p	19750	15051	4038		mmu-miR-378a-3p	6474	9196	11796
mmu-mir-378a-5p	385	275	50		mmu-miR-378a-5p	100	150	185
mmu-miR-381-3p					mmu-miR-381-3p
mmu-miR-383-5p					mmu-miR-383-5p
mmu-mir-409-3p	0	3	0		mmu-miR-409-3p	0	5	1
mmu-mir-423-5p	3008	5389	297		mmu-miR-423-5p	801	660	2883
mmu-mir-425-5p	7298	7147	1501		mmu-miR-425-5p	2713	2504	4271
mmu-mir-429-3p	713	978	5189		mmu-miR-429-3p	2908	2869	1135
mmu-miR-431-5p					mmu-miR-431-5p
mmu-mir-433-3p	0	0	0		mmu-miR-433-3p	2	0	0
mmu-mir-451a	18	10	5		mmu-miR-451a	5	16	38
mmu-mir-467e-5p	102	58	14		mmu-miR-467e-5p	44	111	67
mmu-mir-484	6005	4879	909		mmu-miR-484	1940	1525	3922
mmu-miR-485-5p	0	0	2		mmu-miR-485-5p	0	0	0
mmu-mir-493-3p	0	0	4		mmu-miR-493-3p	0	0	0
mmu-miR-495-3p					mmu-miR-495-3p
mmu-mir-497a-5p	0	11	1		mmu-miR-497a-5p	8	17	3
mmu-mir-499-5p	2	0	3		mmu-miR-499-5p	2	0	0
mmu-mir-503-5p	1499	1102	153		mmu-miR-503-5p	298	195	750
mmu-mir-503-3p	165	145	42		mmu-miR-503-3p	53	18	65
mmu-mir-541-5p	4	0	14		mmu-miR-541-5p	1	0	9
mmu-mir-574-3p	398	651	97		mmu-miR-574-3p	207	185	463
mmu-mir-598-3p	19	35	18		mmu-miR-598-3p	18	26	18
mmu-mir-652-3p	24039	24817	3464		mmu-miR-652-3p	9345	6904	17390
mmu-mir-744-5p	919	672	154		mmu-miR-744-5p	268	155	513
mmu-mir-7a-5p	7768	7973	1505		mmu-miR-7a-5p	3040	3079	6825
mmu-mir-872-5p	1254	1093	2646		mmu-miR-872-5p	1359	1387	1013
mmu-mir-880-3p					mmu-miR-880-3p
mmu-mir-9-5p	165	179	37		mmu-miR-9-5p	54	117	77
mmu-mir-92a-3p	24340	29304	6946		mmu-miR-92a-3p	11116	13406	17786
mmu-mir-93-5p	11875	11268	2048		mmu-miR-93-5p	4308	3607	7537
mmu-mir-96-5p	47	70	114		mmu-miR-96-5p	65	137	82
mmu-mir-98-5p	10348	11572	2243		mmu-miR-98-5p	4165	4260	8242
mmu-mir-99a-5p	945	991	1931		mmu-miR-99a-5p	1997	1722	1825
mmu-mir-127-3p	0	0	8		mmu-miR-127-3p	1	0	15
mmu-mir-296-3p	4	0	1		mmu-miR-296-3p	0	0	0
mmu-mir-30c-1-3p	96	114	19		mmu-miR-30c-1-3p	12	14	67
mmu-mir-34b-3p	479	811	7767		mmu-miR-34b-3p	4481	3551	971
mmu-miR-367-3p					mmu-miR-367-3p
mmu-mir-677-3p	25	17	55		mmu-miR-677-3p	37	19	1
mmu-mir-709	15	41	67		mmu-miR-709	29	75	18
mmu-mir-714	2	9	613		mmu-miR-714	150	171	45
mmu-mir-762	0	0	1		mmu-miR-762	0	0	0
mmu-miR-1b-5p					mmu-miR-1b-5p
mmu-mir-212-3p	21	0	9		mmu-miR-212-3p	4	14	11
mmu-mir-219a-1-3p	11	29	8		mmu-miR-219a-1-3p	7	5	17
mmu-mir-219a-5p	4	9	0		mmu-miR-219a-5p	7	0	10
mmu-mir-290a-5p	2	0	1		mmu-miR-290a-3p	0	0	0
mmu-mir-335-3p	9	1	1		mmu-miR-335-3p	2	0	4
mmu-mir-338-5p	540	575	83		mmu-miR-338-5p	199	244	407
mmu-miR-377-3p					mmu-miR-377-3p
mmu-mir-486b-5p	1660	1036	210		mmu-miR-486b-5p	669	961	5758
mmu-mir-1187	0	8	6		mmu-miR-1187	4	7	9
mmu-mir-1191a	232	127	82		mmu-miR-1191a	85	59	142
mmu-mir-1192	2	0	24		mmu-miR-1192	1	23	0
mmu-mir-1195	410	405	473		mmu-miR-1195	191	142	211
mmu-miR-1196-5p					mmu-miR-1196-5p
mmu-mir-1224-5p	0	0	5		mmu-miR-1224-5p	2	4	0
mmu-mir-1249-3p	1073	1687	113		mmu-miR-1249-3p	387	132	957
mmu-mir-1298-5p	65318	41821	7589		mmu-miR-1298-5p	22462	8500	47425
mmu-mir-135a-1-3p	47	44	16		mmu-miR-135a-1-3p	17	10	37
mmu-mir-136-5p	1	1	36		mmu-miR-136-5p	22	14	1
mmu-miR-154-5p					mmu-miR-154-5p
mmu-mir-16-1-3p	1041	521	165		mmu-miR-16-1-3p	356	206	692
mmu-miR-188-3p	14	6	1		mmu-miR-188-3p	0	0	3
mmu-mir-188-5p	25	37	2		mmu-miR-188-5p	16	0	20
mmu-mir-1895	7	23	10		mmu-miR-1895	4	38	7
mmu-mir-1900	0	0	0		mmu-miR-1900	1	0	0
mmu-mir-1901	0	0	1		mmu-miR-1901	2	1	0
mmu-mir-1902	0	0	1		mmu-miR-1902	0	0	0
mmu-mir-1904	0	0	0		mmu-miR-1904	0	0	0
mmu-mir-1931	0	0	0		mmu-miR-1931	0	0	13
mmu-mir-1934-5p	3	1	0		mmu-miR-1934-5p	0	15	9
mmu-mir-1936	4	0	1		mmu-miR-1936	0	0	0
mmu-miR-1940					mmu-miR-1940
mmu-mir-1945	0	0	0		mmu-miR-1945	0	0	2
mmu-mir-1953	5	0	4		mmu-miR-1953	4	1	0
mmu-mir-1957a	1622	1235	409		mmu-miR-1957a	1038	2724	1760
mmu-mir-1963	0	0	2		mmu-miR-1963	0	0	0
mmu-miR-1965					mmu-miR-1965
mmu-mir-1968-3p	0	0	1		mmu-miR-1968-3p	0	0	0
mmu-mir-1971	0	0	0		mmu-miR-1971	0	0	0
mmu-mir-1983	365	225	559		mmu-miR-1983	272	210	160
mmu-mir-19b-1-5p	7	2	0		mmu-miR-19b-1-5p	1	7	0
mmu-miR-1a-1-5p					mmu-miR-1a-1-5p
mmu-miR-1a-2-5p					mmu-miR-1a-2-5p
mmu-miR-202-3p					mmu-miR-202-3p
mmu-miR-208a-3p					mmu-miR-208a-3p
mmu-miR-208a-5p					mmu-miR-208a-5p
mmu-mir-208b-3p	0	0	5		mmu-miR-208b-3p	14	0	0
mmu-mir-2137	339	342	5683		mmu-miR-2137	3447	5196	745
mmu-mir-2183	1	0	0		mmu-miR-2183	0	0	0
mmu-mir-24-2-5p	19065	14733	2642		mmu-miR-24-2-5p	6538	3692	11431
mmu-mir-291b-3p	0	0	0		mmu-miR-291b-3p	0	0	0
mmu-mir-293-5p	0	0	0		mmu-miR-293-5p	4	0	2
mmu-miR-294-3p					mmu-miR-294-3p
mmu-miR-302a-3p					mmu-miR-302a-3p
mmu-miR-302b-3p					mmu-miR-302b-3p
mmu-mir-3099-3p	0	0	3		mmu-miR-3099-3p	0	0	0
mmu-mir-30c-2-3p	100	102	77		mmu-miR-30c-2-3p	69	35	113
mmu-mir-331-3p	376	290	89		mmu-miR-331-3p	133	113	164
mmu-mir-341-3p	0	0	0		mmu-miR-341-3p	0	0	0
mmu-mir-343	0	0	0		mmu-miR-343	0	0	0
mmu-miR-344d-3-5p					mmu-miR-344d-3-5p
mmu-mir-350-3p	244	311	106		mmu-miR-350-3p	181	242	198
mmu-mir-351-3p	72	77	7		mmu-miR-351-3p	14	18	71
mmu-mir-361-5p	3589	3210	534		mmu-miR-361-5p	1151	690	1916
mmu-mir-363-3p	1	9	2		mmu-miR-363-3p	1	33	3
mmu-mir-363-5p	0	0	0		mmu-miR-363-5p	0	8	0
mmu-mir-365-3p	9609	8789	1646		mmu-miR-365-3p	4050	1814	6246
mmu-mir-374c-5p	6	1	1		mmu-miR-374c-5p	6	6	7
mmu-mir-376a-3p	0	1	0		mmu-miR-376a-3p	0	0	0
mmu-mir-379-5p	12	6	9		mmu-miR-379-5p	7	29	9
mmu-mir-382-5p	0	0	0		mmu-miR-382-5p	0	0	0
mmu-miR-410-3p					mmu-miR-410-3p
mmu-mir-421-3p	266	244	31		mmu-miR-421-3p	80	156	274
mmu-mir-423-3p	25895	30212	4098		mmu-miR-423-3p	10345	5105	19146
mmu-mir-434-3p	0	8	3		mmu-miR-434-3p	8	0	4
mmu-mir-434-5p	3	0	0		mmu-miR-434-5p	0	0	0
mmu-mir-448-3p	7987	6487	1182		mmu-miR-448-3p	3610	1531	6375
mmu-mir-448-5p	157	217	38		mmu-miR-448-5p	94	36	131
mmu-mir-449a-3p	11	0	6		mmu-miR-449a-5p	0	3	1
mmu-mir-449b	0	2	4		mmu-miR-449b	0	8	0
mmu-mir-449c-5p	18	3	2		mmu-miR-449c-5p	10	0	0
mmu-mir-450a-5p	1838	1175	222		mmu-miR-450a-5p	582	435	1031
mmu-mir-452-3p	0	0	0		mmu-miR-452-3p	0	7	0
mmu-mir-452-5p	0	0	1		mmu-miR-452-5p	1	17	0
mmu-mir-455-3p	120	166	85		mmu-miR-455-3p	94	43	153
mmu-mir-466d-3p	17	10	1		mmu-miR-466d-3p	15	18	10
mmu-mir-466h-5p	0	0	0		mmu-miR-466h-5p	0	3	0
mmu-mir-468-3p	0	0	1		mmu-miR-468-3p	0	0	0
mmu-mir-470-5p	0	0	2		mmu-miR-470-5p	0	0	0
mmu-mir-483-5p	0	0	1		mmu-miR-483-5p	0	0	0
mmu-miR-483-3p	0	0	1		mmu-miR-483-3p
mmu-miR-490-3p					mmu-miR-490-3p
mmu-miR-490-5p					mmu-miR-490-5p
mmu-mir-491-5p	0	0	0		mmu-miR-491-5p	2	0	0
mmu-mir-496a-3p	0	0	2		mmu-miR-496a-3p	0	0	0
mmu-mir-500-3p	299	304	66		mmu-miR-500-3p	127	89	155
mmu-mir-501-3p	4571	4938	838		mmu-miR-501-3p	1700	1821	3625
mmu-mir-501-5p	110	99	32		mmu-miR-501-5p	39	41	46
mmu-mir-504-5p	8	3	4		mmu-miR-504-5p	0	0	0
mmu-mir-505-3p	132	140	16		mmu-miR-505-3p	51	49	44
mmu-mir-532-5p	5740	3847	952		mmu-miR-532-5p	110	59	191
mmu-mir-539-3p	0	0	0		mmu-miR-539-3p	0	0	0
mmu-miR-539-5p					mmu-miR-539-5p
mmu-miR-540-3p					mmu-miR-540-3p
mmu-miR-540-5p					mmu-miR-540-5p
mmu-mir-542-5p	61	59	8		mmu-miR-542-5p	16	15	31
mmu-mir-546	0	0	5		mmu-miR-546	0	0	0
mmu-miR-568					mmu-miR-568
mmu-mir-582-5p	0	18	8		mmu-miR-582-5p	7	9	17
mmu-miR-592-3p					mmu-miR-592-3p
mmu-mir-653-5p	48	14	53		mmu-miR-653-5p	0	0	0
mmu-mir-664-3p	866	1198	157		mmu-miR-664-3p	337	184	803
mmu-mir-667-3p	0	0	0		mmu-miR-667-3p	0	0	0
mmu-mir-669p-5p	11	56	4		mmu-miR-669p-5p	0	0	0
mmu-miR-669c-5p	11	56	4		mmu-miR-669c-5p	2	6	0
mmu-mir-670-5p	0	0	0		mmu-miR-670-5p	1	0	0
mmu-mir-673-3p	0	0	0		mmu-miR-673-3p	0	0	0
mmu-mir-674-5p	151	188	49		mmu-miR-674-5p	72	131	143
mmu-mir-675-3p	0	0	1		mmu-miR-675-3p
mmu-miR-675-5p	0	0	1		mmu-miR-675-5p	0	0	0
mmu-mir-676-3p	31	44	42		mmu-miR-676-3p	24	44	54
mmu-mir-679-5p	0	0	2		mmu-miR-679-5p	0	0	0
mmu-mir-681	0	0	2		mmu-miR-681	6	0	0
mmu-mir-682	0	4	19		mmu-miR-682	2	0	7
mmu-mir-691	0	0	1		mmu-miR-691	0	0	0
mmu-miR-694					mmu-miR-694
mmu-mir-695	0	0	0		mmu-miR-695	0	0	0
mmu-mir-696	0	0	49		mmu-miR-696	4	4	5
mmu-mir-697	3	0	2		mmu-miR-697	0	0	0
mmu-mir-698-3p	0	2	0		mmu-miR-698-3p	0	0	0
mmu-mir-701-5p	0	0	0		mmu-miR-701-5p	2	0	0
mmu-mir-704	5	0	4		mmu-miR-704	0	5	8
mmu-mir-708-5p	0	0	19		mmu-miR-708-5p	11	11	2
mmu-miR-710					mmu-miR-710
mmu-mir-711	0	0	0		mmu-miR-711	0	0	3
mmu-mir-712-5p	12	7	443		mmu-miR-712-5p	133	69	45
mmu-miR-713					mmu-miR-713
mmu-mir-717	0	0	7		mmu-miR-717	0	2	0
mmu-mir-719	0	0	8		mmu-miR-719	0	0	1
mmu-miR-720					mmu-miR-720
mmu-mir-721	0	0	2		mmu-miR-721	0	0	0
mmu-miR-758-3p					mmu-miR-758-3p
mmu-miR-761					mmu-miR-761
mmu-mir-763	0	0	1		mmu-miR-763	1	5	0
mmu-mir-764-3p	48	34	4		mmu-miR-764-3p	13	8	5
mmu-mir-764-5p	353	274	80		mmu-miR-764-5p	165	85	426
mmu-miR-802-5p					mmu-miR-802-5p
mmu-miR-804					mmu-miR-804
mmu-mir-871-3p	0	0	0		mmu-miR-871-3p	3	0	1
mmu-miR-871-5p					mmu-miR-871-5p
mmu-miR-875-3p					mmu-miR-875-3p
mmu-mir-877-5p	23	38	4		mmu-miR-877-5p	9	16	7
mmu-mir-879-5p	0	0	1		mmu-miR-879-5p	0	0	8
mmu-mir-883b-5p					mmu-miR-883b-5p

## Sheet: Gx SP-A2 male and female
GX-SP-A2-male					GX-SP-A2-female
	SP-A2-M-O3	SP-A2-M-O3	SP-A2-M-O3			SP-A2-F-O3	SP-A2-F-O3	SP-A2-F-O3
mmu-let-7a-5p	10184	19019	17654		mmu-let-7a-5p	20429	15736	14805
mmu-let-7b-5p	12729	6211	5173		mmu-let-7b-5p	4495	7093	5976
mmu-let-7c-5p	19331	12927	9977		mmu-let-7c-5p	11418	16410	16048
mmu-let-7d-5p	1193	912	1693		mmu-let-7d-5p	1687	1836	1661
mmu-let-7d-3p	384	493	465		mmu-let-7d-3p	387	430	341
mmu-let-7e-5p	2530	2802	3254		mmu-let-7e-5p	2351	1781	1112
mmu-let-7f-5p	22588	58875	57249		mmu-let-7f-5p	57028	43329	43774
mmu-let-7g-5p	1208	1101	1439		mmu-let-7g-5p	2351	4106	5558
mmu-let-7i-5p	4624	12084	9354		mmu-let-7i-5p	7517	4688	4718
mmu-miR-100-5p	31	0	13		mmu-miR-100-5p	17	8	55
mmu-miR-101a-3p	103	414	320		mmu-miR-101a-3p	330	154	109
mmu-miR-101a-5p					mmu-miR-101a-5p
mmu-miR-101b-3p	107	95	117		mmu-miR-101b-3p	104	51	59
mmu-miR-103-3p	1943	3229	4806		mmu-miR-103-3p	4422	3975	4227
mmu-miR-106a-5p					mmu-miR-106a-5p
mmu-miR-106b-5p	0	0	0		mmu-miR-106b-5p	109	41	89
mmu-miR-107-3p	75	150	253		mmu-miR-107-3p	292	258	274
mmu-miR-10a-5p	4226	2828	3705		mmu-miR-10a-5p	1670	3697	1976
mmu-miR-10b-5p	1245	1812	597		mmu-miR-10b-5p	147	110	117
mmu-miR-122-5p	50	0	1		mmu-miR-122-5p	0	0	0
mmu-miR-124-3p					mmu-miR-124-3p
mmu-miR-124-5p					mmu-miR-124-5p
mmu-miR-125a-5p	1152	1393	738		mmu-miR-125a-5p	1111	671	417
mmu-miR-125b-5p	6	0	0		mmu-miR-125b-5p	16	8	15
mmu-miR-126a-3p					mmu-miR-126a-3p
mmu-miR-126a-5p	8	0	0		mmu-miR-126a-5p	0	0	4
mmu-miR-128-3p	24	21	0		mmu-miR-128-3p	26	33	22
mmu-miR-129-5p					mmu-miR-129-5p
mmu-miR-130a-3p	15	14	62		mmu-miR-130a-3p	132	194	105
mmu-miR-130b-3p	15	0	10		mmu-miR-130b-3p	18	41	50
mmu-miR-132-3p	0	0	0		mmu-miR-132-3p	0	0	3
mmu-miR-133a-3p	138	0	0		mmu-miR-133a-3p	0	0	14
mmu-miR-133a-5p					mmu-miR-133a-5p
mmu-miR-133b-3p					mmu-miR-133b-3p
mmu-miR-134-5p	0	0	0		mmu-miR-134-5p	0	17	0
mmu-miR-135a-5p					mmu-miR-135a-5p
mmu-miR-135b-5p					mmu-miR-135b-5p
mmu-miR-137-3p					mmu-miR-137-3p
mmu-miR-138-5p	0	0	0		mmu-miR-138-5p	19	0	0
mmu-miR-139-5p	0	0	0		mmu-miR-139-5p	0	22	0
mmu-miR-140-5p	9	0	24		mmu-miR-140-5p	16	0	11
mmu-miR-141-3p	649	924	908		mmu-miR-141-3p	880	1973	2170
mmu-miR-142a-3p	32	27	0		mmu-miR-142a-3p	51	17	19
mmu-miR-142a-5p	468	223	481		mmu-miR-142a-5p	642	401	223
mmu-miR-143-3p	126	79	149		mmu-miR-143-3p	151	120	142
mmu-miR-143-5p					mmu-miR-143-5p
mmu-miR-144-3p	45	0	0		mmu-miR-144-3p	0	0	10
mmu-miR-145a-5p	1	0	0		mmu-miR-145a-5p	0	0	0
mmu-miR-145a-3p					mmu-miR-145a-3p
mmu-miR-146a-5p	458	2658	1126		mmu-miR-146a-5p	410	115	227
mmu-miR-146b-5p	49187	38578	61364		mmu-miR-146b-5p	88816	51963	31555
mmu-miR-146b-3p	0	0	0		mmu-miR-146b-3p	16	18	0
mmu-miR-147-3p	0	19	0		mmu-miR-147-3p	13	0	0
mmu-miR-148a-3p	97	205	66		mmu-miR-148a-3p	51	63	18
mmu-miR-148b-3p	0	0	0		mmu-miR-148b-3p	51	16	14
mmu-miR-149-5p					mmu-miR-149-5p
mmu-miR-150-5p	23	53	0		mmu-miR-150-5p	67	6	2
mmu-miR-151-3p	3349	2178	2086		mmu-miR-151-3p	2378	2711	2683
mmu-miR-151-5p	106	2	39		mmu-miR-151-5p	30	73	81
mmu-miR-152-3p	115	0	82		mmu-miR-152-3p	129	84	61
mmu-miR-153-3p					mmu-miR-153-3p
mmu-miR-155-5p	487	1260	681		mmu-miR-155-5p	398	223	370
mmu-miR-155-3p					mmu-miR-155-3p
mmu-miR-15a-5p	130	41	85		mmu-miR-15a-5p	52	36	39
mmu-miR-15b-5p	0	0	0		mmu-miR-15b-5p	0	0	17
mmu-miR-16-5p	947	1602	1326		mmu-miR-16-5p	1055	745	891
mmu-miR-17-5p	0	30	43		mmu-miR-17-5p	0	5	27
mmu-miR-181a-5p	4369	9361	7418		mmu-miR-181a-5p	7034	3663	2369
mmu-miR-181b-5p	304	433	449		mmu-miR-181b-5p	541	309	313
mmu-miR-181c-5p	133	174	171		mmu-miR-181c-5p	141	203	223
mmu-miR-181d-5p	84	128	21		mmu-miR-181d-5p	70	72	95
mmu-miR-182-5p	435	295	370		mmu-miR-182-5p	236	826	830
mmu-miR-182-3p					mmu-miR-182-3p
mmu-miR-183-5p	411	109	230		mmu-miR-183-5p	352	715	682
mmu-miR-183-3p					mmu-miR-183-3p
mmu-miR-184-3p	46	0	61		mmu-miR-184-3p	24	12	0
mmu-miR-185-5p	13	13	0		mmu-miR-185-5p	0	32	16
mmu-miR-186-5p	108	256	249		mmu-miR-186-5p	85	110	101
mmu-miR-187-3p	0	0	21		mmu-miR-187-3p	0	0	4
mmu-miR-18a-5p					mmu-miR-18a-5p
mmu-miR-190a-5p					mmu-miR-190a-5p
mmu-miR-191-5p	1959	715	612		mmu-miR-191-5p	1333	1415	1354
mmu-miR-192-5p	791	534	544		mmu-miR-192-5p	1571	1139	1099
mmu-miR-192-3p					mmu-miR-192-3p
mmu-miR-193a-3p					mmu-miR-193a-3p
mmu-miR-193b-3p					mmu-miR-193b-3p
mmu-miR-194-5p	0	0	36		mmu-miR-194-5p	0	3	11
mmu-miR-195a-5p	0	0	11		mmu-miR-195a-5p	0	0	0
mmu-miR-196a-5p					mmu-miR-196a-5p
mmu-miR-196b-5p					mmu-miR-196b-5p
mmu-miR-196b-3p					mmu-miR-196b-3p
mmu-miR-199b-3p	221	149	180		mmu-miR-199b-3p	103	80	149
mmu-miR-199a-5p	0	0	0		mmu-miR-199a-5p	0	0	10
mmu-miR-199b-5p					mmu-miR-199b-5p
mmu-miR-19a-3p	28	0	0		mmu-miR-19a-3p	16	0	9
mmu-miR-19b-3p	0	0	15		mmu-miR-19b-3p	11	0	0
mmu-miR-1a-3p	527	0	0		mmu-miR-1a-3p	0	18	166
mmu-miR-200a-3p	1619	1598	1898		mmu-miR-200a-3p	2587	3448	3572
mmu-miR-200b-3p	69	56	8		mmu-miR-200b-3p	46	230	298
mmu-miR-200c-3p	1490	1016	748		mmu-miR-200c-3p	31	37	29
mmu-miR-203-3p	148	20	73		mmu-miR-203-3p	1316	2168	3094
mmu-miR-204-5p					mmu-miR-204-5p
mmu-miR-204-3p					mmu-miR-204-3p
mmu-miR-205-5p	18	29	10		mmu-miR-205-5p	33	4	10
mmu-miR-206-3p	96	0	0		mmu-miR-206-3p	0	15	0
mmu-miR-206-5p					mmu-miR-206-5p
mmu-miR-207	0	0	28		mmu-miR-207	0	0	0
mmu-miR-20a-5p	6	0	0		mmu-miR-20a-5p	0	0	0
mmu-miR-20b-5p					mmu-miR-20b-5p
mmu-miR-21a-5p	11129	31627	23681		mmu-miR-21a-5p	22024	16017	17591
mmu-miR-21a-3p	0	24	0		mmu-miR-21a-3p	3	0	14
mmu-miR-210-3p	0	0	0		mmu-miR-210-3p	24	9	9
mmu-miR-211-5p	0	0	0		mmu-miR-211-5p	0	0	6
mmu-miR-214-3p	0	0	0		mmu-miR-214-3p
mmu-miR-215-5p	0	0	0		mmu-miR-215-5p	0	9	6
mmu-miR-216a-5p					mmu-miR-216a-5p
mmu-miR-217-5p					mmu-miR-217-5p
mmu-miR-217-3p					mmu-miR-217-3p
mmu-miR-218-5p	0	12	0		mmu-miR-218-5p	0	15	33
mmu-miR-22-3p	1003	1265	773		mmu-miR-22-3p	881	619	463
mmu-miR-22-5p					mmu-miR-22-5p
mmu-miR-221-3p	120	66	216		mmu-miR-221-3p	57	128	140
mmu-miR-221-5p	0	0	0		mmu-miR-221-5p	0	8	0
mmu-miR-222-3p	61	67	8		mmu-miR-222-3p	42	6	51
mmu-miR-222-5p					mmu-miR-222-5p
mmu-miR-223-3p	0	6	7		mmu-miR-223-3p	19	16	33
mmu-miR-224-5p					mmu-miR-224-5p
mmu-miR-23a-3p	320	516	288		mmu-miR-23a-3p	344	295	345
mmu-miR-23b-3p	268	183	85		mmu-miR-23b-3p	109	131	135
mmu-miR-23b-5p					mmu-miR-23b-5p
mmu-miR-24-3p	345	172	191		mmu-miR-24-3p	211	292	264
mmu-miR-25-3p	826	1195	1078		mmu-miR-25-3p	805	555	574
mmu-miR-26a-5p	5926	7272	7068		mmu-miR-26a-5p	8557	11874	16134
mmu-miR-26b-5p	2283	7269	5483		mmu-miR-26b-5p	6195	6176	8499
mmu-miR-27a-3p	168	102	94		mmu-miR-27a-3p	159	400	166
mmu-miR-27b-3p	373	940	555		mmu-miR-27b-3p	688	574	461
mmu-miR-27b-5p	0	0	0		mmu-miR-27b-5p	10	0	13
mmu-miR-28c	0	0	1		mmu-miR-28c	17	1	6
mmu-miR-292a-3p					mmu-miR-292a-3p
mmu-miR-295-3p					mmu-miR-295-3p
mmu-miR-298-5p	0	0	0		mmu-miR-298-5p	0	7	14
mmu-miR-29a-3p	389	385	329		mmu-miR-29a-3p	204	242	265
mmu-miR-29b-3p	20	0	35		mmu-miR-29b-3p	36	21	14
mmu-miR-29c-3p	0	70	17		mmu-miR-29c-3p	0	20	9
mmu-miR-301a-3p	33	0	18		mmu-miR-301a-3p	0	14	35
mmu-miR-302a-5p					mmu-miR-302a-5p
mmu-miR-302d-3p					mmu-miR-302d-3p
mmu-miR-30a-5p	5757	7747	6765		mmu-miR-30a-5p	7460	9071	8595
mmu-miR-30b-5p	0	0	0		mmu-miR-30b-5p	0	32	59
mmu-miR-30b-3p	85	0	102		mmu-miR-30b-3p	127	103	123
mmu-miR-30c-5p	51	16	0		mmu-miR-30c-5p	32	118	74
mmu-miR-30d-5p	4833	3577	3850		mmu-miR-30d-5p	3452	4094	4727
mmu-miR-30e-5p	253	281	573		mmu-miR-30e-5p	497	282	428
mmu-miR-31-5p	0	0	0		mmu-miR-31-5p	2	0	8
mmu-miR-31-3p					mmu-miR-31-3p
mmu-miR-32-5p					mmu-miR-32-5p
mmu-miR-320-3p	2549	2250	1607		mmu-miR-320-3p	1098	1196	763
mmu-miR-322-5p	0	44	0		mmu-miR-322-5p	30	68	43
mmu-miR-324-5p	46	35	0		mmu-miR-324-5p	0	27	21
mmu-miR-326-3p					mmu-miR-326-3p
mmu-miR-328-3p	1263	653	444		mmu-miR-328-3p	436	344	372
mmu-miR-33-5p	0	0	13		mmu-miR-33-5p	0	0	0
mmu-miR-330-5p	0	0	0		mmu-miR-330-5p	15	0	0
mmu-miR-335-5p					mmu-miR-335-5p
mmu-miR-338-3p	18	20	55		mmu-miR-338-3p	48	3	20
mmu-miR-339-5p	6	41	0		mmu-miR-339-5p	14	11	16
mmu-miR-342-3p	121	124	145		mmu-miR-342-3p	175	146	142
mmu-miR-345-5p	0	0	0		mmu-miR-345-5p	15	2	14
mmu-miR-346-5p					mmu-miR-346-5p	111	59	9
mmu-miR-34a-5p	40	0	61		mmu-miR-34a-5p	53	49	61
mmu-miR-34c-5p	23	0	0		mmu-miR-34c-5p	3160	5534	8938
mmu-miR-34c-3p	2048	1737	1756		mmu-miR-34c-3p	49	96	123
mmu-miR-375-3p	2190	1222	1065		mmu-miR-375-3p	1982	2568	3233
mmu-miR-376b-3p					mmu-miR-376b-3p
mmu-miR-376c-3p					mmu-miR-376c-3p
mmu-miR-378a-3p	2514	3651	3098		mmu-miR-378a-3p	4567	3792	5202
mmu-miR-378a-5p	0	0	41		mmu-miR-378a-5p	0	0	11
mmu-miR-381-3p					mmu-miR-381-3p
mmu-miR-383-5p					mmu-miR-383-5p
mmu-miR-409-3p					mmu-miR-409-3p
mmu-miR-423-5p	651	236	268		mmu-miR-423-5p	227	203	81
mmu-miR-425-5p	279	605	330		mmu-miR-425-5p	58	76	48
mmu-miR-429-3p	163	69	205		mmu-miR-429-3p	121	264	325
mmu-miR-431-5p					mmu-miR-431-5p	325	229	218
mmu-miR-433-3p					mmu-miR-433-3p
mmu-miR-451a	0	0	4		mmu-miR-451a	0	0	0
mmu-miR-467e-5p					mmu-miR-467e-5p	0	0	4
mmu-miR-484	74	320	258		mmu-miR-484	245	97	142
mmu-miR-485-5p					mmu-miR-485-5p
mmu-miR-493-3p					mmu-miR-493-3p
mmu-miR-495-3p					mmu-miR-495-3p
mmu-miR-497a-5p					mmu-miR-497a-5p
mmu-miR-499-5p					mmu-miR-499-5p
mmu-miR-503-5p	0	49	0		mmu-miR-503-5p	0	19	11
mmu-miR-503-3p	0	0	0		mmu-miR-503-3p	0	6	8
mmu-miR-541-5p	0	0	19		mmu-miR-541-5p	0	27	55
mmu-miR-574-3p	40	0	34		mmu-miR-574-3p	10	1	4
mmu-miR-598-3p	0	0	0		mmu-miR-598-3p	13	0	0
mmu-miR-652-3p	96	0	32		mmu-miR-652-3p	123	39	46
mmu-miR-744-5p	40	0	0		mmu-miR-744-5p	0	0	42
mmu-miR-7a-5p	119	324	250		mmu-miR-7a-5p	254	171	195
mmu-miR-872-5p	37	0	0		mmu-miR-872-5p	0	175	284
mmu-miR-880-3p					mmu-miR-880-3p
mmu-miR-9-5p					mmu-miR-9-5p
mmu-miR-92a-3p	202	466	174		mmu-miR-92a-3p	161	187	99
mmu-miR-93-5p	225	160	223		mmu-miR-93-5p	295	362	331
mmu-miR-96-5p	0	0	0		mmu-miR-96-5p	0	14	0
mmu-miR-98-5p	397	1827	943		mmu-miR-98-5p	1354	1171	1422
mmu-miR-99a-5p	512	420	541		mmu-miR-99a-5p	247	454	541
mmu-miR-127-3p	111	19	0		mmu-miR-127-3p	22	22	15
mmu-miR-296-3p					mmu-miR-296-3p
mmu-miR-30c-1-3p	0	0	0		mmu-miR-30c-1-3p	25	0	9
mmu-miR-34b-3p	226	163	92		mmu-miR-34b-3p	215	836	1149
mmu-miR-367-3p					mmu-miR-367-3p
mmu-miR-677-3p					mmu-miR-677-3p
mmu-miR-709	153	70	37		mmu-miR-709	49	17	48
mmu-miR-714	137	220	179		mmu-miR-714	355	409	551
mmu-miR-762					mmu-miR-762
mmu-miR-1b-5p					mmu-miR-1b-5p
mmu-miR-212-3p					mmu-miR-212-3p
mmu-miR-219a-1-3p	0	0	0		mmu-miR-219a-1-3p	0	20	0
mmu-miR-219a-5p					mmu-miR-219a-5p
mmu-miR-290a-3p					mmu-miR-290a-3p
mmu-miR-335-3p					mmu-miR-335-3p
mmu-miR-338-5p	0	0	0		mmu-miR-338-5p	0	0	9
mmu-miR-377-3p					mmu-miR-377-3p
mmu-miR-486b-5p	99433	4616	59723		mmu-miR-486b-5p	3280	11330	14703
mmu-miR-1187	0	0	0		mmu-miR-1187	1	0	0
mmu-miR-1191a	11	0	0		mmu-miR-1191a	0	0	0
mmu-miR-1192	0	0	0		mmu-miR-1192	4	0	17
mmu-miR-1195	17	0	0		mmu-miR-1195	14	52	112
mmu-miR-1196-5p					mmu-miR-1196-5p			125
mmu-miR-1224-5p	0	0	0		mmu-miR-1224-5p	0	21	0
mmu-miR-1249-3p					mmu-miR-1249-3p
mmu-miR-1298-5p	1309	1199	1350		mmu-miR-1298-5p	2054	976	1156
mmu-miR-135a-1-3p	0	0	22		mmu-miR-135a-1-3p	16	12	0
mmu-miR-136-5p					mmu-miR-136-5p
mmu-miR-154-5p					mmu-miR-154-5p
mmu-miR-16-1-3p	0	0	0		mmu-miR-16-1-3p	0	12	0
mmu-miR-188-3p					mmu-miR-188-3p
mmu-miR-188-5p					mmu-miR-188-5p
mmu-miR-1895	0	29	0		mmu-miR-1895	8	0	21
mmu-miR-1900					mmu-miR-1900
mmu-miR-1901					mmu-miR-1901
mmu-miR-1902					mmu-miR-1902
mmu-miR-1904					mmu-miR-1904
mmu-miR-1931					mmu-miR-1931
mmu-miR-1934-5p					mmu-miR-1934-5p
mmu-miR-1936					mmu-miR-1936
mmu-miR-1940					mmu-miR-1940
mmu-miR-1945					mmu-miR-1945
mmu-miR-1953					mmu-miR-1953
mmu-miR-1957a	66	34	37		mmu-miR-1957a	36	30	39
mmu-miR-1963					mmu-miR-1963
mmu-miR-1965					mmu-miR-1965
mmu-miR-1968-3p					mmu-miR-1968-3p
mmu-miR-1971					mmu-miR-1971
mmu-miR-1983	0	0	0		mmu-miR-1983	0	2	1
mmu-miR-19b-1-5p					mmu-miR-19b-1-5p
mmu-miR-1a-1-5p					mmu-miR-1a-1-5p
mmu-miR-1a-2-5p					mmu-miR-1a-2-5p
mmu-miR-202-3p					mmu-miR-202-3p
mmu-miR-208a-3p					mmu-miR-208a-3p
mmu-miR-208a-5p					mmu-miR-208a-5p
mmu-miR-208b-3p	110	10	10		mmu-miR-208b-3p	38	42	31
mmu-miR-2137	1674	1749	702		mmu-miR-2137	362	121	221
mmu-miR-2183					mmu-miR-2183
mmu-miR-24-2-5p	40	41	30		mmu-miR-24-2-5p	12	63	32
mmu-miR-291b-3p					mmu-miR-291b-3p
mmu-miR-293-5p					mmu-miR-293-5p
mmu-miR-294-3p					mmu-miR-294-3p
mmu-miR-302a-3p					mmu-miR-302a-3p
mmu-miR-302b-3p					mmu-miR-302b-3p
mmu-miR-3099-3p					mmu-miR-3099-3p
mmu-miR-30c-2-3p	69	7	32	L11	mmu-miR-30c-2-3p	66	41	177
mmu-miR-331-3p				L12	mmu-miR-331-3p
mmu-miR-341-3p				L13	mmu-miR-341-3p
mmu-miR-343				L14	mmu-miR-343
mmu-miR-344d-3-5p				L15	mmu-miR-344d-3-5p
mmu-miR-350-3p				L16	mmu-miR-350-3p
mmu-miR-351-3p				L17	mmu-miR-351-3p
mmu-miR-361-5p	19	55	0	L18	mmu-miR-361-5p	26	36	32
mmu-miR-363-3p	0	16	0	L19	mmu-miR-363-3p	0	0	0
mmu-miR-363-5p				L20	mmu-miR-363-5p
mmu-miR-365-3p	0	29	0	L21	mmu-miR-365-3p	5	2	0
mmu-miR-374c-5p				L22	mmu-miR-374c-5p
mmu-miR-376a-3p				L23	mmu-miR-376a-3p
mmu-miR-379-5p	0	0	0	L24	mmu-miR-379-5p	0	7	0
mmu-miR-382-5p	20	0	0	M01	mmu-miR-382-5p	0	0	1
mmu-miR-410-3p				M02	mmu-miR-410-3p
mmu-miR-421-3p	37	71	14	M03	mmu-miR-421-3p	38	88	59
mmu-miR-423-3p	0	131	42	M04	mmu-miR-423-3p	63	22	25
mmu-miR-434-3p				M05	mmu-miR-434-3p
mmu-miR-434-5p				M06	mmu-miR-434-5p
mmu-miR-448-3p	15	83	73	M07	mmu-miR-448-3p	54	48	9
mmu-miR-448-5p	0	0	0	M08	mmu-miR-448-5p	0	0	4
mmu-miR-449a-5p	786	823	557	M09	mmu-miR-449a-5p	950	1319	3574
mmu-miR-449b	0	0	0	M10	mmu-miR-449b	0	5	1
mmu-miR-449c-5p	0	0	0	M11	mmu-miR-449c-5p	15	14	1
mmu-miR-450a-5p	0	0	0	M12	mmu-miR-450a-5p	0	0	2
mmu-miR-452-3p				M13	mmu-miR-452-3p
mmu-miR-452-5p				M14	mmu-miR-452-5p
mmu-miR-455-3p	0	0	0	M15	mmu-miR-455-3p	0	0	11
mmu-miR-466d-3p	0	0	0	M16	mmu-miR-466d-3p	0	9	0
mmu-miR-466h-5p				M17	mmu-miR-466h-5p
mmu-miR-468-3p				M18	mmu-miR-468-3p
mmu-miR-470-5p				M19	mmu-miR-470-5p
mmu-miR-483-5p				M20	mmu-miR-483-5p
mmu-miR-483-3p				M21	mmu-miR-483-3p
mmu-miR-490-3p				M22	mmu-miR-490-3p
mmu-miR-490-5p				M23	mmu-miR-490-5p
mmu-miR-491-5p				M24	mmu-miR-491-5p
mmu-miR-496a-3p				N01	mmu-miR-496a-3p
mmu-miR-500-3p				N02	mmu-miR-500-3p
mmu-miR-501-3p	29	31	73	N03	mmu-miR-501-3p	24	35	36
mmu-miR-501-5p				N04	mmu-miR-501-5p
mmu-miR-504-5p				N05	mmu-miR-504-5p
mmu-miR-505-3p				N06	mmu-miR-505-3p
mmu-miR-532-5p	55	197	51	N07	mmu-miR-532-5p	136	37	57
mmu-miR-539-3p				N08	mmu-miR-539-3p
mmu-miR-539-5p				N09	mmu-miR-539-5p
mmu-miR-540-3p				N10	mmu-miR-540-3p
mmu-miR-540-5p				N11	mmu-miR-540-5p
mmu-miR-542-5p	0	0	0	N12	mmu-miR-542-5p	22	0	0
mmu-miR-546				N13	mmu-miR-546
mmu-miR-568				N14	mmu-miR-568
mmu-miR-582-5p				N15	mmu-miR-582-5p
mmu-miR-592-3p				N16	mmu-miR-592-3p
mmu-miR-653-5p				N17	mmu-miR-653-5p
mmu-miR-664-3p	0	0	0	N18	mmu-miR-664-3p	13	0	0
mmu-miR-667-3p				N19	mmu-miR-667-3p
mmu-miR-669p-5p				N20	mmu-miR-669p-5p
mmu-miR-669c-5p	69	103	44	N21	mmu-miR-669c-5p	19	7	6
mmu-miR-670-5p				N22	mmu-miR-670-5p
mmu-miR-673-3p				N23	mmu-miR-673-3p
mmu-miR-674-5p	34	47	15	N24	mmu-miR-674-5p	0	3	31
mmu-miR-675-3p				O01	mmu-miR-675-3p
mmu-miR-675-5p				O02	mmu-miR-675-5p
mmu-miR-676-3p	31	0	27	O03	mmu-miR-676-3p	30	23	21
mmu-miR-679-5p				O04	mmu-miR-679-5p
mmu-miR-681				O05	mmu-miR-681
mmu-miR-682				O06	mmu-miR-682
mmu-miR-691				O07	mmu-miR-691
mmu-miR-694				O08	mmu-miR-694
mmu-miR-695				O09	mmu-miR-695
mmu-miR-696				O10	mmu-miR-696
mmu-miR-697				O11	mmu-miR-697
mmu-miR-698-3p				O12	mmu-miR-698-3p
mmu-miR-701-5p				O13	mmu-miR-701-5p
mmu-miR-704				O14	mmu-miR-704
mmu-miR-708-5p	0	0	0	O15	mmu-miR-708-5p	0	14	14
mmu-miR-710				O16	mmu-miR-710
mmu-miR-711				O17	mmu-miR-711
mmu-miR-712-5p	0	0	0	O18	mmu-miR-712-5p	4	33	21
mmu-miR-713				O19	mmu-miR-713
mmu-miR-717				O20	mmu-miR-717
mmu-miR-719				O21	mmu-miR-719
mmu-miR-720				O22	mmu-miR-720
mmu-miR-721				O23	mmu-miR-721
mmu-miR-758-3p				O24	mmu-miR-758-3p
mmu-miR-761				P01	mmu-miR-761
mmu-miR-763				P02	mmu-miR-763
mmu-miR-764-3p	0	0	0	P03	mmu-miR-764-3p	0	0	10
mmu-miR-764-5p	0	0	35	P04	mmu-miR-764-5p	0	0	0
mmu-miR-802-5p				P05	mmu-miR-802-5p
mmu-miR-804				P06	mmu-miR-804
mmu-miR-871-3p				P07	mmu-miR-871-3p
mmu-miR-871-5p				P08	mmu-miR-871-5p
mmu-miR-875-3p				P09	mmu-miR-875-3p
mmu-miR-877-5p				P10	mmu-miR-877-5p
mmu-miR-879-5p				P11	mmu-miR-879-5p
mmu-miR-883b-5p				P12	mmu-miR-883b-5p

## Sheet: NGx KO male and female
KO-male-O3					KO-female-O3
	AM KO M O3 1	AM KO M O3 2	AM KO M O3 3		mmu-let-7a-5p	AM KO F O3 1	AM KO F O3 2	AM KO F O3 3
mmu-let-7a-5p	18.577	19.454	18.642		mmu-let-7b-5p	18.598	19.641	18.466
mmu-let-7b-5p	25.13	24.698	24.426		mmu-let-7c-5p	24.743	24.461	23.78
mmu-let-7c-5p	22.359	22.528	22.004		mmu-let-7d-5p	22.211	22.549	21.625
mmu-let-7d-5p	19.486	20.047	19.379		mmu-let-7d-3p	19.375	19.936	18.989
mmu-let-7d-3p	24.581	25.228	24.416		mmu-let-7e-5p	25.043	24.471	23.933
mmu-let-7e-5p	19.996	20.765	19.981		mmu-let-7f-5p	20.095	20.933	19.816
mmu-let-7f-5p	18.304	19.397	18.481		mmu-let-7g-5p	18.108	19.213	18.021
mmu-let-7g-5p	19.266	19.689	19.096		mmu-let-7i-5p	19.34	19.692	18.857
mmu-let-7i-5p	21.2	21.442	20.903		mmu-miR-100-5p	21.39	21.595	20.769
mmu-miR-100-5p	30.785	31.324	30.446		mmu-miR-101a-3p	31.231	30.709	29.937
mmu-miR-101a-3p	25.52	25.436	24.978		mmu-miR-101a-5p	26.036	25.678	24.994
mmu-miR-101a-5p	32.778	33.711	32.592		mmu-miR-101b-3p	32.913	31.303	31.05
mmu-miR-101b-3p	25.488	25.411	24.951		mmu-miR-103-3p	25.998	25.551	24.915
mmu-miR-103-3p	21.732	22.137	21.505		mmu-miR-106a-5p	21.896	21.782	21.107
mmu-miR-106a-5p	24.555	24.663	24.126		mmu-miR-106b-5p	24.901	24.772	24.005
mmu-miR-106b-5p	24.121	24.064	23.62		mmu-miR-107-3p	24.52	24.228	23.559
mmu-miR-107-3p	29.302	29.502	28.826		mmu-miR-10a-5p	29.502	28.856	28.208
mmu-miR-10a-5p	29.126	29.24	28.611		mmu-miR-10b-5p	28.565	28.379	27.519
mmu-miR-10b-5p	31.573	31.759	31.045		mmu-miR-122-5p	31.151	30.865	29.971
mmu-miR-122-5p	28.058	28.773	27.858		mmu-miR-124-3p	28.315	28.743	27.567
mmu-miR-124-3p	31.395	31.768	30.962		mmu-miR-124-5p	31.378	30.574	29.946
mmu-miR-124-5p	36.917	36.923	36.196		mmu-miR-125a-5p	Undetermined	Undetermined	Undetermined
mmu-miR-125a-5p	19.255	19.652	19.072		mmu-miR-125b-5p	19.566	19.647	18.948
mmu-miR-125b-5p	26.379	26.357	25.851		mmu-miR-126a-3p	26.223	25.653	25.074
mmu-miR-126a-3p	29.241	28.918	28.509		mmu-miR-126a-5p	28.659	28.288	27.523
mmu-miR-126a-5p	28.83	28.821	28.26		mmu-miR-128-3p	28.041	27.793	26.983
mmu-miR-128-3p	27.319	27.807	27.023		mmu-miR-129-5p	27.605	27.717	26.731
mmu-miR-129-5p	32.512	33.271	32.246		mmu-miR-130a-3p	31.998	30.493	30.215
mmu-miR-130a-3p	28.092	27.532	27.267		mmu-miR-130b-3p	27.142	26.4	25.881
mmu-miR-130b-3p	26.279	27.085	26.159		mmu-miR-132-3p	25.971	26.275	25.243
mmu-miR-132-3p	28.029	28.376	27.65		mmu-miR-133a-3p	27.92	28.043	27.041
mmu-miR-133a-3p	36.269	35.916	35.385		mmu-miR-133a-5p	35.474	32.046	32.668
mmu-miR-133a-5p	38.021	38.402	37.462		mmu-miR-133b-3p	Undetermined	Undetermined	Undetermined
mmu-miR-133b-3p	Undetermined	Undetermined	Undetermined		mmu-miR-134-5p	Undetermined	Undetermined	Undetermined
mmu-miR-134-5p	34.678	35.968	34.63		mmu-miR-135a-5p	34.224	33.619	32.79
mmu-miR-135a-5p	26.304	26.671	25.968		mmu-miR-135b-5p	26.652	26.166	25.529
mmu-miR-135b-5p	28.877	29.551	28.641		mmu-miR-137-3p	29.047	28.63	27.876
mmu-miR-137-3p	34.931	35.043	34.301		mmu-miR-138-5p	Undetermined	Undetermined	Undetermined
mmu-miR-138-5p	24.936	25.295	24.623		mmu-miR-139-5p	25.345	24.872	24.272
mmu-miR-139-5p	27.376	26.987	26.649		mmu-miR-140-5p	26.96	27.499	26.309
mmu-miR-140-5p	24.704	24.915	24.323		mmu-miR-141-3p	24.903	24.729	23.986
mmu-miR-141-3p	30.524	28.498	28.932		mmu-miR-142a-3p	28.494	26.992	26.83
mmu-miR-142a-3p	21.5	21.206	20.934		mmu-miR-142a-5p	22.045	21.714	21.149
mmu-miR-142a-5p	26.711	26.254	25.963		mmu-miR-143-3p	27.14	26.729	26.035
mmu-miR-143-3p	33.348	31.261	31.671		mmu-miR-143-5p	33.871	31.652	31.689
mmu-miR-143-5p	35.845	35.759	35.1		mmu-miR-144-3p	Undetermined	Undetermined	Undetermined
mmu-miR-144-3p	39.341	38.28	38.049		mmu-miR-145a-5p	Undetermined	Undetermined	Undetermined
mmu-miR-145a-5p	31.493	30.298	30.29		mmu-miR-145a-3p	31.435	30.134	29.767
mmu-miR-145a-3p	Undetermined	Undetermined	Undetermined		mmu-miR-146a-5p	Undetermined	Undetermined	Undetermined
mmu-miR-146a-5p	24.607	24.853	24.245		mmu-miR-146b-5p	24.942	25.284	24.266
mmu-miR-146b-5p	18.8	19.151	18.603		mmu-miR-146b-3p	19.099	18.908	18.368
mmu-miR-146b-3p	28.033	28.443	27.684		mmu-miR-147-3p	28.224	28.153	27.244
mmu-miR-147-3p	32.395	32.222	31.675		mmu-miR-148a-3p	33.016	32.696	31.757
mmu-miR-148a-3p	26.754	26.06	25.89		mmu-miR-148b-3p	26.232	25.527	25.019
mmu-miR-148b-3p	24.01	24.412	23.736		mmu-miR-149-5p	23.912	23.989	23.146
mmu-miR-149-5p	32.475	32.641	31.919		mmu-miR-150-5p	32.791	32.186	31.406
mmu-miR-150-5p	24.855	25.172	24.523		mmu-miR-151-3p	25.102	25.47	24.433
mmu-miR-151-3p	28.271	28.53	27.844		mmu-miR-151-5p	27.978	27.794	26.952
mmu-miR-151-5p	27.082	27.111	26.565		mmu-miR-152-3p	26.749	26.53	25.749
mmu-miR-152-3p	23.805	24.248	23.556		mmu-miR-153-3p	23.707	23.492	22.81
mmu-miR-153-3p	33.274	32.357	32.172		mmu-miR-155-5p	32.016	31.24	30.576
mmu-miR-155-5p	25.544	25.909	25.222		mmu-miR-155-3p	25.362	25.646	24.645
mmu-miR-155-3p	31.491	32.847	31.538		mmu-miR-15a-5p	31.668	31.988	30.756
mmu-miR-15a-5p	24.556	24.416	24.006		mmu-miR-15b-5p	24.948	24.627	23.96
mmu-miR-15b-5p	21.147	21.83	21.067		mmu-miR-16-5p	21.265	21.477	20.652
mmu-miR-16-5p	17.496	17.758	17.281		mmu-miR-17-5p	17.602	17.688	17.052
mmu-miR-17-5p	23.593	23.647	23.157		mmu-miR-181a-5p	23.933	23.812	23.073
mmu-miR-181a-5p	23.822	23.961	23.423		mmu-miR-181b-5p	24.091	23.994	23.237
mmu-miR-181b-5p	24.582	25.257	24.431		mmu-miR-181c-5p	24.804	25.024	24.076
mmu-miR-181c-5p	24.693	24.887	24.304		mmu-miR-181d-5p	24.968	24.809	24.055
mmu-miR-181d-5p	24.279	24.956	24.135		mmu-miR-182-5p	24.436	24.931	23.849
mmu-miR-182-5p	31.499	30.574	30.428		mmu-miR-182-3p	30.905	29.543	29.226
mmu-miR-182-3p	35.688	37.283	35.77		mmu-miR-183-5p	Undetermined	Undetermined	Undetermined
mmu-miR-183-5p	29.259	29.103	28.609		mmu-miR-183-3p	28.885	27.907	27.455
mmu-miR-183-3p	32.552	32.751	32.011		mmu-miR-184-3p	32.637	31.553	31.031
mmu-miR-184-3p	31.294	31.639	30.849		mmu-miR-185-5p	31.197	30.959	30.038
mmu-miR-185-5p	23.775	24.318	23.575		mmu-miR-186-5p	23.715	23.833	22.975
mmu-miR-186-5p	24.771	25.608	24.695		mmu-miR-187-3p	24.361	24.854	23.776
mmu-miR-187-3p	29.871	29.833	29.267		mmu-miR-18a-5p	29.885	29.353	28.632
mmu-miR-18a-5p	27.255	27.212	26.7		mmu-miR-190a-5p	27.666	27.405	26.615
mmu-miR-190a-5p	31.008	31.257	30.522		mmu-miR-191-5p	30.476	30.16	29.304
mmu-miR-191-5p	20.548	21.097	20.414		mmu-miR-192-5p	20.762	20.982	20.169
mmu-miR-192-5p	24.462	25.106	24.298		mmu-miR-192-3p	24.211	24.338	23.458
mmu-miR-192-3p	31.913	32.254	31.454		mmu-miR-193a-3p	31.958	31.076	30.47
mmu-miR-193a-3p	28.591	28.501	27.986		mmu-miR-193b-3p	28.622	28.012	27.374
mmu-miR-193b-3p	32.645	32.84	32.101		mmu-miR-194-5p	32.963	32.436	31.609
mmu-miR-194-5p	23.017	23.326	22.717		mmu-miR-195a-5p	23.098	22.997	22.275
mmu-miR-195a-5p	19.078	19.554	18.937		mmu-miR-196a-5p	19.309	19.498	18.75
mmu-miR-196a-5p	34.22	35.878	34.362		mmu-miR-196b-5p	33.129	29.883	30.487
mmu-miR-196b-5p	34.013	34.353	33.513		mmu-miR-196b-3p	32.413	30.464	30.407
mmu-miR-196b-3p	35.104	35.873	34.792		mmu-miR-199b-3p	Undetermined	Undetermined	Undetermined
mmu-miR-199b-3p	30.394	29.539	29.379		mmu-miR-199a-5p	30.469	29.463	28.972
mmu-miR-199a-5p	36.313	34.899	34.908		mmu-miR-199b-5p	36.808	34.553	34.51
mmu-miR-199b-5p	36.134	36.048	35.383		mmu-miR-19a-3p	36.294	32.84	33.448
mmu-miR-19a-3p	25.094	24.767	24.442		mmu-miR-19b-3p	25.561	25.398	24.627
mmu-miR-19b-3p	25.061	24.727	24.406		mmu-miR-1a-3p	25.498	25.258	24.529
mmu-miR-1a-3p	33.638	33.271	32.798		mmu-miR-200a-3p	33.987	33.448	32.593
mmu-miR-200a-3p	26.174	25.005	25.087		mmu-miR-200b-3p	25.41	24.151	23.964
mmu-miR-200b-3p	23.533	22.767	22.696		mmu-miR-200c-3p	22.458	21.905	21.444
mmu-miR-200c-3p	24.406	23.645	23.554		mmu-miR-203-3p	23.405	22.742	22.307
mmu-miR-203-3p	30.526	29.317	29.335		mmu-miR-204-5p	29.69	28.497	28.131
mmu-miR-204-5p	33.791	34.187	33.322		mmu-miR-204-3p	32.982	31.204	31.038
mmu-miR-204-3p	35.745	36.147	35.241		mmu-miR-205-5p	35.537	34.583	33.895
mmu-miR-205-5p	29.94	29.005	28.895		mmu-miR-206-3p	29.344	28.815	28.11
mmu-miR-206-3p	35.755	36.663	35.499		mmu-miR-206-5p	35.568	33.602	33.448
mmu-miR-206-5p	39.177	39.569	38.601		mmu-miR-207	Undetermined	Undetermined	Undetermined
mmu-miR-207	31.986	32.255	31.491		mmu-miR-20a-5p	32.126	31.015	30.525
mmu-miR-20a-5p	23.336	23.3	22.861		mmu-miR-20b-5p	23.728	23.698	22.918
mmu-miR-20b-5p	24.819	24.992	24.417		mmu-miR-21a-5p	25.225	25.049	24.295
mmu-miR-21a-5p	14.416	15.078	14.458		mmu-miR-21a-3p	14.173	14.768	13.978
mmu-miR-21a-3p	29.062	29.554	28.733		mmu-miR-210-3p	28.975	29.112	28.067
mmu-miR-210-3p	28.492	28.929	28.148		mmu-miR-211-5p	28.253	26.465	26.462
mmu-miR-211-5p	32.987	33.803	32.741		mmu-miR-214-3p	32.699	31.63	31.098
mmu-miR-214-3p	34.443	33.237	33.176		mmu-miR-215-5p	34.563	31.03	31.738
mmu-miR-215-5p	31.662	31.821	31.119		mmu-miR-216a-5p	30.746	29.673	29.209
mmu-miR-216a-5p	35.322	36.331	35.124		mmu-miR-217-5p	35.163	33.204	33.059
mmu-miR-217-5p	34.216	35.197	34.026		mmu-miR-217-3p	Undetermined	Undetermined	Undetermined
mmu-miR-217-3p	36.093	37.041	35.85		mmu-miR-218-5p	37.146	34.637	34.717
mmu-miR-218-5p	32.63	31.346	31.361		mmu-miR-22-3p	31.758	30.233	29.973
mmu-miR-22-3p	23.162	22.963	22.61		mmu-miR-22-5p	23.58	23.326	22.669
mmu-miR-22-5p	25.888	26.013	25.442		mmu-miR-221-3p	26.375	26.322	25.465
mmu-miR-221-3p	25.57	26.171	25.363		mmu-miR-221-5p	25.679	25.931	24.936
mmu-miR-221-5p	29.4	29.993	29.114		mmu-miR-222-3p	29.576	29.691	28.638
mmu-miR-222-3p	25.414	25.611	25.012		mmu-miR-222-5p	25.45	25.691	24.71
mmu-miR-222-5p	33.489	33.33	32.754		mmu-miR-223-3p	33.579	32.774	32.073
mmu-miR-223-3p	18.16	18.562	18.001		mmu-miR-224-5p	18.211	18.221	17.604
mmu-miR-224-5p	29.897	28.633	28.691		mmu-miR-23a-3p	28.779	28.068	27.478
mmu-miR-23a-3p	17.297	17.879	17.243		mmu-miR-23b-3p	17.253	17.732	16.9
mmu-miR-23b-3p	19.716	20.354	19.642		mmu-miR-23b-5p	19.54	19.983	19.093
mmu-miR-23b-5p	30.741	31.514	30.517		mmu-miR-24-3p	30.765	30.513	29.614
mmu-miR-24-3p	18.943	19.145	18.67		mmu-miR-25-3p	19.157	19.215	18.541
mmu-miR-25-3p	21.76	22.585	21.738		mmu-miR-26a-5p	21.695	21.902	21.065
mmu-miR-26a-5p	19.517	19.949	19.346		mmu-miR-26b-5p	19.53	19.795	19
mmu-miR-26b-5p	18.897	19.91	19.023		mmu-miR-27a-3p	18.762	19.646	18.549
mmu-miR-27a-3p	19.69	19.778	19.347		mmu-miR-27b-3p	19.852	19.828	19.175
mmu-miR-27b-3p	20.992	21.354	20.758		mmu-miR-27b-5p	21.075	21.387	20.515
mmu-miR-27b-5p	28.519	28.891	28.142		mmu-miR-28c	28.587	28.349	27.515
mmu-miR-28c	24.683	25.276	24.49		mmu-miR-292a-3p	24.612	24.448	23.709
mmu-miR-292a-3p	35.327	35.851	34.891		mmu-miR-295-3p	Undetermined	Undetermined	Undetermined
mmu-miR-295-3p	36.568	38.565	36.83		mmu-miR-298-5p	Undetermined	Undetermined	Undetermined
mmu-miR-298-5p	33.375	33.737	32.898		mmu-miR-29a-3p	33.317	32.179	31.663
mmu-miR-29a-3p	20.562	20.233	19.997		mmu-miR-29b-3p	20.911	20.545	20.037
mmu-miR-29b-3p	22.831	23.28	22.604		mmu-miR-29c-3p	22.715	22.938	22.058
mmu-miR-29c-3p	20.54	20.247	19.994		mmu-miR-301a-3p	20.867	20.571	20.028
mmu-miR-301a-3p	27.878	27.629	27.21		mmu-miR-302a-5p	28.301	27.689	27.063
mmu-miR-302a-5p	36.493	36.858	35.957		mmu-miR-302d-3p	36.423	34.557	34.321
mmu-miR-302d-3p	33.185	34.714	33.284		mmu-miR-30a-5p	32.993	30.054	30.501
mmu-miR-30a-5p	20.467	20.558	20.11		mmu-miR-30b-5p	20.563	20.378	19.786
mmu-miR-30b-5p	20.973	21.022	20.586		mmu-miR-30b-3p	21.133	21.004	20.363
mmu-miR-30b-3p	27.413	28.087	27.206		mmu-miR-30c-5p	27.431	27.56	26.571
mmu-miR-30c-5p	20.688	20.89	20.381		mmu-miR-30d-5p	20.671	20.643	19.964
mmu-miR-30d-5p	20.73	20.872	20.393		mmu-miR-30e-5p	20.79	20.459	19.937
mmu-miR-30e-5p	21.193	21.29	20.825		mmu-miR-31-5p	21.32	21.168	20.533
mmu-miR-31-5p	29.895	28.93	28.836		mmu-miR-31-3p	29.873	28.674	28.305
mmu-miR-31-3p	35.605	35.233	34.724		mmu-miR-32-5p	Undetermined	Undetermined	Undetermined
mmu-miR-32-5p	29.286	30.132	29.127		mmu-miR-320-3p	28.936	28.852	27.926
mmu-miR-320-3p	24.059	24.558	23.832		mmu-miR-322-5p	24.078	24.526	23.481
mmu-miR-322-5p	19.69	20.392	19.648		mmu-miR-324-5p	19.71	19.754	19.069
mmu-miR-324-5p	25.014	25.388	24.707		mmu-miR-326-3p	24.957	24.961	24.121
mmu-miR-326-3p	30.717	30.637	30.075		mmu-miR-328-3p	31.12	30.527	29.796
mmu-miR-328-3p	26.385	26.842	26.091		mmu-miR-33-5p	27.001	26.664	25.936
mmu-miR-33-5p	30.622	31.162	30.287		mmu-miR-330-5p	30.672	30.845	29.724
mmu-miR-330-5p	29.691	29.701	29.114		mmu-miR-335-5p	29.592	29.596	28.601
mmu-miR-335-5p	33.976	34.581	33.606		mmu-miR-338-3p	33.633	32.319	31.885
mmu-miR-338-3p	24.946	25.512	24.734		mmu-miR-339-5p	24.803	24.972	24.05
mmu-miR-339-5p	24.602	24.774	24.204		mmu-miR-342-3p	24.866	24.874	24.036
mmu-miR-342-3p	20.619	21.249	20.524		mmu-miR-345-5p	21.025	21.349	20.472
mmu-miR-345-5p	29.631	29.343	28.909		mmu-miR-346-5p	29.164	27.881	27.581
mmu-miR-346-5p	31.979	32.272	31.496		mmu-miR-34a-5p	31.877	29.936	29.893
mmu-miR-34a-5p	21.252	21.276	20.847		mmu-miR-34c-5p	21.774	21.942	21.123
mmu-miR-34c-5p	26.875	25.15	25.502		mmu-miR-34c-3p	26.193	24.329	24.436
mmu-miR-34c-3p	27.544	25.95	26.222		mmu-miR-375-3p	26.467	25.058	24.915
mmu-miR-375-3p	27.127	26.177	26.13		mmu-miR-376b-3p	26.191	25.343	24.912
mmu-miR-376b-3p	35.49	35.36	34.731		mmu-miR-376c-3p	Undetermined	Undetermined	Undetermined
mmu-miR-376c-3p	34.837	34.847	34.159		mmu-miR-378a-3p	Undetermined	Undetermined	Undetermined
mmu-miR-378a-3p	21.86	22.571	21.78		mmu-miR-378a-5p	21.69	22.016	21.116
mmu-miR-378a-5p	27.49	27.66	27.035		mmu-miR-381-3p	27.873	27.21	26.625
mmu-miR-381-3p	34.239	35.271	34.073		mmu-miR-383-5p	Undetermined	Undetermined	Undetermined
mmu-miR-383-5p	32.921	33.366	32.494		mmu-miR-409-3p	32.808	30.889	30.803
mmu-miR-409-3p	34.938	35.58	34.568		mmu-miR-423-5p	33.787	32.487	32.041
mmu-miR-423-5p	24.521	25.123	24.336		mmu-miR-425-5p	24.499	24.738	23.789
mmu-miR-425-5p	25.44	25.418	24.93		mmu-miR-429-3p	25.748	25.385	24.713
mmu-miR-429-3p	26.215	25.11	25.159		mmu-miR-431-5p	25.663	24.794	24.392
mmu-miR-431-5p	32.414	33.625	32.372		mmu-miR-433-3p	32.142	30.929	30.492
mmu-miR-433-3p	30.665	32.125	30.78		mmu-miR-451a	30.247	28.697	28.502
mmu-miR-451a	28.056	27.364	27.167		mmu-miR-467e-5p	28.688	28.196	27.494
mmu-miR-467e-5p	29.894	30.36	29.536		mmu-miR-484	29.971	30.233	29.089
mmu-miR-484	23.36	23.464	22.953		mmu-miR-485-5p	23.87	23.94	23.102
mmu-miR-485-5p	37.326	36.997	36.433		mmu-miR-493-3p	38.365	35.5	35.727
mmu-miR-493-3p	31.533	31.913	31.101		mmu-miR-495-3p	31.231	29.885	29.549
mmu-miR-495-3p	33.56	33.773	33.006		mmu-miR-497a-5p	33.257	32.007	31.552
mmu-miR-497a-5p	32.779	32.881	32.186		mmu-miR-499-5p	32.566	32.658	31.517
mmu-miR-499-5p	35.001	35.292	34.458		mmu-miR-503-5p	34.788	34.019	33.258
mmu-miR-503-5p	26.303	26.493	25.881		mmu-miR-503-3p	26.483	26.148	25.436
mmu-miR-503-3p	27.965	28.368	27.614		mmu-miR-541-5p	27.929	27.482	26.781
mmu-miR-541-5p	31.229	32.041	31.015		mmu-miR-574-3p	31.355	29.707	29.526
mmu-miR-574-3p	26.517	27.014	26.241		mmu-miR-598-3p	26.79	26.838	25.913
mmu-miR-598-3p	30.496	31.034	30.161		mmu-miR-652-3p	30.425	30.03	29.218
mmu-miR-652-3p	22.22	22.557	21.95		mmu-miR-744-5p	22.335	22.682	21.749
mmu-miR-744-5p	23.759	24.591	23.701		mmu-miR-7a-5p	23.395	23.618	22.715
mmu-miR-7a-5p	22.92	23.792	22.898		mmu-miR-872-5p	22.687	23.242	22.188
mmu-miR-872-5p	25.02	25.036	24.537		mmu-miR-880-3p	24.242	23.894	23.265
mmu-miR-880-3p	34.9	35.25	34.387		mmu-miR-9-5p	34.759	31.304	31.964
mmu-miR-9-5p	29.925	30.51	29.625		mmu-miR-92a-3p	29.771	30.098	28.926
mmu-miR-92a-3p	23.627	23.819	23.258		mmu-miR-93-5p	23.68	23.728	22.908
mmu-miR-93-5p	22.423	22.556	22.049		mmu-miR-96-5p	22.676	22.57	21.865
mmu-miR-96-5p	33.3	32.745	32.375		mmu-miR-98-5p	Undetermined	Undetermined	Undetermined
mmu-miR-98-5p	23.473	24.226	23.382		mmu-miR-99a-5p	23.385	23.978	22.88
mmu-miR-99a-5p	28.654	27.662	27.606		mmu-miR-127-3p	28.621	27.6	27.179
mmu-miR-127-3p	30.808	31.742	30.662		mmu-miR-296-3p	30.556	29.003	28.799
mmu-miR-296-3p	31.365	31.63	30.88		mmu-miR-30c-1-3p	31.022	29.972	29.486
mmu-miR-30c-1-3p	31.073	32.04	30.938		mmu-miR-34b-3p	31.148	30.059	29.59
mmu-miR-34b-3p	27.447	25.681	26.043		mmu-miR-367-3p	26.449	25.016	24.886
mmu-miR-367-3p	38.884	39.273	38.312		mmu-miR-677-3p	Undetermined	Undetermined	Undetermined
mmu-miR-677-3p	23.69	23.853	23.305		mmu-miR-709	24.032	23.489	22.97
mmu-miR-709	25.852	26.004	25.42		mmu-miR-714	25.315	24.527	24.094
mmu-miR-714	26.622	26.05	25.819		mmu-miR-762	25.99	24.487	24.41
mmu-miR-762	31.564	31.582	30.954		mmu-miR-1b-5p	31.147	30.126	29.621
mmu-miR-1b-5p	33.103	33.643	32.719		mmu-miR-212-3p	30.906	30.904	29.868
mmu-miR-212-3p	31.78	32.057	31.293		mmu-miR-219a-1-3p	31.302	29.971	29.624
mmu-miR-219a-1-3p	32.036	33.076	31.918		mmu-miR-219a-5p	32.081	31.916	30.926
mmu-miR-219a-5p	30.685	30.846	30.162		mmu-miR-290a-3p	30.982	30.637	29.78
mmu-miR-290a-3p	35.627	38.035	36.109		mmu-miR-335-3p	35.461	34.201	33.677
mmu-miR-335-3p	34.317	35.177	34.066		mmu-miR-338-5p	34.288	31.703	31.919
mmu-miR-338-5p	27.366	28.456	27.364		mmu-miR-377-3p	27.06	26.469	25.874
mmu-miR-377-3p	34.75	36.02	34.691		mmu-miR-486b-5p	Undetermined	Undetermined	Undetermined
mmu-miR-486b-5p	29.612	30.246	29.342		mmu-miR-1187	29.587	27.236	27.486
mmu-miR-1187	27.404	27.665	26.995		mmu-miR-1191a	26.901	26.978	26.035
mmu-miR-1191a	28.918	29.625	28.698		mmu-miR-1192	28.77	28.822	27.829
mmu-miR-1192	34.973	35.323	34.459		mmu-miR-1195	Undetermined	Undetermined	Undetermined
mmu-miR-1195	31.414	31.353	30.768		mmu-miR-1196-5p	31.278	29.388	29.338
mmu-miR-1196-5p	31.075	30.956	30.408		mmu-miR-1224-5p	30.675	28.891	28.805
mmu-miR-1224-5p	25.576	26.514	25.534		mmu-miR-1249-3p	25.307	23.948	23.817
mmu-miR-1249-3p	27.383	28.089	27.192		mmu-miR-1298-5p	27.579	27.786	26.751
mmu-miR-1298-5p	21.504	21.59	21.124		mmu-miR-135a-1-3p	21.819	21.946	21.147
mmu-miR-135a-1-3p	30.83	31.037	30.327		mmu-miR-136-5p	30.743	29.287	29.025
mmu-miR-136-5p	35.58	35.936	35.056		mmu-miR-154-5p	35.401	32.824	32.999
mmu-miR-154-5p	31.899	32.544	31.59		mmu-miR-16-1-3p	31.373	28.35	28.895
mmu-miR-16-1-3p	29.111	29.484	28.723		mmu-miR-188-3p	29.615	29.234	28.441
mmu-miR-188-3p	28.521	29.807	28.592		mmu-miR-188-5p	28.076	26.228	26.263
mmu-miR-188-5p	26.29	26.879	26.063		mmu-miR-1895	26.164	25.092	24.781
mmu-miR-1895	28.317	28.845	28.021		mmu-miR-1900	27.901	27.112	26.593
mmu-miR-1900	34.855	35.177	34.329		mmu-miR-1901	35.212	33.503	33.225
mmu-miR-1901	32.915	33.444	32.529		mmu-miR-1902	32.585	30.92	30.707
mmu-miR-1902	34.129	35.4	34.083		mmu-miR-1904	34.733	34.405	33.413
mmu-miR-1904	35.515	36.474	35.289		mmu-miR-1931	Undetermined	Undetermined	Undetermined
mmu-miR-1931	30.941	30.63	30.182		mmu-miR-1934-5p	30.814	30.597	29.678
mmu-miR-1934-5p	29.174	30.265	29.137		mmu-miR-1936	29.042	27.708	27.439
mmu-miR-1936	34.522	35.144	34.15		mmu-miR-1940	34.507	31.574	31.967
mmu-miR-1940	29.9	29.979	29.352		mmu-miR-1945	29.175	27.607	27.457
mmu-miR-1945	34.622	37.628	35.417		mmu-miR-1953	34.506	32.922	32.602
mmu-miR-1953	33.842	34.469	33.486		mmu-miR-1957a	32.99	30.85	30.874
mmu-miR-1957a	25.496	26.071	25.278		mmu-miR-1963	25.224	24.233	23.911
mmu-miR-1963	35.403	35.352	34.684		mmu-miR-1965	35.337	32.882	32.994
mmu-miR-1965	33.43	33.972	33.04		mmu-miR-1968-3p	33.043	31.293	31.109
mmu-miR-1968-3p	34.539	34.702	33.942		mmu-miR-1971	33.815	31.57	31.622
mmu-miR-1971	31.072	30.974	30.415		mmu-miR-1983	30.616	29.245	28.943
mmu-miR-1983	31.792	32.101	31.32		mmu-miR-19b-1-5p	32.016	31.687	30.786
mmu-miR-19b-1-5p	33.19	32.848	32.372		mmu-miR-1a-1-5p	33.589	32.437	31.919
mmu-miR-1a-1-5p	35.108	35.459	34.592		mmu-miR-1a-2-5p	Undetermined	Undetermined	Undetermined
mmu-miR-1a-2-5p	35.215	35.567	34.697		mmu-miR-202-3p	35.334	32.166	32.655
mmu-miR-202-3p	34.287	35.641	34.278		mmu-miR-208a-3p	34.595	32.328	32.366
mmu-miR-208a-3p	33.901	34.24	33.402		mmu-miR-208a-5p	Undetermined	Undetermined	Undetermined
mmu-miR-208a-5p	37.029	38.463	37.006		mmu-miR-208b-3p	Undetermined	Undetermined	Undetermined
mmu-miR-208b-3p	32.352	32.006	31.548		mmu-miR-2137	Undetermined	Undetermined	Undetermined
mmu-miR-2137	27.078	26.38	26.205		mmu-miR-2183	26.424	25.978	25.327
mmu-miR-2183	34.846	34.845	34.162		mmu-miR-24-2-5p	35.469	33.545	33.372
mmu-miR-24-2-5p	27.02	26.941	26.452		mmu-miR-291b-3p	27.243	26.965	26.198
mmu-miR-291b-3p	38.146	38.527	37.585		mmu-miR-293-5p	Undetermined	Undetermined	Undetermined
mmu-miR-293-5p	Undetermined	Undetermined	Undetermined		mmu-miR-294-3p	Undetermined	Undetermined	Undetermined
mmu-miR-294-3p	38.19	37.836	37.268		mmu-miR-302a-3p	Undetermined	Undetermined	Undetermined
mmu-miR-302a-3p	36.658	36.719	35.969		mmu-miR-302b-3p	36.511	33.561	33.896
mmu-miR-302b-3p	Undetermined	Undetermined	Undetermined		mmu-miR-3099-3p	Undetermined	Undetermined	Undetermined
mmu-miR-3099-3p	35.384	36.003	34.994		mmu-miR-30c-2-3p	35.13	32.58	32.749
mmu-miR-30c-2-3p	30.447	30.595	29.922		mmu-miR-331-3p	30.117	30.144	29.119
mmu-miR-331-3p	28.611	29.057	28.269		mmu-miR-341-3p	28.775	28.542	27.699
mmu-miR-341-3p	31.521	31.961	31.119		mmu-miR-343	31.439	30.511	29.947
mmu-miR-343	29.659	30.841	29.657		mmu-miR-344d-3-5p	30.502	29.363	28.942
mmu-miR-344d-3-5p	Undetermined	Undetermined	Undetermined		mmu-miR-350-3p	Undetermined	Undetermined	Undetermined
mmu-miR-350-3p	24.791	25.102	24.457		mmu-miR-351-3p	24.821	24.726	23.943
mmu-miR-351-3p	27.845	28.364	27.553		mmu-miR-361-5p	27.716	27.704	26.78
mmu-miR-361-5p	25.977	26.882	25.912		mmu-miR-363-3p	25.796	26.362	25.198
mmu-miR-363-3p	34.727	34.709	34.037		mmu-miR-363-5p	Undetermined	Undetermined	Undetermined
mmu-miR-363-5p	35.728	36.119	35.219		mmu-miR-365-3p	Undetermined	Undetermined	Undetermined
mmu-miR-365-3p	20.521	20.948	20.328		mmu-miR-374c-5p	20.818	21.027	20.218
mmu-miR-374c-5p	23.451	24.143	23.33		mmu-miR-376a-3p	23.171	23.103	22.362
mmu-miR-376a-3p	35.811	37.316	35.846		mmu-miR-379-5p	35.996	33.835	33.77
mmu-miR-379-5p	33.589	35.045	33.644		mmu-miR-382-5p	Undetermined	Undetermined	Undetermined
mmu-miR-382-5p	32.05	33.354	32.061		mmu-miR-410-3p	31.193	28.995	29.111
mmu-miR-410-3p	34.906	35.265	34.397		mmu-miR-421-3p	34.163	31.602	31.81
mmu-miR-421-3p	26.858	27.622	26.706		mmu-miR-423-3p	26.558	26.746	25.755
mmu-miR-423-3p	25.611	25.877	25.239		mmu-miR-434-3p	25.907	25.752	24.965
mmu-miR-434-3p	28.485	30.748	29.036		mmu-miR-434-5p	28.241	27.024	26.72
mmu-miR-434-5p	34.825	35.173	34.313		mmu-miR-448-3p	Undetermined	Undetermined	Undetermined
mmu-miR-448-3p	25.642	26.492	25.555		mmu-miR-448-5p	25.564	25.692	24.766
mmu-miR-448-5p	27.782	28.147	27.416		mmu-miR-449a-5p	28.129	27.962	27.106
mmu-miR-449a-5p	25.05	24.712	24.393		mmu-miR-449b	25.028	24.58	23.977
mmu-miR-449b	30.885	30.281	29.983		mmu-miR-449c-5p	31.033	29.768	29.396
mmu-miR-449c-5p	31.044	30.881	30.356		mmu-miR-450a-5p	30.734	29.697	29.214
mmu-miR-450a-5p	23.335	23.865	23.137		mmu-miR-452-3p	23.432	23.607	22.728
mmu-miR-452-3p	33.46	34.334	33.232		mmu-miR-452-5p	33.945	33.436	32.566
mmu-miR-452-5p	35.374	36.875	35.416		mmu-miR-455-3p	Undetermined	Undetermined	Undetermined
mmu-miR-455-3p	29.527	29.822	29.093		mmu-miR-466d-3p	29.358	28.099	27.78
mmu-miR-466d-3p	28.955	29.746	28.775		mmu-miR-466h-5p	28.753	29.009	27.908
mmu-miR-466h-5p	32.196	32.688	31.806		mmu-miR-468-3p	31.958	30.541	30.217
mmu-miR-468-3p	35.196	36.649	35.218		mmu-miR-470-5p	35.609	33.145	33.253
mmu-miR-470-5p	35.228	35.184	34.516		mmu-miR-483-5p	35.068	33.55	33.176
mmu-miR-483-5p	33.636	33.191	32.758		mmu-miR-483-3p	32.866	30.854	30.815
mmu-miR-483-3p	32.965	34.074	32.862		mmu-miR-490-3p	32.599	29.641	30.111
mmu-miR-490-3p	35.435	36.51	35.267		mmu-miR-490-5p	34.856	33.141	32.878
mmu-miR-490-5p	33.503	34.714	33.44		mmu-miR-491-5p	33.602	31.677	31.567
mmu-miR-491-5p	31.927	32.742	31.7		mmu-miR-496a-3p	31.519	30.896	30.168
mmu-miR-496a-3p	34.708	36.081	34.701		mmu-miR-500-3p	Undetermined	Undetermined	Undetermined
mmu-miR-500-3p	24.061	24.688	23.897		mmu-miR-501-3p	24.003	24.495	23.429
mmu-miR-501-3p	25.904	26.697	25.785		mmu-miR-501-5p	25.902	26.113	25.132
mmu-miR-501-5p	28.099	28.535	27.762		mmu-miR-504-5p	27.974	26.632	26.403
mmu-miR-504-5p	36.178	37.99	36.357		mmu-miR-505-3p	Undetermined	Undetermined	Undetermined
mmu-miR-505-3p	28.928	29.625	28.702		mmu-miR-532-5p	29.21	28.969	28.117
mmu-miR-532-5p	25.731	26.304	25.507		mmu-miR-539-3p	25.828	25.684	24.893
mmu-miR-539-3p	34.884	35.233	34.371		mmu-miR-539-5p	Undetermined	Undetermined	Undetermined
mmu-miR-539-5p	33.569	33.905	33.075		mmu-miR-540-3p	33.382	31.941	31.583
mmu-miR-540-3p	28.453	29.822	28.566		mmu-miR-540-5p	28.285	27.098	26.777
mmu-miR-540-5p	35.255	36.204	35.029		mmu-miR-542-5p	Undetermined	Undetermined	Undetermined
mmu-miR-542-5p	27.562	28.289	27.378		mmu-miR-546	27.269	27.155	26.3
mmu-miR-546	34.369	34.102	33.564		mmu-miR-568	34.561	33.437	32.872
mmu-miR-568	34.834	35.182	34.321		mmu-miR-582-5p	Undetermined	Undetermined	Undetermined
mmu-miR-582-5p	33.041	33.126	32.435		mmu-miR-592-3p	33.195	32.456	31.733
mmu-miR-592-3p	31.256	32.876	31.437		mmu-miR-653-5p	30.924	29.468	29.2
mmu-miR-653-5p	33.434	33.061	32.596		mmu-miR-664-3p	32.752	30.987	30.821
mmu-miR-664-3p	24.587	25.031	24.323		mmu-miR-667-3p	24.689	25.043	24.027
mmu-miR-667-3p	32.945	33.373	32.509		mmu-miR-669p-5p	32.699	30.14	30.396
mmu-miR-669p-5p	30.598	31.141	30.264		mmu-miR-669c-5p	30.652	30.077	29.353
mmu-miR-669c-5p	29.308	29.81	28.98		mmu-miR-670-5p	28.836	27.457	27.218
mmu-miR-670-5p	33.709	35.948	34.145		mmu-miR-673-3p	33.338	31.025	31.129
mmu-miR-673-3p	34.592	35.015	34.121		mmu-miR-674-5p	34.641	31.469	31.984
mmu-miR-674-5p	26.637	27.345	26.462		mmu-miR-675-3p	26.659	27.237	26.037
mmu-miR-675-3p	37.147	37.518	36.601		mmu-miR-675-5p	37.587	34.884	35.052
mmu-miR-675-5p	34.187	34.556	33.698		mmu-miR-676-3p	33.819	32.977	32.287
mmu-miR-676-3p	31.076	31.552	30.7		mmu-miR-679-5p	30.585	28.233	28.45
mmu-miR-679-5p	36.947	37.316	36.403		mmu-miR-681	Undetermined	Undetermined	Undetermined
mmu-miR-681	32.559	32.985	32.13		mmu-miR-682	32.287	31.7	30.927
mmu-miR-682	35.394	35.365	34.686		mmu-miR-691	Undetermined	Undetermined	Undetermined
mmu-miR-691	32.481	32.936	32.067		mmu-miR-694	32.105	30.732	30.381
mmu-miR-694	35.874	36.604	35.528		mmu-miR-695	Undetermined	Undetermined	Undetermined
mmu-miR-695	34.477	36.178	34.635		mmu-miR-696	33.647	31.936	31.712
mmu-miR-696	30.811	30.981	30.29		mmu-miR-697	30.569	28.392	28.517
mmu-miR-697	33.382	34.16	33.109		mmu-miR-698-3p	33.411	31.701	31.484
mmu-miR-698-3p	34.93	35.529	34.539		mmu-miR-701-5p	35.17	32.482	32.723
mmu-miR-701-5p	35.147	35.499	34.63		mmu-miR-704	Undetermined	Undetermined	Undetermined
mmu-miR-704	35.954	35.817	35.182		mmu-miR-708-5p	36.799	33.33	33.929
mmu-miR-708-5p	29.462	29.647	28.975		mmu-miR-710	28.435	27.271	26.932
mmu-miR-710	33.682	34.501	33.423		mmu-miR-711	32.753	30.6	30.639
mmu-miR-711	37.659	37.323	36.756		mmu-miR-712-5p	Undetermined	Undetermined	Undetermined
mmu-miR-712-5p	28.862	29.18	28.452		mmu-miR-713	28.484	27.459	27.045
mmu-miR-713	32.32	32.492	31.771		mmu-miR-717	32.255	31.183	30.668
mmu-miR-717	Undetermined	Undetermined	Undetermined		mmu-miR-719	Undetermined	Undetermined	Undetermined
mmu-miR-719	Undetermined	Undetermined	Undetermined		mmu-miR-720	Undetermined	Undetermined	Undetermined
mmu-miR-720	19.163	19.941	19.168		mmu-miR-721	19.067	19.474	18.619
mmu-miR-721	Undetermined	Undetermined	Undetermined		mmu-miR-758-3p	Undetermined	Undetermined	Undetermined
mmu-miR-758-3p	35.646	36.199	35.218		mmu-miR-761	Undetermined	Undetermined	Undetermined
mmu-miR-761	33.133	34.389	33.099		mmu-miR-763	Undetermined	Undetermined	Undetermined
mmu-miR-763	32.497	32.809	32.013		mmu-miR-764-3p	32.234	31.169	30.65
mmu-miR-764-3p	29.78	30.076	29.341		mmu-miR-764-5p	30.058	29.811	28.933
mmu-miR-764-5p	25.431	25.868	25.147		mmu-miR-802-5p	25.832	25.704	24.905
mmu-miR-802-5p	Undetermined	Undetermined	Undetermined		mmu-miR-804	Undetermined	Undetermined	Undetermined
mmu-miR-804	29.568	29.851	29.127		mmu-miR-871-3p	29.854	27.902	27.933
mmu-miR-871-3p	34.538	35.341	34.254		mmu-miR-871-5p	Undetermined	Undetermined	Undetermined
mmu-miR-871-5p	38.884	38.559	37.962		mmu-miR-875-3p	38.694	35.217	35.757
mmu-miR-875-3p	34.272	35.318	34.113		mmu-miR-877-5p	33.415	31.491	31.387
mmu-miR-877-5p	30.06	30.345	29.61		mmu-miR-879-5p	29.773	28.454	28.152
mmu-miR-879-5p	38.562	37.731	37.399		mmu-miR-883b-5p	Undetermined	Undetermined	Undetermined
mmu-miR-883b-5p	37.7	37.984	37.1			Undetermined	Undetermined	Undetermined

## Sheet: NGx SP-A2 male and female
NGX SP-A2 -O3 male						NGX-SP-A2 -O3 female
		AM SP-A2 M O3 1	AM SP-A2 M O3 2	AM SP-A2 M O3 3			AM SP-A2 F O3 1	AM SP-A2 F O3 2	AM SP-A2 F O3 3
mmu-let-7a-5p		19.259	19.993	19.259		mmu-let-7a-5p	21.387	19.946	19.934
mmu-let-7b-5p		23.6	23.854	23.6		mmu-let-7b-5p	25.848	23.777	25.011
mmu-let-7c-5p		22.016	22.224	22.016		mmu-let-7c-5p	24.105	22.251	22.984
mmu-let-7d-5p		20.338	20.529	20.338		mmu-let-7d-5p	21.251	20.21	20.141
mmu-let-7d-3p		24.494	26.236	24.494		mmu-let-7d-3p	25.296	25.376	24.441
mmu-let-7e-5p		20.704	21.39	20.704		mmu-let-7e-5p	22.475	21.124	21.098
mmu-let-7f-5p		19.584	19.643	19.584		mmu-let-7f-5p	20.447	20.105	19.479
mmu-let-7g-5p		19.889	20.192	19.889		mmu-let-7g-5p	22.035	19.723	20.152
mmu-let-7i-5p		21.105	21.879	21.105		mmu-let-7i-5p	25.164	21.259	22.165
mmu-miR-100-5p		30.37	31.003	30.37		mmu-miR-100-5p	35.579	31.243	32.396
mmu-miR-101a-3p		24.759	26.033	24.759		mmu-miR-101a-3p	31.432	24.849	26.517
mmu-miR-101a-5p		32.127	33.146	32.127		mmu-miR-101a-5p	34.633	33.976	33.372
mmu-miR-101b-3p		24.624	25.596	24.624		mmu-miR-101b-3p	31.121	24.83	26.355
mmu-miR-103-3p		22.073	21.995	22.073		mmu-miR-103-3p	23.992	22.104	22.106
mmu-miR-106a-5p		24.038	24.584	24.038		mmu-miR-106a-5p	28.803	24.283	25.33
mmu-miR-106b-5p		23.393	24.242	23.393		mmu-miR-106b-5p	29.107	23.531	25.019
mmu-miR-107-3p		29.302	28.941	29.302		mmu-miR-107-3p	31.158	29.118	29.268
mmu-miR-10a-5p		28.136	28.198	28.136		mmu-miR-10a-5p	32.001	28.775	29.982
mmu-miR-10b-5p		30.221	30.541	30.221		mmu-miR-10b-5p	33.545	31.316	32.046
mmu-miR-122-5p		27.358	29.902	27.358		mmu-miR-122-5p	Undetermined	28.917	28.55
mmu-miR-124-3p		30.323	32.24	30.323		mmu-miR-124-3p	Undetermined	31.512	31.412
mmu-miR-124-5p		Undetermined	37.449	Undetermined		mmu-miR-124-5p	Undetermined	36.198	36.105
mmu-miR-125a-5p		19.517	20.276	19.517		mmu-miR-125a-5p	21.888	19.659	19.795
mmu-miR-125b-5p		24.413	24.734	24.413		mmu-miR-125b-5p	28.745	25.813	26.66
mmu-miR-126a-3p		27.349	28.111	27.349		mmu-miR-126a-3p	33.302	28.023	29.749
mmu-miR-126a-5p		28.02	28.103	28.02		mmu-miR-126a-5p	31.284	28.24	29.23
mmu-miR-128-3p		26.644	28.332	26.644		mmu-miR-128-3p	30.136	27.745	27.837
mmu-miR-129-5p		30.975	34.729	30.975		mmu-miR-129-5p	35.546	33.371	33.433
mmu-miR-130a-3p		26.345	25.246	26.345		mmu-miR-130a-3p	30.523	26.428	28.271
mmu-miR-130b-3p		27.094	26.726	27.094		mmu-miR-130b-3p	28.49	27.354	27.048
mmu-miR-132-3p		28.171	28.501	28.171		mmu-miR-132-3p	30.281	28.162	28.542
mmu-miR-133a-3p		33.454	35.472	33.454		mmu-miR-133a-3p	39.373	34.851	35.684
mmu-miR-133a-5p		Undetermined	Undetermined	Undetermined		mmu-miR-133a-5p	Undetermined	Undetermined	Undetermined
mmu-miR-133b-3p		39.107	Undetermined	39.107		mmu-miR-133b-3p	Undetermined	Undetermined	38.805
mmu-miR-134-5p		35.132	33.515	35.132		mmu-miR-134-5p	Undetermined	36.545	35.5
mmu-miR-135a-5p		26.534	26.722	26.534		mmu-miR-135a-5p	28.969	26.511	26.686
mmu-miR-135b-5p		28.983	29.133	28.983		mmu-miR-135b-5p	32.139	29.639	29.734
mmu-miR-137-3p		33.424	34.643	33.424		mmu-miR-137-3p	Undetermined	34.461	33.785
mmu-miR-138-5p		24.741	25.121	24.741		mmu-miR-138-5p	30.144	25.153	26.253
mmu-miR-139-5p		26.34	27	26.34		mmu-miR-139-5p	30.215	26.064	27.746
mmu-miR-140-5p		24.407	24.968	24.407		mmu-miR-140-5p	29.177	24.633	25.556
mmu-miR-141-3p		25.518	25.315	25.518		mmu-miR-141-3p	32.986	25.908	29.064
mmu-miR-142a-3p		20.288	21.436	20.288		mmu-miR-142a-3p	27.536	20.492	22.24
mmu-miR-142a-5p		24.961	26.306	24.961		mmu-miR-142a-5p	31.678	25.277	27.048
mmu-miR-143-3p		29.287	29.796	29.287		mmu-miR-143-3p	34.347	28.555	30.884
mmu-miR-143-5p		38.851	35.641	38.851		mmu-miR-143-5p	Undetermined	34.966	35.226
mmu-miR-144-3p		35.132	36.212	35.132		mmu-miR-144-3p	29.545	36.462	33.004
mmu-miR-145a-5p		29.356	29.423	29.356		mmu-miR-145a-5p	34.245	28.503	31.045
mmu-miR-145a-3p		Undetermined	Undetermined	Undetermined		mmu-miR-145a-3p	Undetermined	Undetermined	Undetermined
mmu-miR-146a-5p		24.925	24.769	24.925		mmu-miR-146a-5p	25.337	24.607	24.502
mmu-miR-146b-5p		19.016	19.456	19.016		mmu-miR-146b-5p	21.884	19.122	19.494
mmu-miR-146b-3p		28.336	28.903	28.336		mmu-miR-146b-3p	32.914	28.29	29.433
mmu-miR-147-3p		30.659	32.6	30.659		mmu-miR-147-3p	Undetermined	31.411	30.796
mmu-miR-148a-3p		24.567	24.561	24.567		mmu-miR-148a-3p	30.957	24.85	27.375
mmu-miR-148b-3p		23.906	24.418	23.906		mmu-miR-148b-3p	27.6	24.332	24.856
mmu-miR-149-5p		31.139	33.094	31.139		mmu-miR-149-5p	33.339	32.161	32.198
mmu-miR-150-5p		24.959	26.021	24.959		mmu-miR-150-5p	25.554	24.99	24.957
mmu-miR-151-3p		27.677	28.168	27.677		mmu-miR-151-3p	29.352	28.224	28.336
mmu-miR-151-5p		26.446	26.766	26.446		mmu-miR-151-5p	30.578	26.603	27.779
mmu-miR-152-3p		24.118	23.958	24.118		mmu-miR-152-3p	28.007	24.211	24.902
mmu-miR-153-3p		29.982	30.314	29.982		mmu-miR-153-3p	Undetermined	30.799	33.423
mmu-miR-155-5p		26.112	26.025	26.112		mmu-miR-155-5p	25.533	25.761	25.299
mmu-miR-155-3p		32.54	32.981	32.54		mmu-miR-155-3p	33.049	33.552	31.994
mmu-miR-15a-5p		23.617	24.742	23.617		mmu-miR-15a-5p	29.775	23.792	25.311
mmu-miR-15b-5p		21.521	22.109	21.521		mmu-miR-15b-5p	23.517	22.081	21.786
mmu-miR-16-5p		17.921	18.048	17.921		mmu-miR-16-5p	19.921	17.669	17.969
mmu-miR-17-5p		23.108	23.641	23.108		mmu-miR-17-5p	27.849	23.233	24.303
mmu-miR-181a-5p		23.817	24.068	23.817		mmu-miR-181a-5p	29.551	23.625	25.069
mmu-miR-181b-5p		25.575	26.796	25.575		mmu-miR-181b-5p	25.355	25.433	24.856
mmu-miR-181c-5p		24.484	25.067	24.484		mmu-miR-181c-5p	30.116	24.589	26.04
mmu-miR-181d-5p		25.24	26.158	25.24		mmu-miR-181d-5p	25.336	25.139	24.653
mmu-miR-182-5p		28.999	28.625	28.999		mmu-miR-182-5p	Undetermined	29.044	30.001
mmu-miR-182-3p		34.719	34.52	34.719		mmu-miR-182-3p	Undetermined	38.14	37.392
mmu-miR-183-5p		27.33	27.885	27.33		mmu-miR-183-5p	31.721	28.37	29.702
mmu-miR-183-3p		31.599	32.723	31.599		mmu-miR-183-3p	35.42	32.301	33.198
mmu-miR-184-3p		31.375	32.846	31.375		mmu-miR-184-3p	32.096	31.358	31.081
mmu-miR-185-5p		23.929	23.879	23.929		mmu-miR-185-5p	27.884	24.38	24.942
mmu-miR-186-5p		25.328	25.429	25.328		mmu-miR-186-5p	25.51	25.937	24.898
mmu-miR-187-3p		28.971	29.769	28.971		mmu-miR-187-3p	33.789	29.204	30.365
mmu-miR-18a-5p		26.453	27.106	26.453		mmu-miR-18a-5p	30.557	26.63	27.325
mmu-miR-190a-5p		30.459	30.413	30.459		mmu-miR-190a-5p	Undetermined	30.887	30.409
mmu-miR-191-5p		21.195	21.725	21.195		mmu-miR-191-5p	23.879	21.229	21.473
mmu-miR-192-5p		25.018	24.961	25.018		mmu-miR-192-5p	27.831	25.253	25.384
mmu-miR-192-3p		31.244	32.111	31.244		mmu-miR-192-3p	Undetermined	31.956	31.712
mmu-miR-193a-3p		28.048	28.236	28.048		mmu-miR-193a-3p	30.786	27.847	28.541
mmu-miR-193b-3p		31.384	32.571	31.384		mmu-miR-193b-3p	36.108	32.385	33.124
mmu-miR-194-5p		23.236	23.374	23.236		mmu-miR-194-5p	27.296	23.172	23.974
mmu-miR-195a-5p		19.032	19.301	19.032		mmu-miR-195a-5p	21.399	19.644	19.621
mmu-miR-196a-5p		32.72	34.637	32.72		mmu-miR-196a-5p	Undetermined	36.826	33.326
mmu-miR-196b-5p		33.38	38.473	33.38		mmu-miR-196b-5p	Undetermined	Undetermined	33.697
mmu-miR-196b-3p		35.591	34.156	35.591		mmu-miR-196b-3p	35.272	35.931	36.022
mmu-miR-199b-3p		28.375	29.169	28.375		mmu-miR-199b-3p	29.999	28.099	28.851
mmu-miR-199a-5p		34.185	35.957	34.185		mmu-miR-199a-5p	Undetermined	32.794	33.372
mmu-miR-199b-5p		33.719	35.304	33.719		mmu-miR-199b-5p	Undetermined	35.249	34.096
mmu-miR-19a-3p		23.522	24.765	23.522		mmu-miR-19a-3p	30.414	23.949	25.718
mmu-miR-19b-3p		23.575	24.783	23.575		mmu-miR-19b-3p	30.582	23.904	25.825
mmu-miR-1a-3p		31.864	32.664	31.864		mmu-miR-1a-3p	33.487	32.246	32.27
mmu-miR-200a-3p		22.736	22.842	22.736		mmu-miR-200a-3p	28.668	23.341	25.994
mmu-miR-200b-3p		21.12	20.608	21.12		mmu-miR-200b-3p	25.804	21.55	23.879
mmu-miR-200c-3p		22.311	22.122	22.311		mmu-miR-200c-3p	26.061	22.417	24.445
mmu-miR-203-3p		27.494	26.902	27.494		mmu-miR-203-3p	33.117	27.528	29.935
mmu-miR-204-5p		31.875	33.066	31.875		mmu-miR-204-5p	Undetermined	33.906	33.167
mmu-miR-204-3p		34.929	35.941	34.929		mmu-miR-204-3p	Undetermined	35.834	35.131
mmu-miR-205-5p		27.377	27.816	27.377		mmu-miR-205-5p	34.903	27.496	30.294
mmu-miR-206-3p		33.767	35.001	33.767		mmu-miR-206-3p	Undetermined	36.846	36.124
mmu-miR-206-5p		36.554	Undetermined	36.554		mmu-miR-206-5p	Undetermined	Undetermined	Undetermined
mmu-miR-207		30.938	31.76	30.938		mmu-miR-207	34.225	31.886	32.154
mmu-miR-20a-5p		22.819	23.221	22.819		mmu-miR-20a-5p	27.553	22.802	23.937
mmu-miR-20b-5p		24.107	24.882	24.107		mmu-miR-20b-5p	28.511	24.669	25.338
mmu-miR-21a-5p		15.624	15.345	15.624		mmu-miR-21a-5p	17.21	15.442	15.566
mmu-miR-21a-3p		28.757	29.737	28.757		mmu-miR-21a-3p	33.06	29.46	30.242
mmu-miR-210-3p		28.034	27.676	28.034		mmu-miR-210-3p	31.587	28.794	29.016
mmu-miR-211-5p		32.952	32.573	32.952		mmu-miR-211-5p	36.18	33.95	34.011
mmu-miR-214-3p		30.152	30.909	30.152		mmu-miR-214-3p	33.355	31.374	31.792
mmu-miR-215-5p		30.884	29.442	30.884		mmu-miR-215-5p	35.669	31.35	32.898
mmu-miR-216a-5p		35.037	36.507	35.037		mmu-miR-216a-5p	36.006	36.621	35.235
mmu-miR-217-5p		32.918	32.962	32.918		mmu-miR-217-5p	39.756	35.481	35.973
mmu-miR-217-3p		34.786	36.061	34.786		mmu-miR-217-3p	36.421	37.255	35.715
mmu-miR-218-5p		29.598	28.449	29.598		mmu-miR-218-5p	33.817	29.441	31.759
mmu-miR-22-3p		21.861	23.029	21.861		mmu-miR-22-3p	28.212	22.308	23.904
mmu-miR-22-5p		25.775	26.988	25.775		mmu-miR-22-5p	30.044	25.622	26.542
mmu-miR-221-3p		26.335	26.801	26.335		mmu-miR-221-3p	27.499	26.254	26.174
mmu-miR-221-5p		30.1	30.815	30.1		mmu-miR-221-5p	32.468	29.993	30.36
mmu-miR-222-3p		25.292	25.981	25.292		mmu-miR-222-3p	29.136	25.301	26.55
mmu-miR-222-5p		32.247	33.927	32.247		mmu-miR-222-5p	Undetermined	32.512	32.205
mmu-miR-223-3p		18.669	18.601	18.669		mmu-miR-223-3p	21.283	18.596	18.9
mmu-miR-224-5p		26.404	26.632	26.404		mmu-miR-224-5p	32.094	26.802	29.858
mmu-miR-23a-3p		17.979	18.949	17.979		mmu-miR-23a-3p	19.447	18.107	18.191
mmu-miR-23b-3p		20.455	20.759	20.455		mmu-miR-23b-3p	22.055	20.589	20.728
mmu-miR-23b-5p		31.485	19.698	31.485		mmu-miR-23b-5p	31.866	31.662	31.006
mmu-miR-24-3p		18.962	19.666	18.962		mmu-miR-24-3p	22.677	18.968	19.805
mmu-miR-25-3p		22.293	22.314	22.293		mmu-miR-25-3p	23.505	22.963	22.307
mmu-miR-26a-5p		20.071	20.004	20.071		mmu-miR-26a-5p	22.52	19.986	20.419
mmu-miR-26b-5p		19.965	20.103	19.965		mmu-miR-26b-5p	21.703	20.529	20.244
mmu-miR-27a-3p		19.387	19.949	19.387		mmu-miR-27a-3p	23.393	19.475	20.361
mmu-miR-27b-3p		21.073	21.924	21.073		mmu-miR-27b-3p	24.171	21.294	21.701
mmu-miR-27b-5p		28.455	28.98	28.455		mmu-miR-27b-5p	31.053	28.69	29.004
mmu-miR-28c		24.924	25.46	24.924		mmu-miR-28c	29.289	25.369	25.935
mmu-miR-292a-3p		39.354	35.71	39.354		mmu-miR-292a-3p	Undetermined	35.666	36.768
mmu-miR-295-3p		33.907	Undetermined	33.907		mmu-miR-295-3p	Undetermined	39.799	37.936
mmu-miR-298-5p		33.109	32.919	33.109		mmu-miR-298-5p	Undetermined	33.432	32.452
mmu-miR-29a-3p		19.492	20.546	19.492		mmu-miR-29a-3p	25.142	19.502	21.199
mmu-miR-29b-3p		23.385	22.862	23.385		mmu-miR-29b-3p	27.456	23.268	24.29
mmu-miR-29c-3p		19.742	20.814	19.742		mmu-miR-29c-3p	25.145	19.553	21.299
mmu-miR-301a-3p		26.666	27.472	26.666		mmu-miR-301a-3p	33.078	26.833	28.365
mmu-miR-302a-5p		25.513	Undetermined	25.513		mmu-miR-302a-5p	Undetermined	Undetermined	Undetermined
mmu-miR-302d-3p		32.002	34.407	32.002		mmu-miR-302d-3p	Undetermined	35.556	33.184
mmu-miR-30a-5p		20.062	20.094	20.062		mmu-miR-30a-5p	24.665	20.242	21.332
mmu-miR-30b-5p		20.526	20.885	20.526		mmu-miR-30b-5p	24.079	20.654	21.342
mmu-miR-30b-3p		28.652	28.264	28.652		mmu-miR-30b-3p	29.973	28.205	28.16
mmu-miR-30c-5p		20.468	20.591	20.468		mmu-miR-30c-5p	23.27	20.678	21.06
mmu-miR-30d-5p		20.387	20.334	20.387		mmu-miR-30d-5p	24.721	20.601	21.5
mmu-miR-30e-5p		20.521	20.459	20.521		mmu-miR-30e-5p	25.681	20.965	22.104
mmu-miR-31-5p		27.677	27.682	27.677		mmu-miR-31-5p	31.133	27.393	29.273
mmu-miR-31-3p		34.447	35.473	34.447		mmu-miR-31-3p	Undetermined	34.163	33.493
mmu-miR-32-5p		29.889	29.577	29.889		mmu-miR-32-5p	33.506	30.381	30.567
mmu-miR-320-3p		24.845	25.46	24.845		mmu-miR-320-3p	25.237	24.57	24.446
mmu-miR-322-5p		20.636	20.46	20.636		mmu-miR-322-5p	23.866	20.69	21.072
mmu-miR-324-5p		25.005	25.264	25.005		mmu-miR-324-5p	28.008	25.259	25.635
mmu-miR-326-3p		29.653	30.858	29.653		mmu-miR-326-3p	33.141	29.95	30.598
mmu-miR-328-3p		26.092	28.055	26.092		mmu-miR-328-3p	29.613	26.767	26.941
mmu-miR-33-5p		31.073	31.954	31.073		mmu-miR-33-5p	Undetermined	31.085	30.499
mmu-miR-330-5p		28.993	29.507	28.993		mmu-miR-330-5p	34.423	29.122	30.673
mmu-miR-335-5p		33.934	34.12	33.934		mmu-miR-335-5p	36.389	34.502	33.87
mmu-miR-338-3p		25.161	25.796	25.161		mmu-miR-338-3p	29.086	25.573	26.054
mmu-miR-339-5p		24.06	24.88	24.06		mmu-miR-339-5p	28.437	24.456	25.228
mmu-miR-342-3p		21.266	22.058	21.266		mmu-miR-342-3p	23.053	21.459	21.122
mmu-miR-345-5p		27.529	27.56	27.529		mmu-miR-345-5p	33.852	28.473	30.245
mmu-miR-346-5p		30.484	30.737	30.484		mmu-miR-346-5p	35.076	31.926	32.537
mmu-miR-34a-5p		20.831	22.266	20.831		mmu-miR-34a-5p	26.484	20.878	22.367
mmu-miR-34c-5p		22.603	22.318	22.603		mmu-miR-34c-5p	34.39	22.927	28.257
mmu-miR-34c-3p		22.893	23.225	22.893		mmu-miR-34c-3p	30.084	23.842	27.464
mmu-miR-375-3p		24.076	24.121	24.076		mmu-miR-375-3p	28.9	24.709	27.06
mmu-miR-376b-3p		34.664	34.409	34.664		mmu-miR-376b-3p	37.687	34.53	35.4
mmu-miR-376c-3p		32.499	33.16	32.499		mmu-miR-376c-3p	Undetermined	34.167	33.26
mmu-miR-378a-3p		22.373	22.394	22.373		mmu-miR-378a-3p	25.1	22.835	22.949
mmu-miR-378a-5p		26.801	27.838	26.801		mmu-miR-378a-5p	31.745	27.283	28.091
mmu-miR-381-3p		34.092	35.013	34.092		mmu-miR-381-3p	Undetermined	35.605	35.257
mmu-miR-383-5p		31.23	33.043	31.23		mmu-miR-383-5p	36.003	33.151	33.093
mmu-miR-409-3p		31.51	34.113	31.51		mmu-miR-409-3p	36.672	35.517	35.387
mmu-miR-423-5p		24.578	25.302	24.578		mmu-miR-423-5p	25.231	25.228	24.692
mmu-miR-425-5p		24.434	25.28	24.434		mmu-miR-425-5p	29.789	24.892	26.016
mmu-miR-429-3p		23.073	23.178	23.073		mmu-miR-429-3p	29.485	23.507	26.435
mmu-miR-431-5p		31.17	32.505	31.17		mmu-miR-431-5p	34.826	34.17	33.103
mmu-miR-433-3p		28.393	31.978	28.393		mmu-miR-433-3p	33.524	32.949	31.834
mmu-miR-451a		24.062	28.701	24.062		mmu-miR-451a	23.539	26.129	24.874
mmu-miR-467e-5p		30.236	30.629	30.236		mmu-miR-467e-5p	34.597	30.226	31.181
mmu-miR-484		22.971	24.527	22.971		mmu-miR-484	27.98	23.103	24.209
mmu-miR-485-5p		34.09	34.566	34.09		mmu-miR-485-5p	38.748	35.936	35.677
mmu-miR-493-3p		31.762	30.711	31.762		mmu-miR-493-3p	37.135	31.661	32.982
mmu-miR-495-3p		32.812	34.586	32.812		mmu-miR-495-3p	Undetermined	33.317	33.216
mmu-miR-497a-5p		31.364	32.028	31.364		mmu-miR-497a-5p	38.233	32.332	33.89
mmu-miR-499-5p		34.386	35.577	34.386		mmu-miR-499-5p	37.191	34.885	35.343
mmu-miR-503-5p		26.441	26.266	26.441		mmu-miR-503-5p	31.198	26.159	27.319
mmu-miR-503-3p		27.968	28.782	27.968		mmu-miR-503-3p	30.952	28.21	28.789
mmu-miR-541-5p		30.601	31.225	30.601		mmu-miR-541-5p	34.151	32.219	31.793
mmu-miR-574-3p		26.739	27.358	26.739		mmu-miR-574-3p	28.915	26.975	26.892
mmu-miR-598-3p		29.992	31.46	29.992		mmu-miR-598-3p	35.386	30.957	31.767
mmu-miR-652-3p		22.599	23.721	22.599		mmu-miR-652-3p	24.121	22.447	22.734
mmu-miR-744-5p		24.48	24.257	24.48		mmu-miR-744-5p	25.208	24.936	24.345
mmu-miR-7a-5p		23.684	23.917	23.684		mmu-miR-7a-5p	25.271	24.193	23.86
mmu-miR-872-5p		24.118	23.261	24.118		mmu-miR-872-5p	29.402	24.556	26.125
mmu-miR-880-3p		33.247	35.76	33.247		mmu-miR-880-3p	Undetermined	Undetermined	33.654
mmu-miR-9-5p		31.056	31.455	31.056		mmu-miR-9-5p	30.96	30.492	30.254
mmu-miR-92a-3p		22.907	23.793	22.907		mmu-miR-92a-3p	24.95	23.54	23.711
mmu-miR-93-5p		22.293	22.903	22.293		mmu-miR-93-5p	27.06	22.242	23.433
mmu-miR-96-5p		32.117	31.821	32.117		mmu-miR-96-5p	Undetermined	31.542	32.75
mmu-miR-98-5p		24.376	24.81	24.376		mmu-miR-98-5p	25.446	24.499	24.299
mmu-miR-99a-5p		25.546	26.07	25.546		mmu-miR-99a-5p	32.673	26.122	28.572
mmu-miR-127-3p		29.296	32.041	29.296		mmu-miR-127-3p	32.868	32.048	31.529
mmu-miR-296-3p		30.578	30.143	30.578		mmu-miR-296-3p	34.073	31.269	32.025
mmu-miR-30c-1-3p		31.966	33.237	31.966		mmu-miR-30c-1-3p	34.193	32.373	31.982
mmu-miR-34b-3p		22.564	23.47	22.564		mmu-miR-34b-3p	28.736	23.407	27.038
mmu-miR-367-3p		35.191	37.314	35.191		mmu-miR-367-3p	Undetermined	Undetermined	35.318
mmu-miR-677-3p		23.485	24.146	23.485		mmu-miR-677-3p	27.727	23.543	24.349
mmu-miR-709		24.953	24.699	24.953		mmu-miR-709	27.402	25.64	26.253
mmu-miR-714		24.859	24.056	24.859		mmu-miR-714	29.667	24.962	26.938
mmu-miR-762		30.83	31.01	30.83		mmu-miR-762	34.026	30.974	31.667
mmu-miR-1b-5p		33.501	32.325	33.501		mmu-miR-1b-5p	Undetermined	33.517	32.64
mmu-miR-212-3p		31.052	32.492	31.052		mmu-miR-212-3p	35.429	31.7	32.384
mmu-miR-219a-1-3p		32.284	33.064	32.284		mmu-miR-219a-1-3p	35.46	33.462	33.598
mmu-miR-219a-5p		29.795	30.497	29.795		mmu-miR-219a-5p	33.803	30.397	30.772
mmu-miR-290a-3p		36.634	39.776	36.634		mmu-miR-290a-3p	Undetermined	39.689	38.911
mmu-miR-335-3p		32.451	32.598	32.451		mmu-miR-335-3p	Undetermined	35.341	33.192
mmu-miR-338-5p		28.004	28.072	28.004		mmu-miR-338-5p	29.35	28.982	28.056
mmu-miR-377-3p		38.361	Undetermined	38.361		mmu-miR-377-3p	Undetermined	36.577	35.86
mmu-miR-486b-5p		28.362	29.738	28.362		mmu-miR-486b-5p	25.051	30.281	27.578
mmu-miR-1187		26.105	26.61	26.105		mmu-miR-1187	29.664	27.379	28.111
mmu-miR-1191a		28.944	29.919	28.944		mmu-miR-1191a	33.199	29.744	30.169
mmu-miR-1192		34.347	Undetermined	34.347		mmu-miR-1192	Undetermined	Undetermined	Undetermined
mmu-miR-1195		29.497	30.064	29.497		mmu-miR-1195	34.764	30.671	31.794
mmu-miR-1196-5p		29.026	29.092	29.026		mmu-miR-1196-5p	36.741	30.225	31.982
mmu-miR-1224-5p		25.647	27.004	25.647		mmu-miR-1224-5p	28.826	26.928	26.559
mmu-miR-1249-3p		26.978	29.182	26.978		mmu-miR-1249-3p	27.893	28.239	27.286
mmu-miR-1298-5p		21.547	22.157	21.547		mmu-miR-1298-5p	23.51	21.248	21.609
mmu-miR-135a-1-3p		29.532	29.843	29.532		mmu-miR-135a-1-3p	32.261	30.629	30.992
mmu-miR-136-5p		32.998	33.609	32.998		mmu-miR-136-5p	Undetermined	Undetermined	33.512
mmu-miR-154-5p		29.986	32.094	29.986		mmu-miR-154-5p	Undetermined	32.545	30.923
mmu-miR-16-1-3p		29.068	29.89	29.068		mmu-miR-16-1-3p	31.191	29.273	29.288
mmu-miR-188-3p		28.149	30.784	28.149		mmu-miR-188-3p	31.784	30.503	29.366
mmu-miR-188-5p		26.474	27.172	26.474		mmu-miR-188-5p	31.174	26.935	27.868
mmu-miR-1895		27.967	27.831	27.967		mmu-miR-1895	31.614	28.801	29.452
mmu-miR-1900		33.492	34.583	33.492		mmu-miR-1900	37.755	34.802	34.735
mmu-miR-1901		31.399	32.388	31.399		mmu-miR-1901	35.321	33.311	33.327
mmu-miR-1902		33.971	35.503	33.971		mmu-miR-1902	37.404	35.969	36.552
mmu-miR-1904		35.44	34.542	35.44		mmu-miR-1904	Undetermined	36.711	35.768
mmu-miR-1931		30.137	30.676	30.137		mmu-miR-1931	33.153	29.713	30.736
mmu-miR-1934-5p		28.569	30.5	28.569		mmu-miR-1934-5p	30.416	30.758	29.584
mmu-miR-1936		32.235	35.403	32.235		mmu-miR-1936	Undetermined	35.069	33.141
mmu-miR-1940		28.69	27.543	28.69		mmu-miR-1940	31.857	29.464	29.874
mmu-miR-1945		34.084	34.729	34.084		mmu-miR-1945	37.183	39.889	36.318
mmu-miR-1953		33.58	35.461	33.58		mmu-miR-1953	34.742	34.414	33.404
mmu-miR-1957a		25.701	25.953	25.701		mmu-miR-1957a	27.288	26.13	25.822
mmu-miR-1963		33.188	34.594	33.188		mmu-miR-1963	Undetermined	34.601	35.119
mmu-miR-1965		33.855	32.876	33.855		mmu-miR-1965	35.666	33.841	33.291
mmu-miR-1968-3p		32.985	33.812	32.985		mmu-miR-1968-3p	37.736	34.178	34.22
mmu-miR-1971		29.964	29.446	29.964		mmu-miR-1971	33.883	30.262	31.452
mmu-miR-1983		32.267	32.17	32.267		mmu-miR-1983	35.227	31.773	32.901
mmu-miR-19b-1-5p		31.711	32.861	31.711		mmu-miR-19b-1-5p	35.351	31.856	32.537
mmu-miR-1a-1-5p		Undetermined	Undetermined	Undetermined		mmu-miR-1a-1-5p	Undetermined	Undetermined	33.914
mmu-miR-1a-2-5p		34.377	35.689	34.377		mmu-miR-1a-2-5p	Undetermined	Undetermined	34.573
mmu-miR-202-3p		33.007	34.162	33.007		mmu-miR-202-3p	38.555	36.29	35.672
mmu-miR-208a-3p		34.737	Undetermined	34.737		mmu-miR-208a-3p	Undetermined	Undetermined	Undetermined
mmu-miR-208a-5p		35.567	38.039	35.567		mmu-miR-208a-5p	Undetermined	39.135	38.368
mmu-miR-208b-3p		29.981	30.28	29.981		mmu-miR-208b-3p	Undetermined	31.026	32.307
mmu-miR-2137		23.107	23.915	23.107		mmu-miR-2137	30.288	25.16	27.734
mmu-miR-2183		32.346	33.595	32.346		mmu-miR-2183	39.335	34.155	34.668
mmu-miR-24-2-5p		26.668	27.081	26.668		mmu-miR-24-2-5p	31.961	26.329	27.733
mmu-miR-291b-3p		Undetermined	Undetermined	Undetermined		mmu-miR-291b-3p	Undetermined	Undetermined	34.481
mmu-miR-293-5p		Undetermined	Undetermined	Undetermined		mmu-miR-293-5p	Undetermined	Undetermined	Undetermined
mmu-miR-294-3p		33.088	38.528	33.088		mmu-miR-294-3p	Undetermined	36.732	35.864
mmu-miR-302a-3p		35.181	Undetermined	35.181		mmu-miR-302a-3p	Undetermined	36.052	34.978
mmu-miR-302b-3p		39.483	Undetermined	39.483		mmu-miR-302b-3p	Undetermined	Undetermined	Undetermined
mmu-miR-3099-3p		32.59	35.202	32.59		mmu-miR-3099-3p	35.991	35.908	35.23
mmu-miR-30c-2-3p		30.298	30.337	30.298		mmu-miR-30c-2-3p	35.193	30.137	32.006
mmu-miR-331-3p		28.03	28.516	28.03		mmu-miR-331-3p	32.509	28.928	29.31
mmu-miR-341-3p		30.1	30.277	30.1		mmu-miR-341-3p	34.926	31.769	32.481
mmu-miR-343		30.663	29.067	30.663		mmu-miR-343	32.614	31.413	30.108
mmu-miR-344d-3-5p		Undetermined	Undetermined	Undetermined		mmu-miR-344d-3-5p	Undetermined	Undetermined	Undetermined
mmu-miR-350-3p		24.276	24.928	24.276		mmu-miR-350-3p	28.65	24.916	25.546
mmu-miR-351-3p		26.595	26.957	26.595		mmu-miR-351-3p	29.47	28.322	28.189
mmu-miR-361-5p		26.963	27.62	26.963		mmu-miR-361-5p	26.971	27.255	26.511
mmu-miR-363-3p		33.51	37.501	33.51		mmu-miR-363-3p	Undetermined	34.004	33.337
mmu-miR-363-5p		36.022	Undetermined	36.022		mmu-miR-363-5p	Undetermined	35.795	35.953
mmu-miR-365-3p		20.818	21.539	20.818		mmu-miR-365-3p	23.101	20.96	21.105
mmu-miR-374c-5p		24.284	23.975	24.284		mmu-miR-374c-5p	25.921	24.356	24.245
mmu-miR-376a-3p		34.128	33.81	34.128		mmu-miR-376a-3p	Undetermined	38.082	35.23
mmu-miR-379-5p		34.381	33.338	34.381		mmu-miR-379-5p	Undetermined	35.806	34.468
mmu-miR-382-5p		32.217	32.879	32.217		mmu-miR-382-5p	Undetermined	33.997	32.166
mmu-miR-410-3p		34.469	35.432	34.469		mmu-miR-410-3p	39.114	34.926	35.278
mmu-miR-421-3p		27.73	28.789	27.73		mmu-miR-421-3p	29.208	27.839	27.949
mmu-miR-423-3p		24.894	26.225	24.894		mmu-miR-423-3p	30.195	25.63	26.447
mmu-miR-434-3p		27.301	30.262	27.301		mmu-miR-434-3p	38.881	32.402	32.475
mmu-miR-434-5p		37.077	34.696	37.077		mmu-miR-434-5p	Undetermined	Undetermined	35.008
mmu-miR-448-3p		26.896	26.929	26.896		mmu-miR-448-3p	28.756	26.817	26.745
mmu-miR-448-5p		27.962	28.814	27.962		mmu-miR-448-5p	31.43	27.955	28.427
mmu-miR-449a-5p		23.06	23.909	23.06		mmu-miR-449a-5p	30.351	23.885	26.271
mmu-miR-449b		27.961	28.336	27.961		mmu-miR-449b	36.541	29.077	31.439
mmu-miR-449c-5p		29.074	29.95	29.074		mmu-miR-449c-5p	34.783	30.107	31.668
mmu-miR-450a-5p		23.631	24.643	23.631		mmu-miR-450a-5p	27.348	23.922	24.421
mmu-miR-452-3p		33.246	38.676	33.246		mmu-miR-452-3p	Undetermined	34.527	35.706
mmu-miR-452-5p		34.899	34.582	34.899		mmu-miR-452-5p	Undetermined	37.646	35.446
mmu-miR-455-3p		28.726	29.74	28.726		mmu-miR-455-3p	29.164	29.526	29.076
mmu-miR-466d-3p		29.974	30.161	29.974		mmu-miR-466d-3p	30.786	29.948	29.552
mmu-miR-466h-5p		31.355	32.039	31.355		mmu-miR-466h-5p	Undetermined	32.532	32.004
mmu-miR-468-3p		34.663	33.967	34.663		mmu-miR-468-3p	39.387	37.377	36.752
mmu-miR-470-5p		33.344	34.263	33.344		mmu-miR-470-5p	Undetermined	34.442	33.855
mmu-miR-483-5p		31.576	31.527	31.576		mmu-miR-483-5p	34.433	32.088	32.754
mmu-miR-483-3p		32.298	32.955	32.298		mmu-miR-483-3p	36.107	34.508	33.364
mmu-miR-490-3p		33.313	34.722	33.313		mmu-miR-490-3p	Undetermined	36.863	37.479
mmu-miR-490-5p		33.142	33.391	33.142		mmu-miR-490-5p	36.106	35.238	34.347
mmu-miR-491-5p		32.804	32.392	32.804		mmu-miR-491-5p	32.854	32.909	31.91
mmu-miR-496a-3p		35.018	35.559	35.018		mmu-miR-496a-3p	Undetermined	36.739	35.705
mmu-miR-500-3p		24.801	25.654	24.801		mmu-miR-500-3p	26.49	24.826	24.94
mmu-miR-501-3p		26.946	27.537	26.946		mmu-miR-501-3p	27.006	26.962	26.237
mmu-miR-501-5p		28.078	28.085	28.078		mmu-miR-501-5p	31.271	28.406	28.654
mmu-miR-504-5p		35.083	35.06	35.083		mmu-miR-504-5p	Undetermined	39.05	38.284
mmu-miR-505-3p		29.675	30.242	29.675		mmu-miR-505-3p	30.769	29.735	29.097
mmu-miR-532-5p		25.806	26.384	25.806		mmu-miR-532-5p	27.571	26.356	25.99
mmu-miR-539-3p		Undetermined	Undetermined	Undetermined		mmu-miR-539-3p	Undetermined	Undetermined	Undetermined
mmu-miR-539-5p		31.977	35.752	31.977		mmu-miR-539-5p	Undetermined	Undetermined	33.249
mmu-miR-540-3p		27.04	29.871	27.04		mmu-miR-540-3p	30.162	30.601	29.362
mmu-miR-540-5p		34.383	36.048	34.383		mmu-miR-540-5p	35.62	36.437	36.173
mmu-miR-542-5p		28.322	28.499	28.322		mmu-miR-542-5p	33.57	28.455	29.651
mmu-miR-546		33.569	32.128	33.569		mmu-miR-546	36.29	33.16	33.596
mmu-miR-568		38.199	Undetermined	38.199		mmu-miR-568	Undetermined	Undetermined	34.925
mmu-miR-582-5p		31.857	32.186	31.857		mmu-miR-582-5p	35.476	32.555	33.194
mmu-miR-592-3p		31.607	32.452	31.607		mmu-miR-592-3p	Undetermined	33.845	31.73
mmu-miR-653-5p		31.423	31.892	31.423		mmu-miR-653-5p	34.632	32.034	33.036
mmu-miR-664-3p		24.461	25.418	24.461		mmu-miR-664-3p	26.203	24.98	24.958
mmu-miR-667-3p		31.67	31.657	31.67		mmu-miR-667-3p	38.245	33.141	34.32
mmu-miR-669p-5p		30.997	31.751	30.997		mmu-miR-669p-5p	38.034	31.067	32.814
mmu-miR-669c-5p		28.239	29.502	28.239		mmu-miR-669c-5p	31.446	29.722	30.093
mmu-miR-670-5p		32.893	34.797	32.893		mmu-miR-670-5p	Undetermined	37.474	34.564
mmu-miR-673-3p		33.008	34.757	33.008		mmu-miR-673-3p	35.112	34.744	32.642
mmu-miR-674-5p		26.945	27.986	26.945		mmu-miR-674-5p	27.45	27.511	26.945
mmu-miR-675-3p		37.421	36.388	37.421		mmu-miR-675-3p	Undetermined	Undetermined	36.871
mmu-miR-675-5p		33.603	32.745	33.603		mmu-miR-675-5p	38.141	34.24	35.326
mmu-miR-676-3p		29.066	31.289	29.066		mmu-miR-676-3p	33.537	31.402	32.016
mmu-miR-679-5p		35.273	37.462	35.273		mmu-miR-679-5p	Undetermined	Undetermined	35.585
mmu-miR-681		31.577	32.328	31.577		mmu-miR-681	33.528	32.758	32.517
mmu-miR-682		33.688	35.417	33.688		mmu-miR-682	37.759	34.637	35.741
mmu-miR-691		32.135	32.212	32.135		mmu-miR-691	34.972	32.738	33.774
mmu-miR-694		34.652	Undetermined	34.652		mmu-miR-694	Undetermined	36.608	35.89
mmu-miR-695		35.444	37.223	35.444		mmu-miR-695	Undetermined	37.163	34.641
mmu-miR-696		30.324	30.388	30.324		mmu-miR-696	33.973	30.537	31.202
mmu-miR-697		32.668	33.214	32.668		mmu-miR-697	Undetermined	34.263	33.665
mmu-miR-698-3p		33.643	33.985	33.643		mmu-miR-698-3p	36.926	35.425	34.561
mmu-miR-701-5p		37.574	Undetermined	37.574		mmu-miR-701-5p	Undetermined	Undetermined	35.054
mmu-miR-704		35.858	Undetermined	35.858		mmu-miR-704	Undetermined	34.971	33.761
mmu-miR-708-5p		28.666	28.346	28.666		mmu-miR-708-5p	33.326	29.244	30.83
mmu-miR-710		32.116	32.859	32.116		mmu-miR-710	Undetermined	34.637	33.169
mmu-miR-711		Undetermined	Undetermined	Undetermined		mmu-miR-711	Undetermined	36.248	35.537
mmu-miR-712-5p		28.654	28.215	28.654		mmu-miR-712-5p	32.326	28.921	29.275
mmu-miR-713		31.48	31.767	31.48		mmu-miR-713	34.952	32.02	32.519
mmu-miR-717		Undetermined	Undetermined	Undetermined		mmu-miR-717	Undetermined	Undetermined	Undetermined
mmu-miR-719		35.891	Undetermined	35.891		mmu-miR-719	Undetermined	Undetermined	34.893
mmu-miR-720		20.319	20.085	20.319		mmu-miR-720	22.681	20.324	20.686
mmu-miR-721		33.845	Undetermined	33.845		mmu-miR-721	Undetermined	Undetermined	34.014
mmu-miR-758-3p		36.647	36.042	36.647		mmu-miR-758-3p	Undetermined	36.036	35.329
mmu-miR-761		33.559	34.602	33.559		mmu-miR-761	39.375	34.964	35.258
mmu-miR-763		30.603	32.323	30.603		mmu-miR-763	37.322	32.471	33.834
mmu-miR-764-3p		29.97	30.331	29.97		mmu-miR-764-3p	34.67	29.776	30.831
mmu-miR-764-5p		25.55	26.343	25.55		mmu-miR-764-5p	28.82	25.793	26.008
mmu-miR-802-5p		39.908	Undetermined	39.908		mmu-miR-802-5p	Undetermined	Undetermined	Undetermined
mmu-miR-804		28.332	28.942	28.332		mmu-miR-804	33.487	29.543	30.237
mmu-miR-871-3p		33.812	34.074	33.812		mmu-miR-871-3p	Undetermined	35.445	34.482
mmu-miR-871-5p		34.152	38.415	34.152		mmu-miR-871-5p	Undetermined	37.471	35.938
mmu-miR-875-3p		32.093	34.652	32.093		mmu-miR-875-3p	35.203	35.665	34.076
mmu-miR-877-5p		28.982	30.02	28.982		mmu-miR-877-5p	31.713	30.029	30.207
mmu-miR-879-5p		38.324	30.848	38.324		mmu-miR-879-5p	Undetermined	36.153	36.109
mmu-miR-883b-5p		37	32.403	37		mmu-miR-883b-5p	Undetermined	37.516	36.78

## Sheet: miRNAs analysis
GX KO Male					GX-KO-Female					GX-SP-A2-male						GX-SP-A2-female							NGX KO-male-O3	NGX KO-female-O3	NGX SP-A2 -O3 male	NGX-SP-A2 -O3 female			Differential expression			NGX-SP-A2-male-NGX KO Male	NGX-SP-A2-female-NGX KO feMale	SP-A2 M to KO M	SP-A2 F to KOF	dct Male-dctFemale	dct Female-dctMale	2^-ddct	2^-ddct
				average					average						average						average		average ct values	average ct values	average ct values	average ct values	GX-SP-A2-male/GX KO Male	GX-SP-A2-female/GX KO feMale	M/F	F/M	p value	dct	dct	2^-dct	2^-dct	M-F	F-M	M-F	F-M
mmu-let-7a-5p	328011	371780	46939	248910	mmu-let-7a-5p	106722	72332	249887	142980	A01	mmu-let-7a-5p	10184	19019	17654	15619	A01	mmu-let-7a-5p	20429	15736	14805	16990	mmu-let-7a-5p	18.891	18.9017	19.5037	20.4223	0.0627496	0.118828	0.528073	1.89368	0.29454	0.612667	1.52067	0.653987	0.348525	-0.908	0.908	1.87644	0.532923
mmu-let-7b-5p	1708	2859	1535	2034	mmu-let-7b-5p	1394	2577	2897	2289.33	A02	mmu-let-7b-5p	12729	6211	5173	8037.67	A02	mmu-let-7b-5p	4495	7093	5976	5854.67	mmu-let-7b-5p	24.7513	24.328	23.6847	24.8787	3.95166	2.55737	1.5452	0.647164	0.23027	-1.06667	0.550667	2.09459	0.682705	-1.61733	1.61733	3.06807	0.325937
mmu-let-7c-5p	6911	9948	6793	7884	mmu-let-7c-5p	6215	9256	9683	8384.67	A03	mmu-let-7c-5p	19331	12927	9977	14078.3	A03	mmu-let-7c-5p	11418	16410	16048	14625.3	mmu-let-7c-5p	22.297	22.1283	22.0853	23.1133	1.78568	1.7443	1.02373	0.976822	0.47361	-0.211667	0.985	1.15803	0.505226	-1.19667	1.19667	2.29209	0.436282
mmu-let-7d-5p	52987	49355	8057	36799.7	mmu-let-7d-5p	15715	12977	32695	20462.3	A04	mmu-let-7d-5p	1193	912	1693	1266	A04	mmu-let-7d-5p	1687	1836	1661	1728	mmu-let-7d-5p	19.6373	19.4333	20.4017	20.534	0.0344025	0.0844478	0.407381	2.4547	0.0252	0.764333	1.10067	0.588725	0.466301	-0.336333	0.336333	1.26254	0.792052
mmu-let-7d-3p	14453	25133	1772	13786	mmu-let-7d-3p	5365	2989	13711	7355	A05	mmu-let-7d-3p	384	493	465	447.333	A05	mmu-let-7d-3p	387	430	341	386	mmu-let-7d-3p	24.7417	24.4823	25.0747	25.0377	0.0324484	0.0524813	0.618285	1.61738	0.58293	0.333	0.555333	0.793884	0.6805	-0.222333	0.222333	1.16662	0.857178
mmu-let-7e-5p	33929	42857	3720	26835.3	mmu-let-7e-5p	9565	5030	26269	13621.3	A06	mmu-let-7e-5p	2530	2802	3254	2862	A06	mmu-let-7e-5p	2351	1781	1112	1748	mmu-let-7e-5p	20.2473	20.2813	20.9327	21.5657	0.10665	0.128328	0.831076	1.20326	0.52593	0.685333	1.28433	0.621862	0.41056	-0.599	0.599	1.51467	0.660211
mmu-let-7f-5p	612346	655519	111546	459804	mmu-let-7f-5p	238157	164575	495791	299508	A07	mmu-let-7f-5p	22588	58875	57249	46237.3	A07	mmu-let-7f-5p	57028	43329	43774	48043.7	mmu-let-7f-5p	18.7273	18.4473	19.6037	20.0103	0.100559	0.160409	0.626891	1.59517	0.25984	0.876333	1.563	0.54475	0.338447	-0.686667	0.686667	1.60956	0.621288
mmu-let-7g-5p	297707	275337	54999	209348	mmu-let-7g-5p	100023	76618	216662	131101	A08	mmu-let-7g-5p	1208	1101	1439	1249.33	A08	mmu-let-7g-5p	2351	4106	5558	4005	mmu-let-7g-5p	19.3503	19.2963	19.99	20.6367	0.00596774	0.030549	0.19535	5.11901	0.03856	0.639667	1.34033	0.641861	0.394929	-0.700667	0.700667	1.62526	0.615288
mmu-let-7i-5p	108269	119350	17654	81757.7	mmu-let-7i-5p	39637	41533	82114	54428	A09	mmu-let-7i-5p	4624	12084	9354	8687.33	A09	mmu-let-7i-5p	7517	4688	4718	5641	mmu-let-7i-5p	21.1817	21.2513	21.363	22.8627	0.106257	0.103642	1.02524	0.975384	0.86046	0.181333	1.61133	0.881888	0.327296	-1.43	1.43	2.69447	0.371131
mmu-miR-101a-3p	32204	17148	5423	18258.3	mmu-miR-101a-3p	10825	9712	17317	12618	A11	mmu-miR-101a-3p	103	414	320	279	A11	mmu-miR-101a-3p	330	154	109	197.667	mmu-miR-101a-3p	25.3113	25.5693	25.1837	27.5993	0.0152807	0.0156655	0.975439	1.02518	0.93898	-0.127667	2.03	1.09253	0.244855	-2.15767	2.15767	4.46193	0.224118
mmu-miR-103-3p	47388	38736	6574	30899.3	mmu-miR-103-3p	13237	9102	26049	14348.2	A14	mmu-miR-103-3p	1943	3229	4806	3326	A14	mmu-miR-103-3p	4422	3975	4227	4208	mmu-miR-103-3p	21.7913	21.595	22.047	22.734	0.10764	0.293277	0.367024	2.72462	0.02994	0.255667	1.139	0.8376	0.454074	-0.883333	0.883333	1.84463	0.542113
mmu-miR-107-3p	1528	1203	258	996.333	mmu-miR-107-3p	502	262	736	458.4	A17	mmu-miR-107-3p	75	150	253	159.333	A17	mmu-miR-107-3p	292	258	274	274.667	mmu-miR-107-3p	29.21	28.8553	29.1817	29.848	0.15992	0.599186	0.266895	3.74679	0.0149	-0.0283333	0.992667	1.01983	0.502548	-1.021	1.021	2.02933	0.492775
mmu-miR-10a-5p	1950	2158	4803	2970.33	mmu-miR-10a-5p	4721	7907	4652	5760	A18	mmu-miR-10a-5p	4226	2828	3705	3586.33	A18	mmu-miR-10a-5p	1670	3697	1976	2447.67	mmu-miR-10a-5p	28.9923	28.1543	28.1567	30.2527	1.20738	0.424942	2.84129	0.351953	0.03043	-0.835667	2.09833	1.78468	0.233528	-2.934	2.934	7.64226	0.130851
mmu-miR-125a-5p	365898	427764	22622	272095	mmu-miR-125a-5p	103842	19179	238068	120363	A23	mmu-miR-125a-5p	1152	1393	738	1094.33	A23	mmu-miR-125a-5p	1111	671	417	733	mmu-miR-125a-5p	19.3263	19.387	19.77	20.4473	0.00402188	0.00608991	0.660418	1.51419	0.44351	0.443667	1.06033	0.735264	0.479521	-0.616667	0.616667	1.53333	0.652176
mmu-miR-141-3p	201	226	1172	533	mmu-miR-141-3p	731	835	214	721.2	B18	mmu-miR-141-3p	649	924	908	827	B18	mmu-miR-141-3p	880	1973	2170	1674.33	mmu-miR-141-3p	29.318	27.4387	25.4503	29.3193	1.55159	2.32159	0.668332	1.49626	0.73884	-3.86767	1.88067	14.5977	0.271558	-5.74833	5.74833	53.7552	0.0186028
mmu-miR-142a-5p	65228	76705	10378	50770.3	mmu-miR-142a-5p	30874	30338	53565	31528.2	B20	mmu-miR-142a-5p	468	223	481	390.667	B20	mmu-miR-142a-5p	642	401	223	422	mmu-miR-142a-5p	26.3093	26.6347	25.4093	28.001	0.00769478	0.0133848	0.574888	1.73947	0.47517	-0.9	1.36633	1.86607	0.387876	-2.26633	2.26633	4.81099	0.207857
mmu-miR-143-3p	1110	1196	5039	2448.33	mmu-miR-143-3p	8577	7263	12096	9312	B21	mmu-miR-143-3p	126	79	149	118	B21	mmu-miR-143-3p	151	120	142	137.667	mmu-miR-143-3p	32.0933	32.404	29.4567	31.262	0.0481961	0.0147838	3.26006	0.306743	0.0247	-2.63667	-1.142	6.21893	2.20687	-1.49467	1.49467	2.81799	0.354863
mmu-miR-146a-5p	771939	537081	97286	468769	mmu-miR-146a-5p	229286	81683	469887	260285	C02	mmu-miR-146a-5p	49187	38578	61364	49709.7	C02	mmu-miR-146a-5p	88816	51963	31555	57444.7	mmu-miR-146a-5p	24.5683	24.8307	24.873	24.8153	0.106043	0.220699	0.480488	2.08122	0.02123	0.304667	-0.0153333	0.809629	1.01068	0.32	-0.32	0.80107	1.24833
mmu-miR-146b-5p	10264	8899	1716	6959.67	mmu-miR-146b-5p	4598	12703	7908	8403	C03	mmu-miR-146b-5p	458	2658	1126	1414	C03	mmu-miR-146b-5p	410	115	227	250.667	mmu-miR-146b-5p	18.8513	18.7917	19.1627	20.1667	0.203171	0.0298306	6.81081	0.146825	0.63111	0.311333	1.375	0.805897	0.385553	-1.06367	1.06367	2.09024	0.478415
mmu-miR-151-3p	775	504	670	649.667	mmu-miR-151-3p	431	528	581	580.4	C10	mmu-miR-151-3p	3349	2178	2086	2537.67	C10	mmu-miR-151-3p	2378	2711	2683	2590.67	mmu-miR-151-3p	28.215	27.5747	27.8407	28.6373	3.90611	4.46359	0.875104	1.14272	1	-0.374333	1.06267	1.29624	0.478746	-1.437	1.437	2.70757	0.369335
mmu-miR-155-5p	3075	2773	428	2092	mmu-miR-155-5p	883	4690	1992	2521.67	C14	mmu-miR-155-5p	487	1260	681	809.333	C14	mmu-miR-155-5p	398	223	370	330.333	mmu-miR-155-5p	25.5583	25.2177	26.083	25.531	0.386871	0.130998	2.95326	0.338609	0.0366094	0.524667	0.313333	0.69512	0.80478	0.211333	-0.211333	0.863739	1.15776
mmu-miR-16-5p	160013	161243	29028	116761	mmu-miR-16-5p	69703	36415	105942	70686.7	C18	mmu-miR-16-5p	947	1602	1326	1291.67	C18	mmu-miR-16-5p	1055	745	891	897	mmu-miR-16-5p	17.5117	17.4473	17.9633	18.5197	0.0110625	0.0126898	0.871759	1.14711	0.34211	0.451667	1.07233	0.731198	0.475549	-0.620667	0.620667	1.53759	0.65037
mmu-miR-181a-5p	31927	36175	5198	24433.3	mmu-miR-181a-5p	13959	7004	21680	14214.3	C20	mmu-miR-181a-5p	4369	9361	7418	7049.33	C20	mmu-miR-181a-5p	7034	3663	2369	4355.33	mmu-miR-181a-5p	23.7353	23.774	23.9007	26.0817	0.288513	0.306404	0.941609	1.06201	0.144176	0.165333	2.30767	0.891722	0.201987	-2.14233	2.14233	4.41475	0.226513
mmu-miR-181b-5p	2750	2829	471	2016.67	mmu-miR-181b-5p	1018	760	2008	1262	C21	mmu-miR-181b-5p	304	433	449	395.333	C21	mmu-miR-181b-5p	541	309	313	387.667	mmu-miR-181b-5p	24.7567	24.6347	25.982	25.2147	0.196033	0.307184	0.638161	1.567	0.37381	1.22533	0.58	0.427699	0.668964	0.645333	-0.645333	0.639345	1.5641
mmu-miR-182-5p	1973	2639	3727	2779.67	mmu-miR-182-5p	2451	3695	3582	3242.67	C24	mmu-miR-182-5p	435	295	370	366.667	C24	mmu-miR-182-5p	236	826	830	630.667	mmu-miR-182-5p	30.8337	29.8913	28.8743	29.5225	0.13191	0.19449	0.678236	1.47441	1	-1.95933	-0.368833	3.88882	1.29131	-1.5905	1.5905	3.01154	0.332056
mmu-miR-183-5p	872	1171	2089	1377.33	mmu-miR-183-5p	1489	2502	1763	1918	D02	mmu-miR-183-5p	411	109	230	250	D02	mmu-miR-183-5p	352	715	682	583	mmu-miR-183-5p	28.9903	28.0823	27.515	29.931	0.18151	0.303962	0.597147	1.67463	0.64158	-1.47533	1.84867	2.78048	0.277649	-3.324	3.324	10.0144	0.0998565
mmu-miR-191-5p	72145	81464	10888	54832.3	mmu-miR-191-5p	27119	14066	47098	29427.7	D10	mmu-miR-191-5p	1959	715	612	1095.33	D10	mmu-miR-191-5p	1333	1415	1354	1367.33	mmu-miR-191-5p	20.6863	20.6377	21.3717	22.1937	0.019976	0.0464642	0.429923	2.326	0.03349	0.685333	1.556	0.621862	0.340093	-0.870667	0.870667	1.82851	0.546894
mmu-miR-192-5p	5445	4448	829	3574	mmu-miR-192-5p	2174	1214	3614	2334	D11	mmu-miR-192-5p	791	534	544	623	D11	mmu-miR-192-5p	1571	1139	1099	1269.67	mmu-miR-192-5p	24.622	24.0023	24.999	26.156	0.174314	0.543987	0.320438	3.12072	0.01861	0.377	2.15367	0.770037	0.224741	-1.77667	1.77667	3.42634	0.291857
mmu-miR-199b-3p	97	122	352	190.333	mmu-miR-199b-3p	492	586	1056	672.8	D20	mmu-miR-199b-3p	221	149	180	183.333	D20	mmu-miR-199b-3p	103	80	149	110.667	mmu-miR-199b-3p	29.7707	29.6347	28.6397	28.983	0.963222	0.164487	5.85593	0.170767	0.0372	-1.131	-0.651667	2.1901	1.57098	-0.479333	0.479333	1.3941	0.717309
mmu-miR-200a-3p	1766	1924	9974	4554.67	mmu-miR-200a-3p	5027	5504	2283	5474	E02	mmu-miR-200a-3p	1619	1598	1898	183.333	E02	mmu-miR-200a-3p	2587	3448	3572	3202.33	mmu-miR-200a-3p	25.422	24.5083	22.7713	26.001	0.0402518	0.585008	0.0688055	14.5337	0.0364	-2.65067	1.49267	6.27957	0.355355	-4.14333	4.14333	17.6713	0.056589
mmu-miR-203-3p	775	334	355	488	mmu-miR-203-3p	399	546	827	573.2	E05	mmu-miR-203-3p	148	80	83	103.667	E05	mmu-miR-203-3p	1316	2168	3094	2192.67	mmu-miR-203-3p	29.726	28.7727	27.2967	30.1933	0.212432	3.82531	0.0555332	18.0072	0.04589	-2.42933	1.42067	5.38644	0.37354	-3.85	3.85	14.42	0.0693481
mmu-miR-21a-5p	4222212	3316735	745856	2761601	mmu-miR-21a-5p	1813575	1576929	2578544	1721312	E14	mmu-miR-21a-5p	11129	31627	23681	22145.7	E14	mmu-miR-21a-5p	22024	16017	17591	18544	mmu-miR-21a-5p	14.6507	14.3063	15.531	16.0727	0.00801914	0.0107732	0.744362	1.34343	0.15102	0.880333	1.76633	0.543242	0.293955	-0.886	0.886	1.84805	0.541112
mmu-miR-22-3p	60993	69706	15996	48898.3	mmu-miR-22-3p	36256	30879	49040	38725	E24	mmu-miR-22-3p	1003	1265	773	1013.67	E24	mmu-miR-22-3p	881	619	463	654.333	mmu-miR-22-3p	22.9117	23.1917	22.2503	24.808	0.0207301	0.0168969	1.22686	0.815092	0.64078	-0.661333	1.61633	1.58154	0.326163	-2.27767	2.27767	4.84893	0.206231
mmu-miR-221-3p	2792	3034	836	2220.67	mmu-miR-221-3p	1151	3330	1856	1710.4	F02	mmu-miR-221-3p	120	66	216	134	F02	mmu-miR-221-3p	57	128	140	108.333	mmu-miR-221-3p	25.7013	25.5153	26.4903	26.6423	0.0603422	0.063338	0.952702	1.04965	0.95202	0.789	1.127	0.578745	0.457867	-0.338	0.338	1.264	0.791137
mmu-miR-23a-3p	320865	292556	52519	221980	mmu-miR-23a-3p	109929	62344	202659	111717	F08	mmu-miR-23a-3p	320	516	288	374.667	F08	mmu-miR-23a-3p	344	295	345	328	mmu-miR-23a-3p	17.473	17.295	18.3023	18.5817	0.00168784	0.00293599	0.574879	1.7395	0.29175	0.829333	1.28667	0.562789	0.409897	-0.457333	0.457333	1.373	0.728331
mmu-miR-23b-3p	53212	59860	11016	41362.7	mmu-miR-23b-3p	21850	22208	41068	24171.8	F09	mmu-miR-23b-3p	268	183	85	178.667	F09	mmu-miR-23b-3p	109	131	135	125	mmu-miR-23b-3p	19.904	19.5387	20.5563	21.124	0.00431952	0.00517132	0.835284	1.1972	0.79106	0.652333	1.58533	0.63625	0.333248	-0.933	0.933	1.90924	0.523768
mmu-miR-24-3p	292690	328777	46736	222734	mmu-miR-24-3p	111994	75245	174385	110542	F11	mmu-miR-24-3p	345	172	191	236	F11	mmu-miR-24-3p	211	292	264	255.667	mmu-miR-24-3p	18.9193	18.971	19.1967	20.4833	0.00105956	0.00231285	0.458117	2.18285	0.042597	0.277333	1.51233	0.825115	0.350544	-1.235	1.235	2.35381	0.424842
mmu-miR-25-3p	19518	15132	4098	12916	mmu-miR-25-3p	7528	5061	12771	7462.8	F12	mmu-miR-25-3p	826	1195	1078	1033	F12	mmu-miR-25-3p	805	555	574	644.667	mmu-miR-25-3p	22.0277	21.554	22.3	22.925	0.0799783	0.086384	0.925846	1.08009	1	0.272333	1.371	0.827979	0.386623	-1.09867	1.09867	2.14157	0.466948
mmu-miR-26a-5p	170315	182738	49321	134125	mmu-miR-26a-5p	76980	46410	118775	80417	F13	mmu-miR-26a-5p	5926	7272	7068	6755.33	F13	mmu-miR-26a-5p	8557	11874	16134	12188.3	mmu-miR-26a-5p	19.604	19.4417	20.0487	20.975	0.0503661	0.151564	0.332309	3.00925	1	0.444667	1.53333	0.734754	0.345478	-1.08867	1.08867	2.12677	0.470196
mmu-miR-26b-5p	82892	71805	16932	57209.7	mmu-miR-26b-5p	35291	23789	49420	33765.4	F14	mmu-miR-26b-5p	2283	7269	5483	5011.67	F14	mmu-miR-26b-5p	6195	6176	8499	6956.67	mmu-miR-26b-5p	19.2767	18.9857	20.011	20.8253	0.0876017	0.206029	0.42519	2.35189	0.451	0.734333	1.83967	0.601096	0.279386	-1.10533	1.10533	2.15149	0.464795
mmu-miR-27a-3p	76525	82444	16796	58588.3	mmu-miR-27a-3p	37095	26792	48353	33262.4	F15	mmu-miR-27a-3p	168	102	94	121.333	F15	mmu-miR-27a-3p	159	400	166	241.667	mmu-miR-27a-3p	19.605	19.6183	19.5743	21.0763	0.00207095	0.00726546	0.28504	3.50828	0.04542	-0.0306667	1.458	1.02148	0.363997	-1.48867	1.48867	2.80629	0.356342
mmu-miR-27b-3p	97508	106693	22071	75424	mmu-miR-27b-3p	47938	62060	73157	52260.4	F16	mmu-miR-27b-3p	373	940	555	622.667	F16	mmu-miR-27b-3p	688	574	461	574.333	mmu-miR-27b-3p	21.0347	20.9923	21.3567	22.3887	0.00825555	0.0109898	0.751199	1.33121	0.682696	0.322	1.39633	0.79996	0.379893	-1.07433	1.07433	2.10575	0.47489
mmu-miR-29a-3p	113578	91821	26004	77134.3	mmu-miR-29a-3p	53654	42772	69146	48460.2	F22	mmu-miR-29a-3p	389	385	329	367.667	F22	mmu-miR-29a-3p	204	242	265	237	mmu-miR-29a-3p	20.264	20.4977	19.8433	21.9477	0.00476658	0.00489061	0.974638	1.02602	0.961473	-0.420667	1.45	1.33855	0.366021	-1.87067	1.87067	3.65702	0.273447
mmu-miR-30a-5p	19025	15886	35756	23555.7	mmu-miR-30a-5p	23204	18956	20722	20960.7	G04	mmu-miR-30a-5p	5757	7747	6765	6756.33	G04	mmu-miR-30a-5p	7460	9071	8595	8375.33	mmu-miR-30a-5p	20.3783	20.2423	20.0727	22.0797	0.286824	0.399574	0.717825	1.3931	0.933579	-0.305667	1.83733	1.23599	0.279839	-2.143	2.143	4.4168	0.226408
mmu-miR-30d-5p	351963	327511	118225	265900	mmu-miR-30d-5p	155285	80402	257393	158584	G08	mmu-miR-30d-5p	4833	3577	3850	4086.67	G08	mmu-miR-30d-5p	3452	4094	4727	4091	mmu-miR-30d-5p	20.665	20.3953	20.3693	22.274	0.0153692	0.0257971	0.595773	1.67849	0.52663	-0.295667	1.87867	1.22745	0.271935	-2.17433	2.17433	4.51377	0.221544
mmu-miR-30e-5p	47225	43512	11479	34072	mmu-miR-30e-5p	22680	17307	32634	21219.6	G09	mmu-miR-30e-5p	253	281	573	369	G09	mmu-miR-30e-5p	497	282	428	402.333	mmu-miR-30e-5p	21.1027	21.007	20.5003	22.9167	0.01083	0.0189605	0.571189	1.75073	0.325709	-0.602333	1.90967	1.51817	0.266154	-2.512	2.512	5.7041	0.175312
mmu-miR-320-3p	2390	2768	293	1817	mmu-miR-320-3p	766	820	1683	1089.67	G13	mmu-miR-320-3p	2549	2250	1607	2135.33	G13	mmu-miR-320-3p	1098	1196	763	1019	mmu-miR-320-3p	24.1497	24.0283	25.05	24.751	1.1752	0.935148	1.2567	0.795737	0.810209	0.900333	0.722667	0.535763	0.605976	0.177667	-0.177667	0.884132	1.13105
mmu-miR-328-3p	3864	3248	600	2570.67	mmu-miR-328-3p	1292	998	1928	1406	G17	mmu-miR-328-3p	1263	653	444	786.667	G17	mmu-miR-328-3p	436	344	372	384	mmu-miR-328-3p	26.4393	26.5337	26.7463	27.7737	0.306017	0.273115	1.12047	0.892485	0.314757	0.307	1.24	0.808321	0.423373	-0.933	0.933	1.90924	0.523768
mmu-miR-342-3p	46131	45665	4508	32101.3	mmu-miR-342-3p	14579	6921	25510	15670	G23	mmu-miR-342-3p	121	124	145	130	G23	mmu-miR-342-3p	175	146	142	154.333	mmu-miR-342-3p	20.7973	20.9487	21.53	21.878	0.00404968	0.00984897	0.411178	2.43204	0.02489	0.732667	0.929333	0.601791	0.525101	-0.196667	0.196667	1.14605	0.872564
mmu-miR-375-3p	553	572	5976	2367	mmu-miR-375-3p	3061	2908	1066	2345	H05	mmu-miR-375-3p	2190	1222	1065	1492.33	H05	mmu-miR-375-3p	1982	2568	3233	2594.33	mmu-miR-375-3p	26.478	25.482	24.091	26.8897	0.630475	1.10633	0.569882	1.75475	0.977399	-2.387	1.40767	5.23069	0.376921	-3.79467	3.79467	13.8774	0.0720595
mmu-miR-378a-3p	19750	15051	4038	12946.3	mmu-miR-378a-3p	6474	9196	11796	9155.33	H08	mmu-miR-378a-3p	2514	3651	3098	3087.67	H08	mmu-miR-378a-3p	4567	3792	5202	4520.33	mmu-miR-378a-3p	22.0703	21.6073	22.38	23.628	0.238497	0.493738	0.483045	2.0702	0.03338	0.309667	2.02067	0.806828	0.246444	-1.711	1.711	3.27388	0.305448
mmu-miR-423-5p	3008	5389	297	2898	mmu-miR-423-5p	801	660	2883	1452.8	H13	mmu-miR-423-5p	651	236	268	385	H13	mmu-miR-423-5p	227	203	81	170.333	mmu-miR-423-5p	24.66	24.342	24.8193	25.0503	0.13285	0.117245	1.1331	0.882534	0.81287	0.159333	0.708333	0.895439	0.612027	-0.549	0.549	1.46307	0.683494
mmu-miR-429-3p	713	978	5189	2293.33	mmu-miR-429-3p	2908	2869	1135	2830.2	H15	mmu-miR-429-3p	163	69	205	145.667	H15	mmu-miR-429-3p	121	264	325	236.667	mmu-miR-429-3p	25.4947	24.9497	23.108	26.4757	0.0635174	0.0836219	0.759579	1.31652	0.50041	-2.38667	1.526	5.22948	0.347239	-3.91267	3.91267	15.0602	0.0664003
mmu-miR-484	6005	4879	909	3931	mmu-miR-484	1940	1525	3922	2220.8	H20	mmu-miR-484	74	320	258	217.333	H20	mmu-miR-484	245	97	142	161.333	mmu-miR-484	23.259	23.6373	23.4897	25.0973	0.055287	0.0726465	0.761042	1.31399	0.408858	0.230667	1.46	0.852241	0.363493	-1.22933	1.22933	2.34459	0.426514
mmu-miR-7a-5p	7768	7973	1505	5748.67	mmu-miR-7a-5p	3040	3079	6825	4314.67	I09	mmu-miR-7a-5p	119	324	250	231	I09	mmu-miR-7a-5p	254	171	195	206.667	mmu-miR-7a-5p	23.2033	22.7057	23.7617	24.4413	0.0401832	0.0478986	0.838922	1.19201	0.898342	0.558333	1.73567	0.679086	0.30027	-1.17733	1.17733	2.26158	0.442168
mmu-miR-92a-3p	24340	29304	6946	20196.7	mmu-miR-92a-3p	11116	13406	17786	11907.6	I13	mmu-miR-92a-3p	202	466	174	280.667	I13	mmu-miR-92a-3p	161	187	99	149	mmu-miR-92a-3p	23.568	23.4387	23.2023	24.067	0.0138967	0.012513	1.11058	0.900432	0.0997035	-0.365667	0.628333	1.28848	0.646923	-0.994	0.994	1.9917	0.502084
mmu-miR-93-5p	11875	11268	2048	8397	mmu-miR-93-5p	4308	3607	7537	5150.67	I14	mmu-miR-93-5p	225	160	223	202.667	I14	mmu-miR-93-5p	295	362	331	329.333	mmu-miR-93-5p	22.3427	22.3703	22.4963	24.245	0.0241356	0.0639399	0.377473	2.6492	0.02222	0.153667	1.87467	0.898963	0.27269	-1.721	1.721	3.29665	0.303338
mmu-miR-98-5p	10348	11572	2243	8054.33	mmu-miR-98-5p	4165	4260	8242	5555.67	I16	mmu-miR-98-5p	397	1827	943	1055.67	I16	mmu-miR-98-5p	1354	1171	1422	1315.67	mmu-miR-98-5p	23.6937	23.4143	24.5207	24.748	0.131068	0.236815	0.553462	1.80681	0.963811	0.827	1.33367	0.5637	0.396759	-0.506667	0.506667	1.42076	0.703847
mmu-miR-99a-5p	945	991	1931	1289	mmu-miR-99a-5p	1997	1722	1825	1848	I17	mmu-miR-99a-5p	512	420	541	491	I17	mmu-miR-99a-5p	247	454	541	414	mmu-miR-99a-5p	27.974	27.8	25.7207	29.1223	0.380915	0.224026	1.70032	0.588125	0.886965	-2.25333	1.32233	4.76783	0.399888	-3.57567	3.57567	11.9229	0.083872
mmu-miR-34b-3p	479	811	7767	3019	mmu-miR-34b-3p	4481	3551	971	3001	I21	mmu-miR-34b-3p	226	163	92	160.333	I21	mmu-miR-34b-3p	215	836	1149	733.333	mmu-miR-34b-3p	26.3903	25.4503	22.866	26.3937	0.0531081	0.244363	0.217333	4.60124	0.03217	-3.52433	0.943333	11.5062	0.52003	-4.46767	4.46767	22.1259	0.0451958
mmu-miR-486b-5p	1660	1036	210	968.667	mmu-miR-486b-5p	669	961	5758	2462.67	J11	mmu-miR-486b-5p	99433	4616	59723	54590.7	J11	mmu-miR-486b-5p	3280	11330	14703	9771	mmu-miR-486b-5p	29.7333	28.103	28.8207	27.6367	56.3565	3.96765	14.204	0.0704027	0.506742	-0.912667	-0.466333	1.88252	1.38159	-0.446333	0.446333	1.36257	0.733906
mmu-miR-1298-5p	65318	41821	7589	38242.7	mmu-miR-1298-5p	22462	8500	47425	23506.4	J19	mmu-miR-1298-5p	1309	1199	1350	1286	J19	mmu-miR-1298-5p	2054	976	1156	1395.33	mmu-miR-1298-5p	21.406	21.6373	21.7503	22.1223	0.0336274	0.0593597	0.566501	1.76522	1	0.344333	0.485	0.787672	0.714497	-0.140667	0.140667	1.10241	0.9071
mmu-miR-2137	339	342	5683	2121.33	mmu-miR-2137	3447	5196	745	3129.33	L02	mmu-miR-2137	1674	1749	702	1375	L02	mmu-miR-2137	362	121	221	234.667	mmu-miR-2137	26.5543	25.9097	23.3763	27.7273	0.648177	0.0749893	8.64359	0.115693	0.000639323	-3.178	1.81767	9.05052	0.283679	-4.99567	4.99567	31.904	0.031344
miRNAs selected in Gx group with following parameters
the average tag count data (≥ 100)
good correlation data count between mice (2 out of 3)

## Sheet: Differentially expressed miRNAs
	Differentially expressed miRNAs in NGx group			Differentially expressed miRNAs in Gx group				miRNAs specific for Gx male and Female
	mmu-let-7a-5p	1.87644		mmu-let-7a-5p	0.528073			GX male		GX female
	mmu-let-7b-5p	3.06807		mmu-let-7b-5p	1.5452			mmu-miR-10a-5p	2.84129	mmu-let-7d-5p	2.4547
	mmu-let-7c-5p	2.29209		mmu-let-7c-5p	1.02373			mmu-miR-143-3p	3.26006	mmu-let-7g-5p	5.11901
	mmu-let-7d-5p	1.26254		mmu-let-7d-5p	0.407381			mmu-miR-146b-5p	6.81081	mmu-miR-103-3p	2.72462
	mmu-let-7d-3p	1.16662		mmu-let-7d-3p	0.618285			mmu-miR-155-5p	2.95326	mmu-miR-107-3p	3.74679
	mmu-let-7e-5p	1.51467		mmu-let-7e-5p	0.831076			mmu-miR-199b-3p	5.85593	mmu-miR-146a-5p	2.08122
	mmu-let-7f-5p	1.60956		mmu-let-7f-5p	0.626891			mmu-miR-486b-5p	14.204	mmu-miR-191-5p	2.326
	mmu-let-7g-5p	1.62526		mmu-let-7g-5p	0.19535			mmu-miR-2137	8.64359	mmu-miR-192-5p	3.12072
	mmu-let-7i-5p	2.69447		mmu-let-7i-5p	1.02524					mmu-miR-200a-3p	14.5337
	mmu-miR-101a-3p	4.46193		mmu-miR-101a-3p	0.975439					mmu-miR-203-3p	18.0072
	mmu-miR-103-3p	1.84463		mmu-miR-103-3p	0.367024					mmu-miR-24-3p	2.18285
	mmu-miR-107-3p	2.02933		mmu-miR-107-3p	0.266895					mmu-miR-26a-5p	3.00925
	mmu-miR-10a-5p	7.64226		mmu-miR-10a-5p	2.84129					mmu-miR-26b-5p	2.35189
	mmu-miR-125a-5p	1.53333		mmu-miR-125a-5p	0.660418					mmu-miR-27a-3p	3.50828
	mmu-miR-141-3p	53.7552		mmu-miR-141-3p	0.668332					mmu-miR-342-3p	2.43204
	mmu-miR-142a-5p	4.81099		mmu-miR-142a-5p	0.574888					mmu-miR-378a-3p	2.0702
	mmu-miR-143-3p	2.81799		mmu-miR-143-3p	3.26006					mmu-miR-93-5p	2.6492
	mmu-miR-146a-5p	0.80107		mmu-miR-146a-5p	0.480488					mmu-miR-34b-3p	4.60124
	mmu-miR-146b-5p	2.09024		mmu-miR-146b-5p	6.81081
	mmu-miR-151-3p	2.70757		mmu-miR-151-3p	0.875104
	mmu-miR-155-5p	0.863739		mmu-miR-155-5p	2.95326
	mmu-miR-16-5p	1.53759		mmu-miR-16-5p	0.871759
	mmu-miR-181a-5p	4.41475		mmu-miR-181a-5p	0.941609
	mmu-miR-181b-5p	0.639345		mmu-miR-181b-5p	0.638161
	mmu-miR-182-5p	3.01154		mmu-miR-182-5p	0.678236
	mmu-miR-183-5p	10.0144		mmu-miR-183-5p	0.597147
	mmu-miR-191-5p	1.82851		mmu-miR-191-5p	0.429923
	mmu-miR-192-5p	3.42634		mmu-miR-192-5p	0.320438
	mmu-miR-199b-3p	1.3941		mmu-miR-199b-3p	5.85593
	mmu-miR-200a-3p	17.6713		mmu-miR-200a-3p	0.0688055
	mmu-miR-203-3p	14.42		mmu-miR-203-3p	0.0430338
	mmu-miR-21a-5p	1.84805		mmu-miR-21a-5p	0.744362
	mmu-miR-22-3p	4.84893		mmu-miR-22-3p	1.22686
	mmu-miR-221-3p	1.264		mmu-miR-221-3p	0.952702
	mmu-miR-23a-3p	1.373		mmu-miR-23a-3p	0.574879
	mmu-miR-23b-3p	1.90924		mmu-miR-23b-3p	0.835284
	mmu-miR-24-3p	2.35381		mmu-miR-24-3p	0.458117
	mmu-miR-25-3p	2.14157		mmu-miR-25-3p	0.925846
	mmu-miR-26a-5p	2.12677		mmu-miR-26a-5p	0.332309
	mmu-miR-26b-5p	2.15149		mmu-miR-26b-5p	0.42519
	mmu-miR-27a-3p	2.80629		mmu-miR-27a-3p	0.28504
	mmu-miR-27b-3p	2.10575		mmu-miR-27b-3p	0.751199
	mmu-miR-29a-3p	3.65702		mmu-miR-29a-3p	0.974638
	mmu-miR-30a-5p	4.4168		mmu-miR-30a-5p	0.717825
	mmu-miR-30d-5p	4.51377		mmu-miR-30d-5p	0.595773
	mmu-miR-30e-5p	5.7041		mmu-miR-30e-5p	0.571189
	mmu-miR-320-3p	0.884132		mmu-miR-320-3p	1.2567
	mmu-miR-328-3p	1.90924		mmu-miR-328-3p	1.12047
	mmu-miR-342-3p	1.14605		mmu-miR-342-3p	0.411178
	mmu-miR-375-3p	13.8774		mmu-miR-375-3p	0.569882
	mmu-miR-378a-3p	3.27388		mmu-miR-378a-3p	0.483045
	mmu-miR-423-5p	1.46307		mmu-miR-423-5p	1.1331
	mmu-miR-429-3p	15.0602		mmu-miR-429-3p	0.759579
	mmu-miR-484	2.34459		mmu-miR-484	0.761042
	mmu-miR-7a-5p	2.26158		mmu-miR-7a-5p	0.838922
	mmu-miR-92a-3p	1.9917		mmu-miR-92a-3p	1.11058
	mmu-miR-93-5p	3.29665		mmu-miR-93-5p	0.377473
	mmu-miR-98-5p	1.42076		mmu-miR-98-5p	0.553462
	mmu-miR-99a-5p	11.9229		mmu-miR-99a-5p	1.70032
	mmu-miR-34b-3p	22.1259		mmu-miR-34b-3p	0.217333
	mmu-miR-486b-5p	1.36257		mmu-miR-486b-5p	14.204
	mmu-miR-1298-5p	1.10241		mmu-miR-1298-5p	0.566501
	mmu-miR-2137	31.904		mmu-miR-2137	8.64359
